# Supplementary material for: NucHMM: a method for quantitative modeling of nucleosome organization identifying functional nucleosome states distinctly associated with splicing potentiality
Source: Genome Biol. 2021 Aug 26;22:250. doi: 10.1186/s13059-021-02465-1 (PMC8390234; doi:10.1186/s13059-021-02465-1)
Supplement: Supplementary file 2 — Additional file 2. The lists of cell type-specific NucSs-genes for MCF7. [file 13059_2021_2465_MOESM2_ESM.xlsx]

## Sheet: NucS1
gene	S1_log10FC	S1_log10FC_percentage(descending)	S1_pval
PRR26	1.82047	0	2.4e-322
AGRP	1.7791	0	8.322e-279
ARL16	1.71927	0	0.e+00
C1GALT1C1	1.69885	0	1.663e-298
C1orf195	1.65842	0	1.814e-100
EBP	1.64846	0.001	3.371e-251
SMAD7	1.61779	0.001	2.365e-205
BAG2	1.61087	0.001	1.881e-218
PCP2	1.60653	0.001	6.816e-229
RNF151	1.60001	0.001	2.377e-224
TMEM177	1.5979	0.001	5.047e-223
AKAP5	1.58587	0.001	5.219e-214
ENPP4	1.56436	0.001	2.305e-178
SMIM18	1.55787	0.001	1.056e-152
HSBP1L1	1.54569	0.001	4.742e-176
NDUFB7	1.54411	0.002	4.042e-208
GSTT1	1.54381	0.002	4.402e-151
C6orf136	1.54035	0.002	1.206e-179
ZNF524	1.53571	0.002	7.512e-185
TRAPPC3	1.53324	0.002	3.176e-115
LSM7	1.53126	0.002	2.41e-172
TIMM10	1.51562	0.002	8.129e-174
MORN2	1.5088	0.002	5.636e-175
TUSC2	1.50829	0.002	1.956e-201
RHOG	1.50207	0.002	7.043e-133
SPESP1	1.49452	0.003	6.585e-137
RTN4RL1	1.49272	0.003	6.563e-133
FAM104A	1.48937	0.003	3.305e-100
MRPS17	1.48022	0.003	1.402e-205
FAM220A	1.47045	0.003	3.526e-147
TADA2B	1.46995	0.003	1.424e-137
FLYWCH2	1.46861	0.003	2.151e-158
CCDC87	1.45921	0.003	8.889e-147
PITX1	1.45515	0.003	7.591e-144
RANBP1	1.45346	0.004	6.079e-142
SFT2D1	1.44877	0.004	7.38e-106
HOXC6	1.44132	0.004	5.406e-137
RANBP3	1.44105	0.004	8.534e-103
NR2F6	1.43865	0.004	1.447e-139
PAFAH1B2	1.43035	0.004	1.656e-111
TOB2	1.42676	0.004	2.955e-125
EIF6	1.4227	0.004	1.681e-129
LSM2	1.41878	0.004	2.215e-132
ZNF326	1.41662	0.004	2.051e-162
DUSP8	1.41621	0.005	6.036e-117
BSG	1.41449	0.005	9.534e-118
LRRC47	1.41078	0.005	1.318e-142
QPRT	1.40963	0.005	3.371e-72
ELOVL2	1.40724	0.005	1.377e-112
KLF9	1.40231	0.005	9.786e-100
NPY1R	1.40199	0.005	2.572e-124
RBM7	1.40147	0.005	2.450e-118
NDUFA1	1.39969	0.005	5.139e-159
TMEM201	1.3978	0.005	4.808e-102
ATP5ME	1.39178	0.006	6.591e-122
RAMP3	1.38762	0.006	3.456e-104
ASXL1	1.38687	0.006	1.971e-94
VAMP8	1.38621	0.006	3.63e-120
PIM2	1.38337	0.006	4.903e-118
HSD17B10	1.38187	0.006	5.652e-117
LMNB2	1.38126	0.006	2.766e-96
SMIM8	1.37925	0.006	1.34e-77
SFMBT1	1.37471	0.006	1.591e-89
SMDT1	1.37367	0.007	1.287e-112
MEX3D	1.36797	0.007	6.631e-100
STK26	1.3647	0.007	9.929e-85
PGBD4	1.36177	0.007	2.166e-112
ZNF579	1.36141	0.007	3.045e-111
SELENOF	1.36003	0.007	2.507e-94
MRPL58	1.35921	0.007	1.110e-107
CSNK1E	1.35915	0.007	4.535e-101
DGCR6L	1.35822	0.007	6.824e-108
G6PC3	1.3565	0.007	5.302e-89
RBX1	1.35591	0.008	2.487e-108
NUDC	1.35488	0.008	6.493e-91
SLC9A7	1.35266	0.008	2.416e-92
TRADD	1.35199	0.008	4.129e-108
C19orf53	1.35178	0.008	8.914e-90
SELENOK	1.35122	0.008	9.22e-105
CHRNA5	1.34854	0.008	1.678e-89
CAPN10	1.34834	0.008	2.094e-121
AUNIP	1.34708	0.008	2.367e-136
AMMECR1	1.34674	0.008	7.996e-74
PODXL	1.34278	0.009	5.177e-81
NPDC1	1.34207	0.009	1.720e-105
FDX1	1.33868	0.009	1.371e-83
CHMP7	1.33528	0.009	1.683e-102
AARD	1.33451	0.009	1.498e-103
NIPA1	1.33266	0.009	2.523e-70
NDUFA7	1.33187	0.009	6.135e-98
BRD1	1.33005	0.009	1.101e-81
PIAS4	1.32883	0.009	4.411e-83
FBXL16	1.32611	0.01	2.228e-94
KLF16	1.32354	0.01	3.366e-93
PPP1R3B	1.32201	0.01	4.466e-112
MITD1	1.32052	0.01	6.905e-91
B3GALT2	1.32042	0.01	6.927e-122
PPP2R5A	1.32019	0.01	1.119e-98
TMEM170B	1.31827	0.01	5.292e-66
AEBP2	1.31706	0.01	6.991e-73
CACNA1H	1.31086	0.01	1.719e-69
ZNF414	1.30615	0.01	7.114e-96
TP53I11	1.3043	0.011	7.356e-89
RASGRP1	1.30348	0.011	2.547e-86
C19orf24	1.30246	0.011	1.149e-94
TMEM259	1.3004	0.011	8.806e-102
PEAK3	1.2997	0.011	5.012e-94
NNAT	1.29951	0.011	6.322e-94
FIGN	1.29872	0.011	5.717e-81
NFKBIL1	1.29815	0.011	5.15e-89
GEMIN7	1.29789	0.011	1.966e-96
IMMP1L	1.29651	0.011	3.097e-95
NFIC	1.29208	0.012	1.302e-71
JAG2	1.29159	0.012	1.099e-86
GTPBP1	1.28847	0.012	1.229e-83
DLX2	1.28812	0.012	1.745e-91
LRPAP1	1.288	0.012	5.664e-85
KIF21A	1.28558	0.012	6.700e-65
EEF1AKMT4	1.28416	0.012	5.157e-89
SIGIRR	1.28344	0.012	3.879e-62
DTNA	1.28344	0.012	5.027e-45
UBE2D1	1.28069	0.013	5.013e-96
TMX2	1.28037	0.013	1.132e-78
FZR1	1.27568	0.013	6.51e-77
TMEM187	1.27492	0.013	2.271e-86
GNA11	1.27437	0.013	7.180e-58
TMEM91	1.27298	0.013	4.225e-51
UQCR11	1.27059	0.013	7.985e-132
TMEM185A	1.2679	0.013	2.211e-109
GPX4	1.26621	0.013	1.875e-86
SMS	1.26527	0.013	2.123e-68
EPS8L2	1.26498	0.014	3.731e-79
BBS4	1.26319	0.014	4.994e-66
CBFB	1.263	0.014	6.136e-69
ADPRM	1.262	0.014	1.493e-82
TMEM222	1.26136	0.014	1.91e-72
CNOT6L	1.25854	0.014	6.944e-70
FAM241A	1.25621	0.014	1.090e-62
ZYG11A	1.25588	0.014	3.966e-72
ITM2B	1.25421	0.014	2.998e-92
COBLL1	1.25373	0.015	4.046e-70
ZNF34	1.25358	0.015	1.649e-39
ERBB4	1.25343	0.015	4.808e-74
LAMTOR2	1.2531	0.015	1.746e-82
RRAS2	1.25059	0.015	2.052e-94
CD81	1.24947	0.015	4.824e-52
CISD2	1.24797	0.015	7.041e-103
JADE3	1.24751	0.015	2.373e-68
SC5D	1.2465	0.015	1.019e-56
CREBL2	1.24603	0.015	8.09e-93
PCDHB2	1.24509	0.016	3.251e-81
RBM47	1.2445	0.016	1.433e-56
PHOSPHO2	1.24405	0.016	2.719e-81
ALOX12	1.24286	0.016	7.236e-54
GPRIN3	1.24269	0.016	8.539e-65
GIT1	1.24145	0.016	5.627e-78
EPS8	1.23972	0.016	2.853e-84
CKLF	1.2386	0.016	6.082e-90
GCH1	1.23847	0.016	9.506e-55
NSRP1	1.23714	0.016	8.259e-67
LMX1B	1.23694	0.017	3.736e-53
MAP7	1.23661	0.017	1.583e-53
EGLN1	1.23618	0.017	1.089e-97
DUSP14	1.23568	0.017	2.175e-54
AP1AR	1.23495	0.017	6.225e-63
JADE1	1.23462	0.017	3.008e-70
HIPK3	1.23457	0.017	4.837e-88
STK24	1.23429	0.017	9.301e-43
PACSIN3	1.23426	0.017	9.734e-78
AMZ1	1.23388	0.018	1.303e-78
FOXO1	1.23361	0.018	3.093e-54
ICMT	1.23111	0.018	4.723e-74
JMY	1.2303	0.018	2.142e-52
FZD2	1.22976	0.018	2.444e-78
CCDC50	1.2293	0.018	1.696e-43
DAGLA	1.22902	0.018	6.044e-57
RPL22	1.22768	0.018	2.306e-77
NDUFB3	1.22645	0.018	7.229e-99
ITPRIP	1.22554	0.018	5.977e-60
AP1S3	1.2251	0.019	7.002e-56
TRIM65	1.225	0.019	2.265e-57
TXNL4A	1.2229	0.019	4.477e-37
THAP10	1.22235	0.019	4.315e-97
RAB35	1.22102	0.019	3.001e-70
MAT2A	1.21877	0.019	4.889e-76
UHRF1BP1	1.21861	0.019	6.343e-59
OTUB1	1.21588	0.019	4.283e-71
DCTPP1	1.21543	0.019	6.694e-75
TFPT	1.21397	0.019	2.535e-72
TFAP4	1.21216	0.02	4.041e-69
RAB27B	1.21216	0.02	2.965e-51
C10orf113	1.21203	0.02	3.959e-55
FZD4	1.21005	0.02	8.792e-59
GATD1	1.20892	0.02	2.675e-72
DLG3	1.20493	0.02	5.807e-74
FKRP	1.20426	0.02	2.975e-69
TRIM13	1.20301	0.02	2.474e-70
EFNA5	1.20298	0.02	1.246e-33
LGR4	1.20265	0.021	1.711e-60
CASP8AP2	1.20243	0.021	3.547e-56
TIMM21	1.20186	0.021	4.621e-82
RGS17	1.20049	0.021	6.547e-51
CDC42EP2	1.19992	0.021	4.881e-72
ZNRF2	1.19926	0.021	2.393e-47
MFAP1	1.19841	0.021	3.862e-68
TBL1X	1.19802	0.021	4.745e-54
CDKN2AIPNL	1.19678	0.021	4.053e-71
C18orf25	1.19656	0.021	5.793e-132
BTF3L4	1.19642	0.022	6.284e-56
PDK3	1.19629	0.022	9.036e-62
TSR2	1.19415	0.022	5.967e-70
FAM198B	1.19413	0.022	6.644e-72
MNX1	1.19368	0.022	4.305e-71
A4GALT	1.19195	0.022	2.973e-36
MAEA	1.1919	0.022	7.795e-50
SHMT1	1.19126	0.022	9.602e-31
P2RY13	1.19028	0.022	2.349e-70
ARIH2	1.18783	0.022	4.337e-80
DFFA	1.18761	0.023	1.814e-68
EMG1	1.18648	0.023	2.291e-69
NDUFA13	1.18344	0.023	4.533e-66
CMTM4	1.18244	0.023	1.141e-36
POLDIP3	1.18227	0.023	4.066e-52
MLLT1	1.18204	0.023	2.641e-38
MARCKS	1.18101	0.023	1.331e-60
MTSS1	1.18093	0.023	2.765e-41
ZNF395	1.17952	0.023	2.584e-35
UBE2J2	1.1788	0.024	1.447e-47
CXorf56	1.17757	0.024	1.494e-42
EBPL	1.1767	0.024	6.366e-76
SAT2	1.17609	0.024	6.853e-68
FKBP5	1.17452	0.024	4.833e-52
RNF126	1.17441	0.024	4.070e-96
DAG1	1.17214	0.024	1.376e-53
TBC1D12	1.1712	0.024	1.715e-60
FAM57A	1.17076	0.024	3.894e-65
DCAKD	1.17044	0.024	2.16e-55
VPS9D1	1.16994	0.025	1.042e-57
ZRSR2	1.16879	0.025	1.398e-58
DYNLT3	1.16876	0.025	2.436e-66
TUBG1	1.16826	0.025	1.123e-65
CELSR1	1.16776	0.025	3.576e-54
REST	1.16723	0.025	3.608e-71
THNSL1	1.16684	0.025	1.324e-65
TYMSOS	1.16572	0.025	7.623e-114
PHF13	1.16554	0.025	1.68e-65
SKI	1.16513	0.025	1.206e-72
SMIM14	1.16504	0.026	4.533e-60
HSPA4L	1.16304	0.026	3.014e-57
IGSF6	1.16227	0.026	3.165e-65
FEM1A	1.16224	0.026	2.304e-53
B3GAT3	1.16191	0.026	1.603e-64
MEX3C	1.1611	0.026	1.268e-71
PIGM	1.159	0.026	9.059e-65
NAXD	1.15878	0.026	7.625e-114
CDKN2B	1.15878	0.026	1.109e-72
CASK	1.15706	0.027	2.945e-58
BCL2L12	1.1564	0.027	1.081e-63
METTL23	1.15628	0.027	2.521e-62
SLC35A3	1.15612	0.027	1.676e-29
GNAI2	1.15585	0.027	6.750e-73
YTHDF2	1.1554	0.027	7.005e-53
AP3M1	1.15521	0.027	2.915e-54
MRPL2	1.1533	0.027	1.908e-53
TMEM51	1.1532	0.027	4.067e-26
YIPF4	1.15241	0.027	2.604e-49
DAPK3	1.15171	0.028	2.733e-61
ACY1	1.15165	0.028	5.26e-63
C1orf43	1.14999	0.028	2.712e-62
GPRIN1	1.1499	0.028	1.101e-63
RPS26	1.14659	0.028	1.201e-62
WNT7B	1.14647	0.028	2.99e-35
PLEKHJ1	1.1451	0.028	1.484e-75
VMAC	1.14414	0.028	3.113e-61
ELL2	1.14408	0.028	1.268e-44
TMEM65	1.14376	0.028	2.829e-88
TEFM	1.14314	0.029	1.539e-60
ZIC2	1.1422	0.029	7.493e-62
C2orf15	1.13956	0.029	1.333e-52
WBP1L	1.13618	0.029	3.956e-59
BIK	1.13539	0.029	1.375e-49
NT5DC2	1.13507	0.029	3.13e-60
HSPB8	1.13344	0.029	7.862e-62
TRAPPC5	1.13309	0.029	2.482e-60
ZFX	1.13232	0.029	6.211e-66
ELP5	1.1321	0.03	3.134e-60
ZNF786	1.13165	0.03	6.010e-61
TMEM14C	1.13159	0.03	7.197e-60
PURB	1.13152	0.03	6.692e-62
PANX1	1.13094	0.03	1.552e-12
C4orf19	1.12934	0.03	5.685e-51
PSME3	1.12814	0.03	1.23e-58
SYNPO2	1.12811	0.03	4.534e-55
CD44	1.12538	0.03	8.562e-53
SH3GLB2	1.12411	0.03	1.932e-58
RHOD	1.12405	0.031	1.53e-45
SLC16A14	1.12349	0.031	2.037e-57
CHRNG	1.12287	0.031	7.049e-59
RAB11FIP1	1.12248	0.031	3.634e-48
PRKCD	1.12126	0.031	7.473e-54
CDK2AP1	1.12117	0.031	1.309e-57
KCTD9	1.12117	0.031	4.183e-46
C12orf65	1.1209	0.031	1.619e-60
TIGD1	1.12087	0.031	2.613e-90
SPRY1	1.12067	0.031	2.754e-58
PDP2	1.12051	0.032	4.707e-38
PSMD11	1.11889	0.032	3.564e-50
TRIB3	1.11757	0.032	2.295e-57
COMMD9	1.11611	0.032	6.507e-53
TTC9C	1.11478	0.032	8.520e-53
RBBP7	1.11341	0.032	1.366e-40
RRP9	1.10927	0.032	7.603e-56
PPP1R13B	1.10887	0.032	5.68e-49
STIM2	1.1086	0.032	2.560e-27
XYLT2	1.10762	0.033	1.075e-51
CXXC1	1.10404	0.033	1.176e-55
ARHGAP27	1.1035	0.033	1.512e-37
PITHD1	1.10309	0.033	1.615e-37
GATC	1.10271	0.033	7.214e-50
LSM11	1.10164	0.033	4.228e-55
RBM10	1.10013	0.033	2.061e-43
TMEM11	1.09812	0.033	2.443e-47
TAF12	1.09792	0.033	5.742e-47
MRPL18	1.09774	0.033	8.536e-55
DDAH1	1.09614	0.034	4.434e-41
WDR6	1.09594	0.034	3.333e-54
SLC16A6	1.09587	0.034	6.223e-53
SLC12A7	1.0951	0.034	2.676e-47
HOMER2	1.09451	0.034	3.342e-45
C4orf48	1.09433	0.034	1.968e-54
BCOR	1.09363	0.034	1.416e-42
POLD1	1.09339	0.034	3.984e-50
MYCBP	1.09293	0.034	1.93e-64
FUNDC2	1.09068	0.034	1.637e-54
TPRKB	1.09033	0.035	2.904e-59
SUMF2	1.09019	0.035	6.e-59
FAM160B2	1.0898	0.035	3.002e-52
MED28	1.08899	0.035	8.773e-52
CALML4	1.08739	0.035	1.257e-80
KHSRP	1.08611	0.035	4.947e-53
NUDT22	1.08543	0.035	4.262e-53
POLR3K	1.08354	0.035	6.425e-75
RPS6KA3	1.0835	0.035	2.276e-28
THAP1	1.0834	0.036	9.020e-80
KIAA2013	1.08314	0.036	9.594e-53
POLR2C	1.08275	0.036	3.485e-51
VPS37B	1.0825	0.036	6.058e-59
MPP7	1.08131	0.036	2.06e-32
PDIK1L	1.08128	0.036	1.645e-51
ARHGAP29	1.08128	0.036	2.744e-45
PRR25	1.08088	0.036	1.626e-52
TAF13	1.07951	0.036	8.016e-50
ZNF296	1.07936	0.036	3.162e-52
TMED8	1.07857	0.037	1.606e-41
PBX3	1.07828	0.037	2.455e-53
CLDN6	1.07679	0.037	5.116e-52
NECTIN1	1.07642	0.037	9.335e-13
YIPF6	1.07493	0.037	4.233e-65
SRC	1.0728	0.037	1.081e-26
MOSPD1	1.07273	0.037	8.567e-59
RNF144B	1.07155	0.037	1.352e-36
SGTA	1.0714	0.037	7.536e-57
ZNF362	1.07122	0.038	2.294e-57
PKN2	1.071	0.038	1.732e-37
ZFPM1	1.07056	0.038	1.843e-30
GINS3	1.07056	0.038	4.196e-51
NUDT14	1.06937	0.038	2.101e-50
C16orf87	1.06919	0.038	4.870e-25
TCF7L2	1.06893	0.038	9.02e-34
ARHGEF2	1.06666	0.038	8.701e-47
BAHD1	1.06666	0.038	8.397e-51
SULT2B1	1.06468	0.038	1.582e-43
NDUFA8	1.06461	0.039	7.89e-54
MIEF1	1.0642	0.039	2.17e-47
SPIN4	1.06367	0.039	1.497e-69
TMEM95	1.06285	0.039	1.197e-49
TEPSIN	1.06228	0.039	7.002e-51
FAIM	1.06221	0.039	7.249e-19
C5orf24	1.0619	0.039	9.721e-28
ACYP1	1.0619	0.039	3.016e-37
SH3BGRL2	1.06183	0.039	6.719e-46
MYADM	1.06096	0.039	1.175e-49
LSM12	1.06043	0.04	2.156e-34
BICDL2	1.05786	0.04	1.575e-46
SLC9A2	1.05427	0.04	3.594e-39
DHTKD1	1.05362	0.04	1.125e-46
DEF8	1.05296	0.04	9.59e-53
MAD2L1BP	1.05146	0.04	4.898e-48
CTSB	1.05023	0.04	4.345e-48
C15orf65	1.04957	0.04	2.568e-47
SH3BP4	1.04933	0.04	2.896e-32
NUP50	1.04856	0.041	5.966e-38
ING1	1.04833	0.041	3.513e-48
AASDHPPT	1.0465	0.041	2.918e-46
DECR1	1.04642	0.041	2.411e-50
BBC3	1.04626	0.041	4.737e-48
EIF2B5	1.0456	0.041	1.379e-57
ZBTB17	1.04524	0.041	1.580e-40
F11R	1.04477	0.041	8.671e-41
TWSG1	1.0445	0.041	2.824e-29
GPR137	1.04434	0.041	9.157e-48
NARS	1.04364	0.042	2.635e-42
NDUFS5	1.03945	0.042	5.e-47
PCGF2	1.03842	0.042	1.288e-72
GBF1	1.0383	0.042	1.146e-47
LRRC8B	1.03603	0.042	9.714e-40
NOS1AP	1.03555	0.042	2.236e-41
G3BP2	1.03491	0.042	6.164e-40
NCLN	1.03475	0.042	5.707e-31
CCPG1	1.03459	0.042	3.408e-41
TCF3	1.03286	0.042	1.13e-35
DBNL	1.03278	0.043	2.921e-41
DR1	1.0327	0.043	1.883e-44
SDF2	1.03234	0.043	1.466e-35
TSSC4	1.03072	0.043	5.718e-46
STK11	1.03015	0.043	1.813e-48
BORA	1.02955	0.043	1.782e-44
BCKDHA	1.02946	0.043	1.107e-38
ATPAF2	1.02922	0.043	4.902e-42
MIS18A	1.02861	0.043	1.134e-42
OIP5	1.02857	0.044	3.139e-40
IP6K2	1.02816	0.044	6.437e-30
GINM1	1.02812	0.044	2.753e-34
MAP6D1	1.02784	0.044	2.442e-45
KIAA1324	1.02735	0.044	2.174e-33
FAM171B	1.02608	0.044	1.761e-29
AGRN	1.02477	0.044	1.232e-44
PCLAF	1.02444	0.044	5.993e-40
CARS	1.02436	0.044	2.470e-36
SLC3A2	1.02354	0.044	8.504e-39
ATG4D	1.02325	0.045	5.803e-29
ZNF74	1.02321	0.045	1.761e-45
TAB3	1.02173	0.045	1.028e-42
CARMIL1	1.02164	0.045	3.671e-48
ATP6V1E1	1.02061	0.045	1.594e-15
SETD9	1.02044	0.045	8.290e-45
RBPMS	1.01974	0.045	2.905e-35
LSM6	1.01949	0.045	1.607e-48
A1BG	1.01762	0.045	2.649e-44
MAP7D1	1.01716	0.045	3.891e-44
STX12	1.01708	0.046	2.53e-35
SOD2	1.01678	0.046	6.813e-44
PCBD2	1.0167	0.046	1.875e-27
NOL12	1.01628	0.046	2.330e-43
SNX12	1.01469	0.046	2.014e-65
ITPA	1.01418	0.046	2.462e-43
ZNF516	1.01406	0.046	2.615e-35
TALDO1	1.01381	0.046	3.992e-46
AKIRIN1	1.01347	0.046	6.110e-37
FDPS	1.01343	0.047	1.199e-43
CASTOR1	1.01343	0.047	9.879e-44
TM2D1	1.01246	0.047	4.555e-44
OCEL1	1.0122	0.047	7.52e-44
OSTC	1.01208	0.047	5.889e-48
SLC7A6OS	1.01178	0.047	3.021e-43
NMRAL1	1.01081	0.047	7.468e-43
YAP1	1.01068	0.047	3.407e-20
TMEM150C	1.00992	0.047	2.919e-35
KLHL9	1.00864	0.047	1.032e-42
CPTP	1.00822	0.048	1.120e-47
MED18	1.00813	0.048	4.603e-43
PTPN22	1.00796	0.048	3.950e-40
PCDH7	1.00689	0.048	1.680e-43
CHAMP1	1.00689	0.048	3.047e-48
POLR3H	1.00664	0.048	7.024e-65
PPP1R18	1.00655	0.048	4.771e-43
ALAD	1.00505	0.048	1.429e-42
TOLLIP	1.00505	0.048	1.273e-30
BAZ2B	1.00479	0.048	5.034e-34
CYBC1	1.00454	0.049	1.318e-42
RITA1	1.00264	0.049	1.489e-42
CCDC34	1.00255	0.049	9.27e-39
TMEM54	1.00238	0.049	1.785e-42
ADPRHL2	1.00234	0.049	1.434e-42
MFSD12	1.00173	0.049	4.207e-26
FUT1	1.00117	0.049	1.773e-42
ZBTB3	1.00004	0.049	2.209e-42

## Sheet: NucS2
gene	S2_log10FC	S2_log10FC_percentage(descending)	S2_pval
PRICKLE2	1.98991	0	0.e+00
ZNF217	1.95016	0	0.e+00
WWP1	1.83787	0	0.e+00
NECAB1	1.76992	0	2.366e-272
TMEM64	1.73189	0.001	9.884e-184
RPL10L	1.72859	0.001	5.014e-240
SLC7A13	1.72188	0.001	8.306e-155
FAM84B	1.69607	0.001	5.569e-186
CDK6	1.67996	0.001	3.331e-220
ZFPM2	1.67792	0.001	3.221e-127
MDGA2	1.65908	0.001	5.727e-180
NAMPT	1.65561	0.002	1.217e-186
POU5F1B	1.64944	0.002	5.146e-200
KCNJ15	1.64867	0.002	4.735e-60
DCAF4L2	1.64563	0.002	5.957e-192
CD55	1.62502	0.002	1.697e-205
TRPS1	1.62418	0.002	7.574e-214
C20orf78	1.61222	0.002	1.284e-215
MSI2	1.60796	0.003	4.139e-127
KCTD3	1.60104	0.003	1.695e-81
OTOL1	1.58854	0.003	4.739e-200
PPFIA2	1.58399	0.003	1.708e-207
TSPAN2	1.57983	0.003	6.907e-142
SSTR4	1.57538	0.003	2.036e-100
B3GALNT1	1.56324	0.003	1.850e-150
GAPT	1.5627	0.004	9.712e-73
SPTSSB	1.56167	0.004	8.309e-103
PRG4	1.55836	0.004	1.983e-97
PRDM9	1.55163	0.004	1.461e-180
TP63	1.5471	0.004	4.045e-162
KCNH7	1.52596	0.004	6.437e-109
ATP2B1	1.51589	0.004	1.656e-112
RIPK2	1.50602	0.005	1.052e-117
SLCO3A1	1.50469	0.005	3.3e-163
UBE3A	1.50185	0.005	1.149e-141
ZNF449	1.50142	0.005	1.543e-138
CLLU1OS	1.49506	0.005	3.012e-97
MIS18BP1	1.4933	0.005	3.648e-99
SULF2	1.49178	0.005	8.522e-85
TRIQK	1.48507	0.005	3.222e-80
BMPER	1.47614	0.006	5.033e-75
POU1F1	1.47208	0.006	1.721e-91
KYNU	1.47114	0.006	1.967e-85
MMP16	1.47025	0.006	1.015e-40
CD180	1.46601	0.006	1.747e-95
DIRC1	1.45702	0.006	6.325e-71
MAL2	1.45367	0.006	2.481e-95
PPP1R3A	1.44886	0.007	1.892e-102
EMCN	1.44793	0.007	1.551e-122
MON2	1.44725	0.007	2.554e-97
ESR1	1.44641	0.007	6.591e-143
WNT7A	1.44592	0.007	8.715e-116
SDC2	1.44129	0.007	2.506e-99
HMGCLL1	1.44111	0.007	8.739e-113
HCN1	1.43865	0.008	4.11e-89
ZNF385D	1.43482	0.008	3.869e-111
C17orf112	1.43045	0.008	3.354e-152
COCH	1.42508	0.008	3.713e-102
TRHDE	1.42393	0.008	7.925e-88
NMD3	1.42141	0.008	8.702e-69
ZC2HC1A	1.41709	0.008	2.527e-128
ZNF30	1.41602	0.009	4.702e-75
RASEF	1.41296	0.009	2.189e-134
GRHL2	1.4088	0.009	9.852e-31
CNTN6	1.40688	0.009	3.424e-111
CLEC14A	1.40547	0.009	4.01e-65
CNOT2	1.40247	0.009	1.805e-71
DYRK2	1.39599	0.009	5.172e-92
NIPAL2	1.39589	0.01	4.979e-137
RGS6	1.3955	0.01	1.314e-100
SLC9A2	1.39548	0.01	1.141e-103
KL	1.39512	0.01	1.283e-97
UCN3	1.39496	0.01	8.749e-62
CALB1	1.39366	0.01	3.237e-79
MYEOV	1.38892	0.01	2.244e-66
SLC24A3	1.38787	0.011	1.228e-133
AADACL2	1.38686	0.011	1.547e-118
PKIA	1.37805	0.011	2.767e-109
SLC13A1	1.37798	0.011	1.228e-110
COL21A1	1.37773	0.011	9.337e-94
SSTR1	1.37151	0.011	2.344e-65
CD36	1.36992	0.011	1.36e-113
GNAT3	1.36988	0.012	1.802e-70
FBXO33	1.36944	0.012	1.615e-76
SIPA1L1	1.36526	0.012	2.868e-96
ZNF75D	1.36297	0.012	1.005e-105
PCSK2	1.36267	0.012	1.695e-72
SPAM1	1.35692	0.012	2.714e-98
ARHGAP5	1.35591	0.012	4.076e-76
SNAP25	1.35536	0.013	1.554e-57
PIK3CG	1.35299	0.013	1.574e-75
SLC38A4	1.35203	0.013	2.601e-62
CTNND2	1.34414	0.013	2.374e-69
CAV3	1.34284	0.013	1.625e-111
SSUH2	1.34282	0.013	3.471e-49
FER1L6	1.34102	0.013	3.618e-52
FAM92A	1.3378	0.014	1.902e-63
RALGAPA2	1.32824	0.014	3.096e-93
ALDH1L1	1.32742	0.014	2.277e-100
FSTL1	1.32158	0.014	3.215e-93
TBC1D31	1.31915	0.014	9.252e-72
HDGFL1	1.31593	0.014	3.564e-69
COX6C	1.31557	0.014	1.784e-79
IMMP2L	1.31446	0.015	1.908e-53
CD200R1L	1.31207	0.015	7.560e-72
AGR2	1.31186	0.015	3.049e-85
H3.Y	1.30694	0.015	6.891e-60
TNP1	1.30529	0.015	3.062e-47
OR10K1	1.30484	0.015	2.189e-57
CMC1	1.30453	0.015	3.538e-79
C14orf28	1.30311	0.015	5.638e-73
ALCAM	1.30248	0.016	2.414e-88
ZNF618	1.30164	0.016	5.324e-81
SMIM23	1.30023	0.016	5.118e-22
LHCGR	1.30007	0.016	1.465e-81
DDHD1	1.29907	0.016	7.929e-63
SYN2	1.29785	0.016	3.966e-98
NEMP2	1.29669	0.016	4.702e-76
AHR	1.29352	0.017	3.294e-37
FSCB	1.29323	0.017	1.294e-85
DWORF	1.29159	0.017	2.478e-52
TRIL	1.28957	0.017	1.002e-82
FAM46A	1.28872	0.017	8.614e-82
KRR1	1.28677	0.017	8.203e-51
IGSF10	1.28668	0.017	1.390e-77
CR2	1.28612	0.018	7.044e-81
LUZP6	1.28283	0.018	4.669e-70
AKR1C1	1.28183	0.018	5.365e-35
ATP1B1	1.28012	0.018	5.945e-70
KLHL38	1.27731	0.018	7.401e-74
TSPAN8	1.27722	0.018	1.222e-63
STEAP1	1.27321	0.018	5.676e-90
FABP3	1.27268	0.019	8.507e-74
AGR3	1.27196	0.019	3.875e-70
SRI	1.26644	0.019	5.292e-81
DCTN4	1.2651	0.019	2.293e-29
FOXA2	1.26461	0.019	8.716e-73
ATXN7L3B	1.2643	0.019	8.593e-65
MOCS1	1.26425	0.019	9.575e-70
LEKR1	1.26401	0.02	7.145e-56
JAG1	1.2633	0.02	8.627e-60
AADAC	1.26079	0.02	7.049e-18
NRXN1	1.25765	0.02	4.041e-67
NOVA1	1.25756	0.02	3.739e-43
ABCA12	1.25672	0.02	5.552e-50
GGTLC1	1.25501	0.02	4.703e-74
STC2	1.25166	0.021	5.74e-62
PTGFRN	1.24954	0.021	4.115e-46
SMIM30	1.24805	0.021	5.434e-64
KIF2B	1.24716	0.021	8.168e-71
BMP4	1.24326	0.021	4.437e-63
C7orf66	1.24321	0.021	1.287e-81
TCL1A	1.24306	0.021	2.301e-88
ERCC6L2	1.23603	0.022	5.606e-68
TNFSF10	1.23353	0.022	3.403e-67
PDE7A	1.22907	0.022	9.647e-74
SAMD12	1.22724	0.022	9.539e-42
FAM91A1	1.22655	0.022	2.203e-55
PPP1R9A	1.22383	0.022	1.220e-58
OPRK1	1.2211	0.022	4.57e-80
TOM1L1	1.22092	0.023	3.191e-57
ACAN	1.22081	0.023	2.774e-72
PRL	1.21961	0.023	6.405e-64
MAST4	1.21772	0.023	2.158e-45
PSMA2	1.2173	0.023	1.266e-72
CLRN1	1.21638	0.023	1.709e-73
MED12L	1.21635	0.023	1.221e-53
ERG	1.21625	0.024	6.819e-60
CRH	1.21471	0.024	1.562e-87
THEMIS	1.21408	0.024	2.746e-57
PPM1H	1.21373	0.024	1.562e-54
C7orf25	1.2124	0.024	1.965e-69
CDH12	1.21101	0.024	1.115e-62
THUMPD3	1.20957	0.024	7.073e-50
ZSCAN9	1.20882	0.025	5.623e-71
PDE4D	1.20839	0.025	1.738e-73
NAB1	1.20833	0.025	8.3e-42
KIAA0040	1.20707	0.025	6.296e-39
ADCY8	1.20693	0.025	5.274e-86
ST8SIA4	1.20107	0.025	3.027e-39
ZFP37	1.20014	0.025	1.201e-53
SLC31A2	1.20014	0.025	4.153e-60
DNAJC1	1.19767	0.026	8.042e-56
ME3	1.19736	0.026	1.248e-72
CRISP2	1.1962	0.026	1.867e-41
NAALADL2	1.19598	0.026	1.4e-52
SEMA3C	1.19454	0.026	1.745e-55
SLC46A3	1.19299	0.026	2.928e-55
KLF10	1.19078	0.026	6.117e-56
CARD11	1.18957	0.027	5.359e-49
ZNF599	1.18845	0.027	7.347e-162
ERBB4	1.18698	0.027	3.079e-50
HECW1	1.1869	0.027	4.603e-68
RGS18	1.18429	0.027	1.797e-46
CXCR4	1.18321	0.027	7.321e-42
CD1B	1.18304	0.027	6.048e-42
NTNG1	1.18007	0.028	3.377e-72
AMZ2	1.17826	0.028	2.551e-28
ST3GAL1	1.17823	0.028	1.268e-49
AKR1E2	1.17733	0.028	3.833e-24
OR2Y1	1.17681	0.028	1.122e-43
PLCB4	1.17653	0.028	5.564e-36
MAB21L3	1.17612	0.028	5.026e-61
MNS1	1.17551	0.029	3.627e-42
ARL15	1.17394	0.029	2.726e-73
SLC12A2	1.17386	0.029	1.615e-34
FBXL7	1.17362	0.029	1.072e-36
SPEF2	1.17354	0.029	8.897e-56
CERS6	1.17289	0.029	5.374e-40
PI15	1.17216	0.029	4.612e-41
SMIM10L2A	1.17184	0.03	1.587e-25
GRIN3A	1.16956	0.03	1.113e-57
ATP6V0D2	1.16876	0.03	2.655e-61
PPP2R3A	1.16873	0.03	2.801e-24
OXCT1	1.16581	0.03	1.061e-21
SELL	1.16566	0.03	2.038e-59
C1orf112	1.16557	0.03	4.852e-45
CCDC150	1.16429	0.031	9.331e-58
CCDC80	1.16406	0.031	6.285e-57
CRISP3	1.16167	0.031	5.276e-64
NDRG1	1.16101	0.031	1.035e-52
VANGL1	1.16059	0.031	2.589e-73
IRGM	1.15427	0.031	2.816e-58
POM121L2	1.15363	0.031	2.037e-51
NKAPL	1.15076	0.032	1.851e-54
RIOK2	1.14857	0.032	4.266e-36
ANGPT1	1.14345	0.032	5.546e-60
TNPO1	1.14276	0.032	9.599e-72
AKAP9	1.14054	0.032	6.020e-33
RFX7	1.13997	0.032	9.453e-40
ETDC	1.13931	0.032	3.129e-55
RGS8	1.13862	0.033	4.095e-43
NPL	1.13824	0.033	1.260e-29
GRB14	1.13767	0.033	1.132e-51
OXTR	1.13682	0.033	1.116e-63
TPRG1	1.13555	0.033	1.317e-28
OR10R2	1.13545	0.033	5.546e-48
CDC42EP3	1.13136	0.033	1.815e-34
NFIL3	1.13123	0.034	4.074e-26
C9orf129	1.13066	0.034	3.141e-50
FAM120A	1.13062	0.034	4.345e-25
ZC3H15	1.12775	0.034	1.516e-32
ZNF724	1.12701	0.034	6.818e-135
GPR149	1.12512	0.034	2.981e-39
IL1F10	1.12509	0.034	2.468e-61
AKAP6	1.12473	0.034	8.602e-47
HRH1	1.12408	0.035	5.599e-58
SNTG1	1.12359	0.035	1.589e-42
SLC8A3	1.12352	0.035	7.938e-24
NR3C1	1.12284	0.035	1.026e-45
OTOGL	1.12281	0.035	6.903e-57
ABCB4	1.12205	0.035	8.670e-59
RXFP3	1.1214	0.035	3.422e-49
ZFHX4	1.12031	0.036	2.855e-39
ADAMTS12	1.12018	0.036	3.999e-47
ANXA13	1.11975	0.036	3.390e-54
TENM4	1.11873	0.036	2.761e-16
MMADHC	1.1178	0.036	3.286e-46
WDR91	1.11737	0.036	3.083e-45
PRSS23	1.11707	0.036	3.224e-19
MAP2	1.11578	0.037	2.972e-46
SPINK6	1.11441	0.037	1.043e-55
SPINK14	1.11438	0.037	2.548e-57
C8orf37	1.1117	0.037	8.309e-54
PFN2	1.1116	0.037	1.115e-41
FGF12	1.11096	0.037	4.848e-57
SFXN1	1.10951	0.037	2.954e-51
RSRC1	1.10884	0.038	2.55e-52
SMIM2	1.10792	0.038	7.123e-48
COLGALT2	1.10785	0.038	3.335e-60
TMEM170B	1.10704	0.038	4.813e-21
GULP1	1.10486	0.038	1.991e-52
DMTF1	1.10425	0.038	2.797e-49
MTRNR2L9	1.10223	0.038	3.066e-31
TMEM65	1.10037	0.039	9.418e-56
RNF139	1.10037	0.039	1.104e-51
TRMT12	1.10037	0.039	3.959e-55
SHTN1	1.0976	0.039	3.338e-41
PPP2R5C	1.09559	0.039	1.198e-19
SLC35B4	1.09524	0.039	7.799e-47
CNTN4	1.09342	0.039	6.147e-112
LONRF2	1.09233	0.04	2.893e-52
ST6GAL2	1.09219	0.04	8.518e-37
ACPP	1.0916	0.04	5.775e-33
HCRTR2	1.08792	0.04	5.088e-58
RFXAP	1.08732	0.04	1.522e-38
ZNF391	1.08615	0.04	1.463e-47
GHSR	1.08379	0.04	7.858e-42
PTPDC1	1.08228	0.041	5.481e-46
BARX1	1.08225	0.041	8.631e-43
NAV3	1.08196	0.041	4.71e-58
CYP1B1	1.08034	0.041	4.861e-46
TTC30B	1.07896	0.041	8.133e-45
SRGAP3	1.0766	0.041	1.679e-28
COPB2	1.07598	0.041	1.934e-44
BTBD3	1.07577	0.042	1.684e-43
IKZF2	1.075	0.042	1.259e-44
OR6B1	1.07317	0.042	4.664e-37
EPM2A	1.07295	0.042	2.619e-47
DDIT4L	1.07044	0.042	1.28e-46
ZFP64	1.06971	0.042	2.238e-52
MME	1.06889	0.042	2.324e-22
HACD2	1.06785	0.043	9.544e-34
OR10T2	1.06703	0.043	3.734e-46
UFM1	1.06692	0.043	8.232e-48
TEX51	1.06565	0.043	8.509e-51
ASTN2	1.06461	0.043	2.109e-33
KIAA1324L	1.06262	0.043	6.899e-34
IL36G	1.06251	0.043	2.520e-43
ARHGAP39	1.06247	0.044	3.556e-68
FAM83B	1.06115	0.044	1.476e-25
PLSCR2	1.05907	0.044	2.724e-38
ZNF670	1.05698	0.044	1.624e-25
GPR85	1.05534	0.044	3.924e-47
EYA2	1.0553	0.044	3.015e-31
HAPLN1	1.05434	0.044	2.279e-48
GYPC	1.05262	0.044	6.301e-46
CCDC90B	1.05258	0.045	1.045e-29
IL19	1.05223	0.045	3.479e-49
TSHZ3	1.05173	0.045	3.702e-47
MYO1B	1.05108	0.045	6.450e-42
STAT4	1.05104	0.045	1.076e-42
ZIC1	1.04976	0.045	1.721e-48
WDPCP	1.04708	0.045	1.006e-42
NFASC	1.04696	0.046	1.708e-16
LRRN2	1.04692	0.046	2.276e-50
SLC18B1	1.04673	0.046	8.777e-44
HLA-C	1.04646	0.046	1.670e-43
SELE	1.04481	0.046	7.868e-45
GPR156	1.0447	0.046	4.885e-35
NRIP1	1.04348	0.046	7.455e-34
MED30	1.04324	0.047	1.810e-54
SLC6A15	1.04277	0.047	2.017e-42
LRRIQ1	1.04269	0.047	5.704e-46
JPH1	1.04269	0.047	2.594e-27
HLA-DOA	1.04191	0.047	2.305e-31
CHL1	1.04171	0.047	8.705e-44
ASB5	1.04116	0.047	8.621e-35
SETD5	1.04017	0.048	2.095e-45
SH3PXD2B	1.03949	0.048	4.718e-31
NR2F2	1.03898	0.048	6.779e-31
CACNA1E	1.0383	0.048	8.978e-45
MVB12B	1.0381	0.048	3.025e-20
STEAP2	1.03775	0.048	2.375e-40
CFAP69	1.03771	0.048	7.299e-37
LGR5	1.03719	0.049	1.785e-30
PXYLP1	1.03663	0.049	1.606e-36
ADAMTS19	1.03507	0.049	6.936e-23
IL36RN	1.03306	0.049	3.914e-59
SEMA3D	1.03222	0.049	8.069e-32
C1orf21	1.03185	0.049	2.68e-30
C3orf58	1.03145	0.049	1.045e-45
TNR	1.02743	0.05	8.221e-42
ZSCAN26	1.02686	0.05	1.926e-45
SPOPL	1.02653	0.05	2.293e-35
TSPYL5	1.02617	0.05	9.558e-35
TMEM168	1.0249	0.05	6.337e-46
FAM105A	1.02407	0.05	4.143e-32
C9orf84	1.02403	0.05	2.381e-44
NBPF4	1.02395	0.051	7.919e-34
MBLAC2	1.02309	0.051	8.068e-45
LYSMD3	1.02309	0.051	4.363e-45
ADGRV1	1.02309	0.051	4.543e-45
SLC25A24	1.02189	0.051	6.972e-45
SLC25A36	1.02144	0.051	6.948e-23
SORCS3	1.02127	0.051	2.138e-27
EPHA4	1.01899	0.052	1.006e-41
ANKRD55	1.01891	0.052	4.731e-42
ATP6V1C1	1.01687	0.052	1.42e-27
FLRT2	1.01582	0.052	1.958e-30
NEPRO	1.01561	0.052	2.795e-28
GDNF	1.01368	0.052	6.262e-26
IQCJ	1.01351	0.052	4.137e-09
GLS	1.01229	0.053	1.068e-33
GALNT3	1.00924	0.053	2.135e-43
TET2	1.00881	0.053	1.198e-47
LYZL1	1.0057	0.053	3.366e-27
SEMA4C	1.00411	0.053	1.794e-39
FAM178B	1.00411	0.053	8.14e-42
ANKRD39	1.00411	0.053	5.783e-36
ANKEF1	1.00234	0.054	1.666e-32
MRPS27	1.00178	0.054	3.186e-36
PGK2	1.00108	0.054	2.07e-18
TMEM196	1.001	0.054	2.549e-35
PPP1R12A	1.00095	0.054	2.473e-26
PRDM6	1.00091	0.054	1.145e-27
GGH	1.00009	0.054	7.762e-35

## Sheet: NucS3
gene	S3_log10FC	S3_log10FC_percentage(descending)	S3_pval
DPH3P1	2.00432	0	0.e+00
LTB4R2	2.00432	0	0.e+00
COX7A1	1.93039	0	0.e+00
GPR171	1.89438	0	5.680e-295
ABCA5	1.88111	0	0.e+00
HOXA2	1.85217	0	0.e+00
ZBED6CL	1.85174	0.001	0.e+00
ZASP	1.82483	0.001	0.e+00
MAB21L2	1.81094	0.001	0.e+00
PTPN3	1.80048	0.001	1.622e-277
IFIH1	1.78411	0.001	0.e+00
PCDHGC4	1.77721	0.001	0.e+00
ZNF467	1.76825	0.001	0.e+00
MGAT4A	1.75369	0.001	3.845e-291
TMEM262	1.73979	0.001	0.e+00
LRRCC1	1.7391	0.001	8.913e-270
SYCP2	1.73797	0.001	2.136e-316
TNFRSF6B	1.73419	0.001	2.491e-299
LACC1	1.71462	0.002	7.644e-295
HENMT1	1.69768	0.002	3.556e-305
ITGB4	1.69642	0.002	1.507e-237
PDIA2	1.69626	0.002	3.636e-198
SPATA46	1.68952	0.002	5.259e-261
NRCAM	1.68308	0.002	3.680e-257
TDRD7	1.67052	0.002	5.869e-266
GPR21	1.66586	0.002	1.683e-76
NIPSNAP3A	1.65893	0.002	1.220e-274
ABCA12	1.65851	0.002	1.447e-201
CALCR	1.65689	0.002	7.372e-241
PARP12	1.65606	0.002	9.195e-222
SLC12A2	1.64112	0.003	9.397e-249
SYCP3	1.6403	0.003	5.362e-255
FICD	1.63613	0.003	2.087e-250
DUSP5	1.63394	0.003	2.569e-247
CFAP44	1.62874	0.003	2.164e-190
BCAP29	1.62319	0.003	5.153e-210
ABCA2	1.62295	0.003	4.34e-202
BSPRY	1.622	0.003	7.723e-202
PM20D1	1.61731	0.003	2.478e-177
OPN1SW	1.61251	0.003	3.540e-141
HERC6	1.61162	0.003	1.063e-167
ICA1	1.61071	0.003	1.305e-189
LTB4R	1.60822	0.004	2.042e-149
C1orf216	1.60242	0.004	4.612e-226
PCSK6	1.60203	0.004	3.808e-207
LONRF2	1.59881	0.004	4.892e-217
IGSF10	1.59562	0.004	6.929e-219
SIDT1	1.59397	0.004	7.389e-220
C5orf63	1.5931	0.004	1.073e-142
PROM2	1.588	0.004	6.435e-199
OAS3	1.58656	0.004	4.429e-159
VPS50	1.58537	0.004	1.143e-186
EVPL	1.58533	0.004	1.570e-168
DUSP6	1.57913	0.004	1.691e-210
RASEF	1.57838	0.005	1.819e-209
B4GALNT1	1.57705	0.005	2.127e-192
TEX47	1.57519	0.005	2.337e-147
RIN1	1.57468	0.005	4.820e-179
NEBL	1.57227	0.005	3.772e-135
C8orf37	1.57036	0.005	6.694e-152
ZNF185	1.57011	0.005	4.299e-163
OTX1	1.56839	0.005	1.625e-201
B3GNT9	1.56686	0.005	3.875e-169
VGLL4	1.56558	0.005	1.19e-196
NFATC2	1.55976	0.005	5.305e-157
TMEM18	1.55729	0.005	6.132e-152
TTC8	1.55457	0.006	1.005e-109
BRD3OS	1.55385	0.006	4.952e-195
PAX9	1.55373	0.006	5.525e-184
ADM5	1.55258	0.006	3.798e-138
HSPA4L	1.55247	0.006	2.036e-169
GBA2	1.55197	0.006	4.598e-166
NUAK2	1.55106	0.006	2.387e-169
TBX3	1.54593	0.006	4.282e-184
C9orf64	1.54573	0.006	3.205e-182
CARHSP1	1.53909	0.006	1.001e-206
PEX3	1.53542	0.006	3.219e-205
GRHL1	1.53245	0.006	6.132e-161
USP35	1.53209	0.007	4.285e-154
RALGAPA1	1.53168	0.007	1.286e-153
RALGAPA2	1.53147	0.007	1.241e-163
CD44	1.52787	0.007	6.421e-177
GPD1L	1.52561	0.007	2.174e-177
DNAJC22	1.52323	0.007	1.744e-171
PRLR	1.52319	0.007	8.738e-133
B3GALNT1	1.52099	0.007	3.427e-174
ZNF561	1.5202	0.007	1.268e-211
PEA15	1.52002	0.007	4.295e-118
SLC25A14	1.51974	0.007	8.866e-144
CCDC83	1.51809	0.007	1.849e-147
C3orf33	1.51606	0.008	2.162e-122
MBOAT1	1.51544	0.008	2.567e-158
FNDC11	1.51451	0.008	1.528e-173
SHTN1	1.51448	0.008	9.403e-155
EFEMP2	1.51072	0.008	2.335e-151
C12orf66	1.50985	0.008	5.111e-151
TMED8	1.50914	0.008	9.053e-152
AKR1E2	1.50733	0.008	1.185e-178
MAN1A2	1.50705	0.008	3.449e-173
KNOP1	1.50676	0.008	5.872e-139
TASP1	1.50473	0.008	7.591e-141
REXO5	1.50417	0.008	6.437e-180
HUS1B	1.49842	0.009	1.429e-165
AMPD2	1.49783	0.009	1.103e-173
IFT57	1.49714	0.009	7.075e-103
LYPD1	1.49671	0.009	5.794e-75
TMEM67	1.49083	0.009	1.759e-143
KCNN4	1.49069	0.009	3.637e-159
THNSL1	1.49058	0.009	3.943e-160
SVIP	1.4899	0.009	7.961e-170
SHMT2	1.48642	0.009	5.336e-160
BMP4	1.48316	0.009	3.617e-158
GALC	1.4804	0.009	2.18e-118
MEX3A	1.47919	0.009	1.032e-152
KLHDC9	1.47874	0.01	1.239e-156
TC2N	1.47849	0.01	1.750e-145
SYTL5	1.4749	0.01	4.359e-146
PTGFRN	1.47185	0.01	4.35e-117
CRYBG1	1.46433	0.01	3.084e-103
MCCD1	1.46404	0.01	7.13e-150
STARD13	1.46187	0.01	1.568e-84
HMCN1	1.46103	0.01	2.177e-133
TGFBI	1.46084	0.01	3.632e-119
ANKEF1	1.46016	0.01	6.415e-172
GXYLT1	1.46016	0.01	2.513e-138
TMPRSS2	1.4599	0.01	2.537e-105
LRRC61	1.45984	0.011	4.104e-135
GYG1	1.45981	0.011	1.752e-162
EMILIN3	1.45935	0.011	7.778e-148
DMXL2	1.45924	0.011	7.250e-87
LPIN3	1.45923	0.011	3.344e-196
WHRN	1.4588	0.011	1.774e-121
MINDY3	1.45834	0.011	3.305e-119
CYP2R1	1.45662	0.011	2.757e-138
FBXO4	1.45417	0.011	1.649e-102
LRRC4	1.4522	0.011	4.284e-142
LRRC70	1.45128	0.011	1.19e-62
CAPN13	1.4511	0.011	1.308e-118
SNX13	1.45051	0.012	1.551e-118
GRHL3	1.4494	0.012	1.057e-91
ZDHHC23	1.44931	0.012	4.28e-234
CCDC122	1.44204	0.012	7.175e-132
DDX60	1.44119	0.012	2.855e-112
G6PC3	1.44018	0.012	4.833e-140
LNPEP	1.43578	0.012	1.398e-113
ATP11B	1.43363	0.012	2.333e-131
ZC3H8	1.43268	0.012	1.571e-144
CASD1	1.43204	0.012	4.108e-187
CTNND2	1.43078	0.012	9.736e-125
FKTN	1.4271	0.012	4.93e-129
ELOVL7	1.42583	0.013	4.613e-120
EPAS1	1.42529	0.013	6.4e-114
MAPK7	1.42462	0.013	3.792e-96
MED12L	1.42388	0.013	3.484e-97
MORN2	1.42284	0.013	1.117e-131
DECR1	1.42234	0.013	7.112e-125
GSTZ1	1.42154	0.013	9.437e-144
HEY2	1.42108	0.013	6.069e-140
CMC1	1.42047	0.013	9.640e-111
NADK2	1.41943	0.013	1.961e-97
UBR3	1.41647	0.013	4.509e-122
FBP1	1.41622	0.013	1.470e-128
ATP2A3	1.41597	0.014	1.819e-106
GPATCH2	1.41584	0.014	3.839e-131
C14orf28	1.41501	0.014	9.662e-165
SLC9A2	1.41202	0.014	4.457e-126
ILDR1	1.41179	0.014	2.858e-113
CBFA2T3	1.40832	0.014	2.315e-127
PPP1R13B	1.40656	0.014	5.681e-92
CAV1	1.40562	0.014	5.305e-114
CTSK	1.40357	0.014	2.012e-84
GPD2	1.40164	0.014	2.977e-110
CCDC125	1.40162	0.014	2.272e-81
KIF21A	1.40161	0.014	3.959e-114
CDC42EP2	1.40093	0.015	1.895e-125
ALDH5A1	1.40062	0.015	6.177e-104
ADGRG6	1.4004	0.015	7.299e-124
RABL3	1.39846	0.015	4.382e-109
IL4R	1.39724	0.015	1.485e-86
CCDC97	1.39639	0.015	5.215e-171
HCFC2	1.39606	0.015	2.424e-152
ABAT	1.39393	0.015	3.828e-97
TTLL5	1.39307	0.015	1.392e-163
CDKN3	1.39233	0.015	2.254e-109
NUP210	1.39176	0.015	9.666e-196
MYBL1	1.38696	0.015	1.710e-113
RGS3	1.38498	0.016	6.593e-75
SHISA9	1.38437	0.016	5.403e-119
TMPRSS4	1.38241	0.016	1.692e-112
MID2	1.38227	0.016	3.975e-112
VPS13A	1.38151	0.016	1.175e-95
MAP2K3	1.38117	0.016	4.29e-108
CAV2	1.38093	0.016	3.232e-100
MPG	1.38012	0.016	4.605e-125
FAM3A	1.37883	0.016	1.028e-114
NSUN3	1.37802	0.016	5.312e-113
IDNK	1.37769	0.016	2.813e-96
SRPRA	1.37639	0.016	1.876e-88
KAT2B	1.37614	0.017	2.806e-104
SMAGP	1.37521	0.017	4.874e-100
ZHX2	1.37515	0.017	3.853e-87
FAM107B	1.37438	0.017	1.467e-85
MYOF	1.37435	0.017	9.312e-109
PKP1	1.37354	0.017	2.353e-116
HSF4	1.37216	0.017	6.553e-115
CBR3	1.36961	0.017	6.663e-108
VPS45	1.36642	0.017	1.974e-145
LYPD6	1.36618	0.017	1.605e-73
C1orf226	1.36528	0.017	3.718e-107
ST8SIA4	1.36504	0.017	3.717e-106
MYO9A	1.36478	0.018	3.427e-84
LYPLAL1	1.36412	0.018	4.459e-154
POT1	1.36382	0.018	8.514e-80
TSPAN15	1.36161	0.018	6.990e-107
SMTN	1.36001	0.018	1.461e-104
WASHC3	1.3598	0.018	1.098e-135
OVOL3	1.35795	0.018	3.061e-112
CCDC50	1.35687	0.018	3.196e-82
CA12	1.35677	0.018	1.153e-108
USP6NL	1.35603	0.018	4.647e-137
JAK2	1.35434	0.018	2.889e-87
CT83	1.35288	0.018	1.435e-109
SDR42E1	1.35272	0.019	1.694e-109
MFAP4	1.35104	0.019	1.151e-66
ATP11C	1.35098	0.019	7.983e-97
PREX1	1.35052	0.019	5.426e-84
TOMM22	1.34889	0.019	6.62e-107
PPM1H	1.34823	0.019	9.639e-102
TBC1D30	1.3479	0.019	4.225e-108
OSMR	1.34555	0.019	5.455e-86
TES	1.3449	0.019	9.197e-92
MYH14	1.3441	0.019	1.992e-106
PDP1	1.34345	0.019	1.099e-95
ZNF691	1.34256	0.019	9.383e-106
SULF1	1.34124	0.02	3.892e-99
CCPG1	1.33913	0.02	1.588e-83
LMBRD2	1.33868	0.02	1.111e-88
ANKRD42	1.33812	0.02	2.617e-89
PGLYRP1	1.33744	0.02	4.314e-105
FAM105A	1.33708	0.02	4.709e-84
MX1	1.33698	0.02	1.445e-99
POC1B	1.33646	0.02	4.128e-106
SALL4	1.33546	0.02	2.958e-102
DDHD1	1.33486	0.02	4.849e-82
CHST15	1.33349	0.02	3.958e-100
ANXA9	1.33335	0.02	2.478e-79
KRT15	1.33201	0.021	6.486e-103
RET	1.33171	0.021	3.580e-103
RANBP17	1.33033	0.021	1.757e-79
ST3GAL1	1.33029	0.021	1.13e-92
HOMER2	1.32991	0.021	1.210e-102
NFIB	1.32893	0.021	8.591e-76
TTC39A	1.32846	0.021	4.467e-59
COG6	1.32807	0.021	1.683e-77
GAS2L3	1.32803	0.021	1.119e-88
ZC2HC1A	1.32771	0.021	1.824e-92
DENND1B	1.32734	0.021	2.948e-96
ADCY5	1.3273	0.021	3.013e-86
MEIS1	1.32699	0.022	8.580e-74
NPNT	1.3264	0.022	2.965e-83
RHPN1	1.32582	0.022	3.168e-101
LIF	1.32513	0.022	1.176e-100
RBBP8NL	1.32496	0.022	3.843e-101
PTPDC1	1.32447	0.022	4.558e-85
IRAK4	1.32404	0.022	1.797e-161
TMEM164	1.32274	0.022	1.084e-99
RNF13	1.32245	0.022	1.105e-66
CEP290	1.32183	0.022	3.076e-103
PPP1R3E	1.32052	0.022	5.442e-98
MISP	1.32015	0.022	2.884e-99
AKR1C2	1.32002	0.023	1.317e-92
FAM214A	1.31917	0.023	1.526e-142
STXBP4	1.31896	0.023	3.860e-67
SRBD1	1.31831	0.023	8.832e-128
HHEX	1.31656	0.023	4.011e-99
LRRC28	1.3126	0.023	2.348e-72
TXNRD3	1.31088	0.023	2.078e-87
ZYX	1.31065	0.023	8.007e-91
SLC6A14	1.31035	0.023	7.586e-92
GATA2	1.30986	0.023	1.296e-82
IRF5	1.30899	0.023	3.956e-96
HTR2B	1.30846	0.023	5.064e-64
METTL2A	1.30839	0.024	8.430e-74
ADARB1	1.30741	0.024	2.417e-68
RPS6KA5	1.30597	0.024	2.063e-87
ACOT4	1.30552	0.024	3.827e-96
UNC119	1.30537	0.024	5.020e-96
IL13RA1	1.30449	0.024	4.226e-76
LNPK	1.30419	0.024	6.983e-73
CDK20	1.30257	0.024	1.096e-95
ITGA3	1.30233	0.024	4.400e-75
STAP2	1.30203	0.024	1.518e-80
PCDHB16	1.30055	0.024	1.029e-94
ERP44	1.29994	0.024	5.542e-84
NRBP2	1.29977	0.025	6.760e-105
TXNDC16	1.29951	0.025	3.102e-77
UACA	1.29942	0.025	1.582e-68
BCL3	1.29697	0.025	1.741e-93
C1GALT1	1.29557	0.025	2.757e-75
DOCK8	1.2946	0.025	1.148e-86
PIGB	1.29414	0.025	9.375e-88
TTC13	1.2935	0.025	2.954e-61
SYT12	1.29035	0.025	3.171e-92
BRCC3	1.28937	0.025	6.929e-143
LRRC14	1.28883	0.025	4.151e-91
STRADB	1.28856	0.025	5.118e-89
DBP	1.28738	0.026	2.72e-102
SLC38A6	1.28614	0.026	1.275e-91
CYP27B1	1.28587	0.026	3.076e-91
SYNE2	1.28556	0.026	2.318e-111
TMPRSS13	1.2854	0.026	1.045e-88
TCTEX1D2	1.28522	0.026	8.547e-95
EFL1	1.28497	0.026	1.792e-52
WIPF1	1.28484	0.026	1.236e-74
LMLN	1.28479	0.026	1.506e-58
ADGRF4	1.28409	0.026	1.727e-85
BBS5	1.284	0.026	5.366e-105
NFKB1	1.28255	0.026	1.348e-89
MIA2	1.27992	0.027	7.366e-96
PSTK	1.27928	0.027	1.830e-123
CHRNA3	1.27848	0.027	2.708e-76
CLEC16A	1.27811	0.027	7.445e-71
CD58	1.27642	0.027	5.609e-86
BICDL1	1.27543	0.027	4.563e-47
STOML2	1.27499	0.027	1.39e-86
SLC46A3	1.271	0.027	1.057e-87
EML3	1.27038	0.027	2.583e-105
CHMP4C	1.26902	0.027	6.357e-82
TEDC1	1.26862	0.027	1.109e-91
ACSS1	1.26792	0.027	2.896e-67
MACC1	1.26776	0.028	1.665e-77
EDEM3	1.26743	0.028	1.475e-98
CARMIL1	1.26583	0.028	5.395e-85
FLRT1	1.26501	0.028	7.449e-86
TNFSF10	1.26465	0.028	1.506e-78
PCDHA12	1.26456	0.028	6.140e-86
PLS1	1.26397	0.028	1.142e-78
FCHO2	1.26333	0.028	5.477e-80
SGK3	1.26245	0.028	2.588e-76
SLC22A15	1.26157	0.028	6.828e-72
ITGB6	1.2605	0.028	3.773e-77
RAB25	1.25986	0.028	5.798e-80
KLK6	1.25809	0.029	4.269e-84
PNPLA8	1.2571	0.029	5.367e-121
GNAT2	1.25551	0.029	2.627e-87
TMEM62	1.25484	0.029	1.053e-79
MPZL3	1.25266	0.029	4.492e-83
SPPL2A	1.25122	0.029	1.745e-98
CALM3	1.25069	0.029	1.45e-64
ARFGEF3	1.25059	0.029	4.887e-96
SPAG1	1.24979	0.029	1.439e-45
FUNDC2	1.24871	0.029	3.406e-71
SYNJ1	1.24846	0.029	6.376e-92
FAM114A2	1.24795	0.029	4.504e-70
DENND4A	1.24773	0.03	9.152e-103
TOGARAM1	1.24711	0.03	1.053e-73
INPP4B	1.24711	0.03	1.622e-88
NMI	1.24566	0.03	3.575e-99
LRRC24	1.24455	0.03	4.124e-81
MYO6	1.244	0.03	7.664e-80
CRYBA1	1.24351	0.03	3.1e-81
TBC1D5	1.24336	0.03	2.186e-75
ADAMTS19	1.24272	0.03	3.245e-121
JAG2	1.24192	0.03	1.181e-79
SYT10	1.2418	0.03	1.574e-68
PPIP5K2	1.24112	0.03	1.514e-98
NUDCD1	1.2398	0.031	3.787e-81
BORCS7	1.23977	0.031	7.180e-78
RARRES1	1.23975	0.031	2.3e-70
CAMTA2	1.23955	0.031	3.694e-107
C11orf95	1.23915	0.031	4.713e-69
TMEM185B	1.23897	0.031	2.699e-80
PIGH	1.23782	0.031	6.171e-61
PABPN1L	1.23707	0.031	6.867e-80
POFUT2	1.23598	0.031	2.017e-45
SPICE1	1.23568	0.031	5.289e-85
TMEM140	1.23241	0.031	1.975e-77
MPP7	1.23231	0.031	2.479e-72
PPA2	1.23175	0.032	7.406e-95
ILK	1.2316	0.032	1.042e-78
TRIQK	1.23155	0.032	2.289e-74
NEK7	1.22943	0.032	1.139e-69
PRMT3	1.22855	0.032	2.688e-86
RSPH1	1.2285	0.032	9.245e-75
P2RY14	1.22835	0.032	2.582e-64
MTUS1	1.22645	0.032	2.05e-64
SLC16A7	1.22629	0.032	1.654e-68
DLL1	1.22601	0.032	6.88e-79
PDGFA	1.22596	0.032	8.938e-76
PPFIA4	1.2259	0.032	7.944e-59
IPO11	1.22549	0.033	6.402e-78
CNOT6L	1.22251	0.033	1.594e-65
LSMEM1	1.22173	0.033	7.290e-83
PFKFB2	1.22139	0.033	6.528e-192
SLC25A13	1.22108	0.033	1.634e-63
KCNK15	1.2206	0.033	2.417e-76
STON2	1.21987	0.033	2.440e-55
RBM41	1.21961	0.033	4.231e-68
FBXW7	1.21877	0.033	2.823e-49
LCA5L	1.21856	0.033	9.587e-24
RNF144B	1.21675	0.033	7.952e-73
VPS8	1.21661	0.033	4.297e-55
ATG7	1.21527	0.034	3.085e-74
PUS7L	1.21423	0.034	1.743e-99
RIPK4	1.21394	0.034	2.961e-69
EPS8L1	1.21296	0.034	3.767e-71
CXCL16	1.21256	0.034	2.789e-54
NUAK1	1.21211	0.034	3.197e-55
TRIO	1.21168	0.034	8.781e-116
IKZF2	1.21165	0.034	1.193e-73
POLR3B	1.21165	0.034	2.787e-74
THRB	1.21165	0.034	2.372e-75
ARSG	1.20943	0.034	4.662e-56
DCTN3	1.20914	0.034	1.727e-156
ZNF280D	1.20898	0.035	1.226e-82
DLX3	1.20777	0.035	8.628e-74
PREB	1.20766	0.035	9.610e-72
TMEM65	1.20739	0.035	1.947e-67
CMYA5	1.20279	0.035	1.832e-70
FUCA1	1.19912	0.035	3.226e-39
MTBP	1.19871	0.035	2.082e-110
IL17RE	1.19656	0.035	1.817e-68
MYCL	1.19634	0.035	1.716e-71
AMIGO1	1.19601	0.035	1.992e-71
STK3	1.19587	0.035	3.667e-72
MMGT1	1.19568	0.035	1.253e-70
KIAA1024L	1.19554	0.036	1.194e-52
TAP2	1.19424	0.036	8.289e-52
C1QTNF3	1.19209	0.036	3.585e-64
GIN1	1.19198	0.036	2.252e-52
PRRG4	1.19173	0.036	7.028e-48
COG5	1.19103	0.036	3.553e-56
SMARCD3	1.19086	0.036	4.772e-63
PARP16	1.19047	0.036	1.588e-57
COBLL1	1.19005	0.036	1.596e-71
ZIC1	1.18949	0.036	4.367e-70
PTMS	1.18901	0.036	3.491e-70
ZNF324	1.18884	0.036	2.856e-73
MTFR1	1.1887	0.037	4.255e-64
DDX43	1.18727	0.037	1.503e-60
SIPA1L2	1.1867	0.037	4.559e-74
HSH2D	1.18602	0.037	1.101e-102
MAN1A1	1.18543	0.037	2.181e-61
P2RY2	1.18472	0.037	6.254e-69
RASAL1	1.18324	0.037	5.874e-59
ZNF799	1.18259	0.037	8.856e-57
MED8	1.1825	0.037	4.839e-92
C11orf80	1.17947	0.037	8.343e-88
ZNF275	1.17626	0.037	2.878e-110
KRT86	1.17624	0.037	1.335e-59
ANGPTL1	1.17621	0.038	1.641e-71
TADA2B	1.17548	0.038	1.032e-57
NCOA1	1.17508	0.038	4.238e-42
AKR1C3	1.1738	0.038	5.285e-68
ME1	1.17313	0.038	2.188e-60
TMTC2	1.17287	0.038	2.014e-55
GOLT1A	1.17234	0.038	4.111e-67
HIP1R	1.17149	0.038	9.098e-67
STK39	1.17079	0.038	7.257e-63
DNAJC1	1.17053	0.038	1.049e-55
KIDINS220	1.17023	0.038	7.204e-81
CNNM1	1.16947	0.038	2.54e-63
BNIPL	1.169	0.039	6.199e-48
KCTD18	1.16779	0.039	4.256e-138
SGCG	1.1677	0.039	5.484e-63
IFRD2	1.16462	0.039	6.374e-57
HSPB6	1.16426	0.039	1.538e-65
CDS1	1.16423	0.039	1.328e-79
ANKRD35	1.16403	0.039	1.05e-62
EEA1	1.16394	0.039	7.160e-67
SLC9A7	1.16319	0.039	8.902e-54
GCH1	1.16286	0.039	1.607e-64
BRCA2	1.16242	0.039	7.006e-124
SESTD1	1.15975	0.039	8.308e-51
SCN1B	1.159	0.04	1.951e-83
PTOV1	1.15803	0.04	4.337e-56
STOML1	1.15725	0.04	1.383e-64
CAP2	1.15679	0.04	3.332e-55
DENND2D	1.15546	0.04	4.268e-31
FAM24B	1.15439	0.04	2.407e-60
ERCC6	1.15421	0.04	4.066e-96
NEDD1	1.15357	0.04	2.255e-76
PSD4	1.15308	0.04	1.605e-63
NSMAF	1.15275	0.04	9.838e-38
CLASP2	1.15269	0.04	6.444e-57
LGALSL	1.15259	0.04	5.304e-207
FAM173B	1.15207	0.041	1.569e-75
HID1	1.14928	0.041	5.311e-63
KIF16B	1.14731	0.041	1.371e-45
ZNF575	1.14628	0.041	1.825e-62
TMEM150C	1.14554	0.041	2.623e-63
LEAP2	1.14548	0.041	1.808e-42
TMEM38B	1.14251	0.041	2.99e-45
MTERF2	1.14176	0.041	2.562e-97
ZDHHC9	1.14057	0.041	1.897e-54
BRMS1L	1.13982	0.041	9.904e-91
FAM46B	1.13938	0.041	1.687e-61
GLA	1.13931	0.041	6.119e-95
EXOC6	1.13906	0.042	1.451e-58
SYTL4	1.13856	0.042	5.763e-60
SEC22A	1.13818	0.042	8.831e-73
CCDC89	1.13789	0.042	3.315e-61
LYPD6B	1.13786	0.042	3.297e-61
MNS1	1.13675	0.042	3.235e-55
NBEA	1.13647	0.042	5.502e-60
ADAMTSL4	1.13634	0.042	6.233e-61
DENND1A	1.13624	0.042	2.767e-45
ORAI3	1.13593	0.042	5.243e-49
TCF19	1.13513	0.042	3.605e-87
TGFB3	1.13475	0.043	8.861e-128
ALDH3B2	1.13392	0.043	1.851e-60
USP43	1.13357	0.043	6.195e-70
ZMAT3	1.13271	0.043	3.035e-60
RNGTT	1.13155	0.043	1.766e-49
PLCB1	1.13066	0.043	1.936e-60
AMZ1	1.13066	0.043	3.117e-43
SLC24A3	1.12824	0.043	2.311e-57
PIGZ	1.12814	0.043	5.652e-24
DGKH	1.12717	0.043	5.807e-62
FAAH	1.12577	0.043	1.492e-51
RUNX2	1.12525	0.043	2.375e-54
LMBRD1	1.1249	0.044	1.026e-56
SLC24A1	1.12411	0.044	2.587e-53
BCL2L15	1.12385	0.044	1.165e-40
EFHC1	1.12317	0.044	2.773e-24
MRM3	1.1231	0.044	2.264e-75
TNS3	1.12274	0.044	1.928e-50
ITGB7	1.12254	0.044	2.305e-55
VWA8	1.12113	0.044	3.823e-48
SENP7	1.121	0.044	5.909e-50
SLCO4A1	1.12044	0.044	6.819e-47
USP2	1.11912	0.044	4.040e-58
SRRM5	1.11704	0.044	4.093e-56
THAP10	1.11697	0.045	9.015e-58
INTS6L	1.11684	0.045	2.421e-53
CMC4	1.11551	0.045	4.777e-52
JAG1	1.11458	0.045	7.031e-58
BET1L	1.11401	0.045	1.444e-91
UVRAG	1.11381	0.045	4.406e-47
SLC25A40	1.11163	0.045	6.294e-96
MAP7	1.11012	0.045	6.882e-84
ATP23	1.10914	0.045	1.458e-25
MED30	1.10775	0.045	5.448e-62
CMPK2	1.10711	0.045	8.538e-42
NUDT7	1.1068	0.045	2.341e-50
P4HA2	1.10585	0.046	1.052e-86
LEMD2	1.10585	0.046	1.057e-55
ATP6V0E2	1.10554	0.046	6.157e-56
CEP41	1.10459	0.046	5.276e-49
ARL13B	1.10445	0.046	2.94e-45
FAM210B	1.10404	0.046	1.326e-72
RTL6	1.1038	0.046	1.397e-55
PPM1E	1.10332	0.046	2.360e-56
EPS8	1.10329	0.046	4.538e-54
GPR160	1.10226	0.046	9.723e-42
SYCE1L	1.10178	0.046	1.213e-76
MEF2D	1.10168	0.046	9.956e-78
ITGA2	1.10147	0.047	3.023e-65
MAP3K21	1.09934	0.047	1.709e-68
ANXA3	1.09896	0.047	7.654e-46
PRDM6	1.09816	0.047	2.225e-45
CACNG4	1.09649	0.047	2.775e-55
LAMP2	1.09611	0.047	1.120e-73
THSD4	1.0951	0.047	9.299e-35
TGFA	1.09486	0.047	1.113e-50
KIF18A	1.09089	0.047	4.353e-72
CEP57L1	1.09086	0.047	8.256e-49
TRMT10A	1.09065	0.047	1.469e-53
MYORG	1.08785	0.047	1.745e-53
KIAA1324	1.08647	0.048	1.054e-53
AMMECR1	1.08583	0.048	8.066e-52
YAF2	1.08418	0.048	4.207e-54
MAP7D1	1.08397	0.048	1.601e-58
HYKK	1.08311	0.048	1.112e-49
COP1	1.08289	0.048	2.637e-65
KIF3A	1.08282	0.048	3.803e-61
DHRS2	1.08138	0.048	1.269e-52
MTX2	1.07922	0.048	3.758e-46
PPRC1	1.07744	0.048	1.514e-46
NIPAL2	1.07584	0.048	1.211e-50
MED22	1.07489	0.048	4.541e-98
SSH1	1.07478	0.049	2.065e-83
TMX4	1.07456	0.049	2.784e-52
PDZD11	1.07449	0.049	1.773e-82
DLC1	1.07416	0.049	3.241e-30
GAD1	1.07401	0.049	1.328e-51
SUMF1	1.07372	0.049	8.371e-45
IFITM10	1.07317	0.049	6.457e-51
MBNL3	1.07295	0.049	2.177e-47
HPRT1	1.07276	0.049	9.255e-85
ZNF713	1.07247	0.049	1.578e-46
CEP70	1.07089	0.049	6.925e-43
ZC3H6	1.07081	0.049	2.125e-31
TP53INP2	1.07015	0.05	4.633e-51
FAM126B	1.07007	0.05	5.189e-50
TDRD5	1.06841	0.05	8.523e-37
ANKRD46	1.06785	0.05	1.600e-47
TMEM101	1.06711	0.05	1.261e-75
ADK	1.06655	0.05	1.059e-56
C9orf147	1.06625	0.05	2.673e-56
PATJ	1.06603	0.05	2.741e-68
NECAB1	1.06573	0.05	5.657e-46
TTC31	1.06506	0.05	4.213e-126
TNFAIP8L3	1.06461	0.05	2.446e-50
THADA	1.06423	0.05	1.097e-48
CCDC191	1.06307	0.051	1.015e-31
SCAPER	1.06194	0.051	3.49e-39
MOSMO	1.06175	0.051	1.593e-48
KIF14	1.0616	0.051	1.402e-218
NEMP2	1.06145	0.051	1.413e-41
KIAA0513	1.06058	0.051	4.664e-72
AP2M1	1.06036	0.051	6.169e-50
ENPP4	1.05911	0.051	9.460e-50
LIPH	1.05892	0.051	2.583e-48
CHPT1	1.05645	0.051	9.473e-36
EMCN	1.05641	0.051	1.413e-39
ORC5	1.05538	0.051	5.343e-111
CLMN	1.05503	0.052	2.161e-48
MFSD4A	1.05404	0.052	5.7e-48
PPP1R11	1.05273	0.052	1.844e-92
CTNNBL1	1.05104	0.052	1.996e-61
STX19	1.05053	0.052	3.640e-39
PM20D2	1.05026	0.052	9.537e-57
TPI1	1.04953	0.052	2.036e-48
WDSUB1	1.04922	0.052	5.027e-47
XRRA1	1.04809	0.052	4.506e-28
MAPK15	1.0461	0.052	5.546e-48
NRP1	1.04454	0.052	4.903e-55
ADPRHL2	1.04438	0.052	3.631e-104
LOC100505549	1.04376	0.053	2.740e-43
PKIA	1.04265	0.053	4.962e-42
RNF43	1.04214	0.053	8.169e-48
CHCHD3	1.041	0.053	7.588e-41
SRF	1.04088	0.053	1.448e-51
CDK6	1.03922	0.053	4.094e-34
PHKA1	1.03794	0.053	3.531e-42
UBXN2B	1.03739	0.053	5.067e-54
STXBP5	1.03715	0.053	6.433e-76
PTPRE	1.03707	0.053	5.505e-43
LIN7A	1.03503	0.053	3.957e-40
SMURF2	1.03483	0.053	5.36e-50
SRGAP1	1.03479	0.054	1.195e-45
ABHD2	1.03201	0.054	1.85e-55
MSH3	1.02551	0.054	2.613e-67
MET	1.02296	0.054	7.534e-38
SLC16A6	1.02251	0.054	3.619e-45
PDK4	1.02239	0.054	5.095e-37
MRPS28	1.02218	0.054	3.518e-36
UAP1L1	1.02206	0.054	1.187e-81
PLEKHO2	1.02098	0.054	6.880e-42
CNIH2	1.02032	0.054	9.502e-45
NDRG1	1.02024	0.054	1.555e-72
KITLG	1.01974	0.054	3.131e-50
NEK6	1.01866	0.055	4.955e-32
ALDH3A2	1.01837	0.055	1.869e-70
CCDC71	1.01828	0.055	1.4e-44
RSPH4A	1.01582	0.055	1.409e-40
KCNAB3	1.01582	0.055	2.502e-81
ATP2C2	1.01494	0.055	5.264e-16
AHI1	1.01364	0.055	2.818e-51
AGAP2	1.01355	0.055	8.225e-44
RB1	1.0133	0.055	3.269e-30
REL	1.0128	0.055	1.047e-50
GSG1	1.01242	0.055	7.562e-45
NNT	1.01229	0.055	1.16e-57
RNF32	1.0114	0.056	5.424e-30
MIPEP	1.00928	0.056	6.470e-42
C9orf40	1.00864	0.056	3.247e-53
PCDHAC2	1.00792	0.056	6.882e-27
KIAA0040	1.00788	0.056	3.863e-32
OGN	1.00625	0.056	4.322e-37
SLF1	1.006	0.056	1.043e-82
ATP6V0D1	1.00595	0.056	2.477e-31
ADCK1	1.00591	0.056	3.308e-35
BICDL2	1.00527	0.056	5.857e-43
GGH	1.00411	0.056	6.502e-34
PPM1K	1.00329	0.056	1.239e-30
ATF7IP2	1.00307	0.057	2.892e-77
ZCWPW1	1.00104	0.057	3.074e-37

## Sheet: NucS4
gene	S4_log10FC	S4_log10FC_percentage(descending)	S4_pval
NCOA3	1.76296	0	3.639e-193
ZMYND8	1.75943	0	6.256e-260
MARCH10	1.4288	0	8.392e-59
FAM178B	1.38491	0	2.729e-96
C2CD4D	1.37275	0	4.147e-70
SULF2	1.36674	0.001	4.416e-99
PABPC1	1.36573	0.001	1.366e-92
TNS1	1.35773	0.001	2.852e-93
THEM4	1.34547	0.001	1.735e-91
THEM5	1.34177	0.001	2.311e-58
ATP1A1	1.34066	0.001	4.430e-49
MYLK	1.33183	0.001	6.989e-91
FAM46A	1.33165	0.001	6.636e-65
CALM2	1.27978	0.001	1.556e-62
RNASEL	1.27713	0.002	1.478e-39
MYCNOS	1.27427	0.002	4.621e-50
PTPRK	1.27168	0.002	1.149e-73
ATL2	1.26012	0.002	1.749e-67
TNFAIP8L3	1.25763	0.002	2.328e-64
TOP1	1.25556	0.002	3.914e-33
SEMA4C	1.24494	0.002	1.06e-21
MSX2	1.23525	0.002	1.616e-66
SYNE1	1.23404	0.002	5.121e-64
ATIC	1.23055	0.002	4.819e-66
FIGN	1.22958	0.003	6.330e-65
HACD2	1.21184	0.003	1.082e-25
STPG4	1.21141	0.003	5.036e-51
CPEB4	1.2093	0.003	4.469e-45
FREM2	1.20642	0.003	2.739e-80
TMCC3	1.20396	0.003	1.056e-44
RORC	1.20238	0.003	1.583e-36
ASPH	1.20129	0.003	1.999e-71
TMEM164	1.19868	0.003	2.899e-57
MYB	1.19802	0.004	3.812e-52
TDRKH	1.19687	0.004	2.685e-48
C9orf47	1.19645	0.004	5.004e-44
FAM46C	1.19593	0.004	9.226e-52
S1PR3	1.19365	0.004	5.094e-44
MRPL9	1.19036	0.004	1.513e-30
FOXP4	1.18761	0.004	2.218e-35
PKP2	1.17998	0.004	2.792e-55
STRBP	1.17829	0.004	8.862e-66
CRB2	1.17814	0.005	1.402e-63
SPOPL	1.17664	0.005	4.185e-62
SLURP1	1.17586	0.005	8.101e-64
GML	1.17586	0.005	4.671e-40
LYPD2	1.17574	0.005	4.137e-65
C5orf58	1.16605	0.005	2.403e-32
FOXP1	1.16533	0.005	4.830e-46
RGS16	1.16447	0.005	3.011e-54
SP3	1.16441	0.005	7.011e-49
KDM5B	1.16277	0.005	7.695e-63
SUCO	1.16116	0.006	9.726e-57
PIGC	1.16113	0.006	3.527e-55
THAP5	1.16107	0.006	6.882e-56
PIK3C2B	1.15691	0.006	4.268e-31
PANK3	1.15467	0.006	4.206e-54
AGR2	1.15232	0.006	1.426e-43
FAM174B	1.15125	0.006	4.253e-57
CHIT1	1.14999	0.006	2.339e-36
VPS13B	1.14706	0.006	2.104e-49
SLC25A48	1.14489	0.007	2.226e-36
ATP6V0D2	1.14035	0.007	6.430e-48
ELL2	1.13754	0.007	2.479e-46
DNAJC5B	1.13577	0.007	3.361e-58
TMEM9	1.12717	0.007	1.766e-42
PSKH2	1.12681	0.007	5.417e-33
GRB10	1.12668	0.007	9.763e-43
KLHL25	1.12535	0.007	2.890e-55
TRIQK	1.11581	0.007	1.439e-53
TARP	1.11521	0.008	1.186e-53
SNX31	1.11471	0.008	1.361e-21
PGLYRP4	1.11358	0.008	4.991e-57
SESTD1	1.10941	0.008	3.045e-47
BRAF	1.10755	0.008	5.093e-53
SEMA3C	1.10707	0.008	5.827e-26
PCSK6	1.10582	0.008	4.989e-43
C9orf84	1.09681	0.008	3.366e-42
LINGO4	1.0936	0.008	1.659e-40
LSG1	1.09248	0.009	3.705e-17
SUCNR1	1.09174	0.009	5.573e-34
PGLYRP3	1.08675	0.009	1.795e-47
S100A7A	1.08672	0.009	9.127e-45
LYST	1.08368	0.009	8.033e-41
MAL2	1.08354	0.009	1.263e-41
LOC389602	1.08088	0.009	1.492e-48
SLC6A14	1.07893	0.009	2.229e-40
TPRG1	1.07791	0.009	4.121e-31
ANKRD39	1.07122	0.009	4.678e-15
LUZP6	1.07092	0.01	7.083e-30
ASCL5	1.06878	0.01	2.841e-31
IGFN1	1.06874	0.01	1.399e-44
CACNA1S	1.06867	0.01	1.219e-30
IQCJ	1.06733	0.01	4.136e-22
CCDC167	1.06696	0.01	3.211e-45
FZD10	1.0667	0.01	2.549e-50
SHH	1.06648	0.01	2.980e-42
JAK1	1.06288	0.01	1.601e-26
TMEM37	1.06194	0.011	3.881e-46
C2orf76	1.06179	0.011	4.69e-39
ETV3	1.05994	0.011	4.338e-28
ATP11B	1.05858	0.011	7.721e-30
DPT	1.05736	0.011	4.07e-52
PTPN1	1.0571	0.011	9.68e-76
UGCG	1.05698	0.011	1.540e-28
POU1F1	1.0566	0.011	2.297e-28
HES1	1.0553	0.011	8.344e-36
FBXO32	1.05484	0.012	4.552e-07
VWC2L	1.05461	0.012	2.899e-36
KCNK5	1.05392	0.012	2.658e-47
TMPRSS2	1.05192	0.012	2.329e-40
DNAJC1	1.05092	0.012	1.696e-38
RND3	1.05003	0.012	5.806e-41
FRMD7	1.04755	0.012	4.861e-36
NFASC	1.04751	0.012	4.329e-32
PCMTD1	1.04131	0.012	2.527e-22
PNPLA8	1.0383	0.012	5.207e-10
GCNT4	1.03395	0.013	3.029e-43
NEUROD1	1.03282	0.013	5.222e-28
TXNDC5	1.03169	0.013	1.757e-36
RYK	1.02894	0.013	7.722e-38
MAP3K1	1.02588	0.013	9.251e-33
GPIHBP1	1.02522	0.013	7.938e-39
DTNB	1.0221	0.013	2.866e-45
EGLN3	1.02202	0.013	4.920e-28
PTHLH	1.02003	0.013	6.035e-39
DAPL1	1.01916	0.014	8.14e-40
TSPAN2	1.01883	0.014	6.17e-23
AKIRIN2	1.01849	0.014	7.466e-39
HEY1	1.01791	0.014	3.35e-35
ITGB6	1.01749	0.014	3.797e-34
ALX3	1.01682	0.014	2.039e-44
SLC6A17	1.01682	0.014	1.693e-32
ADGRF1	1.01611	0.014	6.499e-50
AKAP6	1.01444	0.014	6.652e-47
DWORF	1.01372	0.015	1.367e-45
SLURP2	1.01372	0.015	1.35e-38
LYNX1	1.01351	0.015	6.101e-39
ERBB4	1.01343	0.015	5.e-42
MID2	1.01288	0.015	1.804e-57
CDH17	1.01275	0.015	1.044e-28
ATP1B1	1.01229	0.015	9.221e-24
DNAJB8	1.00907	0.015	2.625e-42
SSBP2	1.00762	0.015	3.251e-34
HSPA9	1.00582	0.016	9.324e-38
DAP	1.00372	0.016	2.057e-35
AHCYL1	1.0035	0.016	1.34e-25
BMP5	1.00035	0.016	1.87e-38

## Sheet: NucS5
gene	S5_log10FC	S5_log10FC_percentage(descending)	S5_pval

## Sheet: NucS6
gene	S6_log10FC	S6_log10FC_percentage(descending)	S6_pval
OLFML3	1.98687	0	0.e+00
C3orf14	1.98118	0	0.e+00
CCDC89	1.81078	0	0.e+00
SAP25	1.75033	0	0.e+00
LSMEM1	1.74542	0.001	4.081e-249
SYBU	1.71042	0.001	2.976e-301
CTGF	1.66838	0.001	8.519e-251
NUDT17	1.65128	0.001	4.670e-263
AMIGO1	1.64202	0.001	5.529e-234
RFX5	1.58965	0.001	1.884e-217
TTC36	1.58492	0.001	9.98e-161
POLM	1.58239	0.001	1.117e-177
AJUBA	1.5782	0.002	1.892e-199
PREX1	1.54334	0.002	8.406e-188
CUEDC1	1.52946	0.002	2.834e-174
CBR1	1.518	0.002	1.672e-175
ZIC1	1.51775	0.002	2.091e-175
OSBPL7	1.51734	0.002	4.638e-183
IRF3	1.51259	0.002	1.044e-172
IL18BP	1.50091	0.002	1.377e-129
TDRKH	1.49649	0.003	1.981e-148
KCTD3	1.4876	0.003	3.471e-92
CSRP1	1.47839	0.003	1.168e-153
LOC105375787	1.47534	0.003	4.559e-122
LIMD2	1.46626	0.003	1.042e-87
KRT15	1.45477	0.003	3.767e-116
MRPL58	1.45229	0.003	6.014e-145
TNFRSF6B	1.4449	0.003	6.112e-142
SPATA46	1.44464	0.004	7.012e-142
SP6	1.44166	0.004	1.235e-140
CCDC58	1.43503	0.004	3.289e-135
CRYBG1	1.43363	0.004	3.541e-105
ANKRD23	1.42578	0.004	3.365e-97
NFATC2	1.42478	0.004	1.207e-113
ZMYND8	1.41457	0.004	2.416e-121
LAD1	1.40456	0.004	1.048e-125
SMIM29	1.4043	0.005	1.724e-126
CD160	1.40254	0.005	4.26e-118
DTD2	1.3895	0.005	4.646e-121
MYD88	1.38216	0.005	8.428e-119
PEX10	1.37883	0.005	1.252e-116
ARFIP2	1.37667	0.005	2.85e-116
SESN1	1.36588	0.005	5.048e-110
TAF1C	1.36216	0.005	1.491e-99
WIPI1	1.36044	0.006	1.406e-118
DBNDD2	1.3593	0.006	1.115e-111
ECHS1	1.35778	0.006	1.151e-110
LENG1	1.3511	0.006	1.047e-108
PEX11B	1.35038	0.006	1.841e-108
CA2	1.34641	0.006	2.298e-116
UQCRC1	1.34427	0.006	6.540e-107
ORAOV1	1.33939	0.006	1.837e-105
ZNF740	1.33355	0.007	3.173e-80
LRFN4	1.32613	0.007	8.129e-102
SLC41A1	1.3222	0.007	8.059e-93
PUS1	1.31479	0.007	2.005e-98
NSMCE2	1.30805	0.007	2.761e-100
TMEM43	1.30788	0.007	1.156e-70
ZNHIT3	1.3041	0.007	7.68e-96
SLCO4A1	1.30384	0.007	6.419e-95
WBP2	1.30116	0.008	1.058e-81
TCTA	1.29925	0.008	1.726e-94
SGPL1	1.29903	0.008	7.440e-81
MRPL2	1.29778	0.008	7.645e-94
RBBP8NL	1.29046	0.008	8.531e-83
CTSH	1.2882	0.008	2.812e-90
GSTM3	1.28477	0.008	7.340e-91
CREB3	1.28169	0.008	4.316e-90
VEGFB	1.27992	0.009	1.19e-92
FNDC11	1.27639	0.009	2.177e-88
C1orf106	1.27286	0.009	1.87e-81
TFF3	1.26853	0.009	5.337e-87
CD276	1.26238	0.009	2.179e-85
STK16	1.2601	0.009	4.7e-76
KRT80	1.25943	0.009	1.935e-84
STN1	1.25691	0.009	9.681e-73
ITGB5	1.25423	0.01	7.839e-75
KIAA1324	1.25035	0.01	5.369e-82
RWDD2A	1.24841	0.01	8.127e-82
TMC6	1.24824	0.01	9.840e-58
NKPD1	1.24733	0.01	7.889e-82
APEX2	1.24443	0.01	1.885e-81
SPDEF	1.24339	0.01	5.643e-81
PDP2	1.24259	0.01	4.668e-75
SPATA20	1.24135	0.011	2.020e-83
MARCH9	1.23995	0.011	1.588e-80
ECM1	1.23937	0.011	3.379e-59
SYCP2	1.23674	0.011	7.993e-76
ITGB1BP1	1.23543	0.011	3.319e-75
DHRS2	1.2331	0.011	6.357e-79
NRN1L	1.23289	0.011	1.381e-197
PARP9	1.23188	0.011	1.013e-79
GVQW3	1.23132	0.012	1.056e-78
HBP1	1.23047	0.012	7.442e-82
DCAF11	1.22866	0.012	1.322e-85
MYLK	1.22742	0.012	4.321e-76
TSPAN17	1.22663	0.012	9.267e-72
RNASEL	1.22552	0.012	2.815e-66
HMCN1	1.2237	0.012	2.271e-76
HID1	1.22235	0.012	3.829e-72
KCTD4	1.22222	0.013	1.707e-56
NTHL1	1.22121	0.013	6.876e-73
CLDN12	1.22037	0.013	3.42e-76
SLC6A14	1.21898	0.013	5.472e-75
FLVCR2	1.21717	0.013	1.069e-75
MYB	1.21561	0.013	7.757e-76
DVL3	1.21537	0.013	8.431e-75
SLC2A8	1.21336	0.013	6.088e-75
DENND2D	1.21325	0.014	3.103e-45
IDS	1.21216	0.014	4.314e-74
ITGB4	1.21131	0.014	4.946e-72
PIK3CB	1.21117	0.014	2.098e-62
NADSYN1	1.20785	0.014	4.529e-60
TBRG4	1.20782	0.014	9.009e-74
MPZL3	1.20301	0.014	1.111e-72
ANXA9	1.20175	0.014	2.842e-65
TWF1	1.20028	0.015	2.506e-72
TMEM168	1.19967	0.015	2.011e-70
STARD13	1.19698	0.015	7.237e-47
SLC29A2	1.19382	0.015	8.073e-71
GEM	1.19371	0.015	1.276e-27
RHPN1	1.19254	0.015	1.034e-70
HEBP2	1.19106	0.015	1.722e-66
DNAJA4	1.19067	0.015	4.271e-67
GLRX2	1.19036	0.016	2.747e-70
ANAPC13	1.18783	0.016	4.026e-60
EXD2	1.18574	0.016	7.163e-64
THADA	1.18472	0.016	1.513e-63
RXYLT1	1.18424	0.016	1.764e-56
ANKRD35	1.18293	0.016	2.261e-68
MAPK3	1.18273	0.016	3.485e-61
NRBP2	1.18207	0.016	3.739e-49
ETNK2	1.18064	0.017	4.447e-44
NAIF1	1.17978	0.017	2.325e-68
RIPOR1	1.17673	0.017	2.067e-67
CD59	1.17461	0.017	1.321e-61
EPN3	1.17374	0.017	2.776e-67
MUC1	1.17152	0.017	5.398e-67
TBL3	1.169	0.017	1.614e-66
ARFRP1	1.16897	0.017	1.806e-66
ETV3	1.16841	0.018	2.446e-59
SLC9A8	1.16782	0.018	1.525e-45
ACSS1	1.16441	0.018	6.599e-59
LYSMD2	1.16277	0.018	2.173e-65
VPS18	1.16239	0.018	2.681e-65
FANCD2OS	1.16218	0.018	2.556e-65
C9orf116	1.16182	0.018	2.548e-65
NAGLU	1.16152	0.018	4.487e-65
GPR87	1.15788	0.019	2.893e-64
BTBD6	1.15606	0.019	4.735e-64
POLR3GL	1.15342	0.019	9.391e-64
CRIPT	1.14842	0.019	3.803e-59
COQ4	1.14792	0.019	1.114e-62
DVL2	1.14737	0.019	1.014e-62
UROD	1.14635	0.019	4.560e-83
TNFSF10	1.14616	0.019	1.755e-59
HDAC11	1.14607	0.02	5.065e-67
KLK11	1.14603	0.02	1.442e-62
PER2	1.1456	0.02	1.655e-60
TARS2	1.14436	0.02	1.649e-62
GNS	1.14414	0.02	6.77e-57
LIMA1	1.14404	0.02	4.924e-23
PTPN21	1.14305	0.02	8.611e-46
PRDX6	1.14205	0.02	8.354e-68
HS1BP3	1.14057	0.021	9.590e-48
ARL6IP5	1.13739	0.021	3.037e-61
NBN	1.13615	0.021	2.342e-60
P2RX4	1.13561	0.021	7.789e-64
SLC48A1	1.13497	0.021	9.225e-61
CACNB3	1.13395	0.021	6.711e-54
IFI27	1.12778	0.021	1.591e-59
TEX2	1.12665	0.021	4.129e-53
KRT7	1.12431	0.022	8.812e-58
MCEE	1.12352	0.022	1.055e-58
GARNL3	1.12349	0.022	2.787e-49
TIMM22	1.12339	0.022	8.107e-59
RNF43	1.12284	0.022	1.194e-58
ERCC4	1.12087	0.022	7.863e-47
MAPK7	1.12031	0.022	1.755e-58
SHH	1.11916	0.022	3.495e-58
METTL25	1.11879	0.023	1.132e-52
ALDH3A2	1.11777	0.023	2.630e-43
DEXI	1.11618	0.023	1.599e-57
TRIM38	1.11561	0.023	7.621e-37
ACAA1	1.11307	0.023	3.198e-57
NECTIN4	1.10813	0.023	1.003e-56
ZKSCAN1	1.10813	0.023	2.369e-51
TTLL5	1.10585	0.023	2.232e-46
RIOX2	1.10558	0.024	1.569e-43
TGIF2	1.10456	0.024	8.319e-55
SCPEP1	1.10346	0.024	6.526e-53
CCDC83	1.10154	0.024	2.878e-49
TNIP2	1.10123	0.024	2.933e-49
AGR2	1.1012	0.024	1.399e-55
CENPF	1.10096	0.024	6.212e-49
MKRN2OS	1.10082	0.024	2.131e-55
IFT46	1.10044	0.025	1.719e-55
PIK3R4	1.09958	0.025	6.045e-51
CCPG1	1.09778	0.025	8.672e-54
ITGB6	1.09771	0.025	2.891e-44
ZCCHC9	1.09698	0.025	1.085e-54
BDH1	1.09377	0.025	2.234e-48
CCDC88C	1.09377	0.025	6.509e-55
CIART	1.09342	0.025	4.143e-54
SPRED2	1.09307	0.026	9.250e-54
METTL17	1.09283	0.026	3.427e-54
ICMT	1.09174	0.026	4.256e-54
SCCPDH	1.09082	0.026	6.668e-46
NFRKB	1.09072	0.026	4.739e-54
HIPK1	1.09061	0.026	1.112e-48
MICB	1.08654	0.026	3.124e-53
NRCAM	1.08632	0.027	1.230e-50
ERG28	1.0849	0.027	3.351e-53
GALNT6	1.08475	0.027	4.348e-46
DLX3	1.08322	0.027	6.916e-53
CORO2A	1.08146	0.027	1.994e-44
DCTN1	1.08081	0.027	1.390e-52
TTC7A	1.07893	0.027	2.588e-43
ABHD4	1.07838	0.027	1.963e-90
SMPD2	1.07795	0.028	4.089e-52
NSMCE1	1.07773	0.028	6.903e-31
YPEL2	1.07591	0.028	3.942e-51
C1orf226	1.07115	0.028	5.077e-51
AMDHD2	1.07044	0.028	3.822e-51
MTCH1	1.07011	0.028	4.092e-51
ATL3	1.0677	0.028	4.126e-47
LRRC46	1.06741	0.028	8.153e-26
POLE2	1.06696	0.029	1.817e-43
THEM4	1.06681	0.029	1.134e-50
FBXW7	1.06677	0.029	1.221e-30
WASHC5	1.06655	0.029	3.297e-27
BSPRY	1.06621	0.029	5.498e-50
CPT1B	1.06573	0.029	1.529e-50
CA14	1.06532	0.029	1.710e-50
WASHC3	1.06509	0.029	1.890e-32
TUFT1	1.06269	0.03	3.006e-46
NECAB1	1.06111	0.03	1.13e-49
SLC19A1	1.05968	0.03	3.536e-49
UBAP2	1.05759	0.03	1.910e-49
C2CD3	1.05717	0.03	4.383e-38
EFL1	1.05607	0.03	2.645e-45
RER1	1.05469	0.03	5.340e-49
NRP1	1.05431	0.03	4.077e-45
SPRYD3	1.05411	0.031	2.407e-58
DTX3L	1.05346	0.031	3.095e-38
MRPL4	1.05196	0.031	1.827e-39
IFI6	1.05077	0.031	1.552e-48
TCHP	1.05023	0.031	3.085e-44
HSD17B4	1.05023	0.031	1.395e-73
DDX59	1.04564	0.031	2.085e-54
PPARG	1.03993	0.031	3.425e-37
TMX4	1.03707	0.032	1.179e-35
CACNG4	1.03607	0.032	6.670e-47
STX3	1.03579	0.032	5.683e-44
UACA	1.03487	0.032	6.484e-17
SCRIB	1.03399	0.032	1.888e-42
TSPAN3	1.03258	0.032	2.843e-46
EXOSC10	1.0308	0.032	4.943e-45
PRPF19	1.0304	0.032	6.327e-46
CABLES2	1.02959	0.033	1.735e-44
TTC21B	1.02922	0.033	2.864e-43
MTMR4	1.02788	0.033	9.607e-54
ATG16L1	1.02788	0.033	1.852e-39
KCNJ13	1.02641	0.033	5.328e-25
PRKCH	1.02625	0.033	1.146e-46
PKP1	1.02412	0.033	9.258e-34
NCEH1	1.02407	0.033	9.492e-45
ANK3	1.02387	0.034	2.085e-29
ZDHHC18	1.02325	0.034	2.054e-50
BBS4	1.02272	0.034	9.174e-37
ATP2C2	1.01957	0.034	4.145e-37
TMEM164	1.01912	0.034	3.590e-44
BMP4	1.01544	0.034	3.544e-44
KCTD7	1.01448	0.034	3.571e-50
ABHD10	1.01351	0.034	5.095e-44
TRIQK	1.01284	0.035	3.e-44
PRPF18	1.01242	0.035	5.271e-37
NEURL1B	1.01094	0.035	1.405e-33
MAVS	1.01043	0.035	1.043e-35
LYPD3	1.00907	0.035	1.942e-43
SMG9	1.00898	0.035	3.924e-36
CEP170B	1.0083	0.035	5.407e-38
SNX22	1.0083	0.035	6.223e-36
ZBTB37	1.00698	0.036	6.222e-52
CTC1	1.00659	0.036	1.480e-21
AP3S2	1.0054	0.036	1.246e-36
OGG1	1.00484	0.036	4.572e-41
IFT122	1.00467	0.036	1.347e-37
LONRF2	1.00454	0.036	1.055e-42
FAAP24	1.00402	0.036	1.125e-37
PDE8A	1.00273	0.036	3.433e-35
KITLG	1.00264	0.037	6.615e-38

## Sheet: NucS7
gene	S7_log10FC	S7_log10FC_percentage(descending)	S7_pval
MTRNR2L3	2.00432	0	0.e+00
C17orf112	2.00432	0	0.e+00
NACA2	2.00432	0	0.e+00
OR4E2	2.00432	0	0.e+00
OR4C5	2.00432	0	0.e+00
OR4F15	2.00432	0	0.e+00
OR1J4	2.00432	0	0.e+00
KIF2B	2.00192	0.001	0.e+00
DEFB121	2.0019	0.001	0.e+00
GPX2	1.99366	0.001	0.e+00
DOK5	1.99007	0.001	0.e+00
C7orf66	1.98789	0.001	0.e+00
SNTN	1.98405	0.001	0.e+00
BCAS1	1.98353	0.001	0.e+00
ADAMTS9	1.98056	0.001	0.e+00
CMA1	1.9783	0.001	0.e+00
SPATA8	1.97535	0.001	0.e+00
OR1N1	1.97339	0.001	0.e+00
SYNPR	1.97072	0.002	0.e+00
C17orf82	1.96308	0.002	0.e+00
PFDN4	1.96214	0.002	0.e+00
RPTN	1.95985	0.002	0.e+00
OR4B1	1.95544	0.002	0.e+00
FAM102A	1.95157	0.002	0.e+00
PPM1D	1.94566	0.002	0.e+00
OR1B1	1.94521	0.002	0.e+00
SMIM6	1.94363	0.002	0.e+00
SULF2	1.94073	0.002	0.e+00
OR4C3	1.93932	0.002	0.e+00
NCOA3	1.93841	0.002	0.e+00
OR4K2	1.93007	0.003	0.e+00
BMP7	1.92674	0.003	0.e+00
THOC7	1.9196	0.003	0.e+00
OR4X2	1.91457	0.003	0.e+00
DEFB116	1.91096	0.003	0.e+00
TAS2R1	1.8997	0.003	0.e+00
SEMG1	1.89137	0.003	0.e+00
SMARCD2	1.88467	0.003	0.e+00
PECAM1	1.87381	0.003	0.e+00
PLEKHF2	1.87199	0.003	0.e+00
CYP24A1	1.8706	0.003	0.e+00
PBOV1	1.86789	0.003	0.e+00
TIGD2	1.86299	0.004	0.e+00
AP1S1	1.86101	0.004	0.e+00
CYB561	1.84662	0.004	5.175e-307
ARRDC3	1.81994	0.004	0.e+00
ZNF706	1.81943	0.004	0.e+00
GINS2	1.81658	0.004	0.e+00
LLGL2	1.81588	0.004	0.e+00
LRRTM2	1.81062	0.004	0.e+00
MTERF1	1.80951	0.004	0.e+00
SH3BP5	1.80443	0.004	0.e+00
PARD6B	1.7992	0.004	0.e+00
SIK1	1.79895	0.004	0.e+00
SIK1B	1.79777	0.005	0.e+00
SPTSSB	1.79687	0.005	0.e+00
NELFCD	1.79114	0.005	0.e+00
SYT6	1.78414	0.005	0.e+00
TRPS1	1.78277	0.005	1.881e-285
EVL	1.77691	0.005	1.616e-272
CA10	1.77537	0.005	3.824e-294
CRNN	1.77528	0.005	7.260e-275
TMEM126A	1.77526	0.005	0.e+00
RGL2	1.77509	0.005	0.e+00
ZNF831	1.7718	0.005	0.e+00
DCLRE1B	1.7705	0.005	4.194e-303
ATP1B1	1.76747	0.006	0.e+00
CMC2	1.76665	0.006	3.834e-253
OTUD6B	1.76638	0.006	0.e+00
ABHD16B	1.76245	0.006	0.e+00
UBE2T	1.7593	0.006	0.e+00
POLR2K	1.75599	0.006	0.e+00
RAB14	1.75571	0.006	0.e+00
PIK3R1	1.75475	0.006	2.474e-282
RMND5B	1.75283	0.006	7.829e-282
GRHL2	1.75137	0.006	1.118e-268
MTRNR2L1	1.75055	0.006	0.e+00
SEMA3C	1.75035	0.006	6.284e-244
RNF208	1.7465	0.007	0.e+00
ISOC1	1.74609	0.007	0.e+00
FAM83B	1.74607	0.007	8.849e-286
NTNG1	1.74501	0.007	1.388e-319
RPS6KB2	1.74463	0.007	0.e+00
MRPS11	1.74178	0.007	0.e+00
VAV3	1.74038	0.007	2.224e-239
SQLE	1.7402	0.007	3.855e-289
SNRPE	1.73654	0.007	5.188e-300
NMD3	1.73636	0.007	0.e+00
VMP1	1.73494	0.007	3.887e-260
PIGC	1.73209	0.007	0.e+00
TPD52L1	1.72825	0.008	6.888e-268
SPATA2	1.72814	0.008	1.212e-252
TSC22D2	1.72601	0.008	2.778e-303
ATP5MC3	1.7241	0.008	0.e+00
PTRH2	1.72209	0.008	2.831e-259
DEFB115	1.72014	0.008	0.e+00
HRNR	1.71934	0.008	2.932e-169
TBX4	1.7179	0.008	0.e+00
TRIM37	1.71569	0.008	1.124e-246
RAD9A	1.71561	0.008	1.000e-308
GRB2	1.71539	0.008	2.528e-242
SMG8	1.71394	0.008	0.e+00
SSH3	1.71221	0.009	7.701e-316
KPNA2	1.71144	0.009	0.e+00
AP1G2	1.70963	0.009	1.348e-236
WDR5B	1.7093	0.009	3.097e-313
ANKFN1	1.70838	0.009	4.09e-212
MYL12B	1.70728	0.009	9.234e-302
PPP1R17	1.70712	0.009	2.414e-313
KCNJ15	1.70501	0.009	2.558e-274
RPS6KB1	1.70345	0.009	5.505e-214
EMG1	1.70251	0.009	3.157e-276
ZFPM2	1.70228	0.009	5.116e-243
TMOD3	1.70206	0.009	1.366e-197
SMIM5	1.70151	0.01	1.063e-263
TRIM33	1.69899	0.01	3.87e-221
GNA13	1.69825	0.01	1.256e-274
PDCD4	1.69617	0.01	9.444e-246
CDCA5	1.69539	0.01	2.643e-279
CA2	1.69504	0.01	6.271e-260
C20orf204	1.6949	0.01	1.935e-233
BCL2L11	1.69489	0.01	3.737e-299
RNF43	1.69069	0.01	4.642e-196
MREG	1.68906	0.01	2.867e-239
TMEM60	1.68881	0.01	6.674e-290
ARPP19	1.68868	0.01	2.931e-268
TLR4	1.68606	0.011	1.892e-261
PSMG1	1.68543	0.011	4.893e-191
CGGBP1	1.68354	0.011	1.233e-278
ANGPT1	1.68324	0.011	2.050e-275
SLC39A6	1.68101	0.011	0.e+00
AGR2	1.68032	0.011	2.132e-273
SOX9	1.67989	0.011	9.789e-263
HSBP1	1.6775	0.011	0.e+00
PRELID3B	1.67467	0.011	0.e+00
TUFT1	1.67138	0.011	2.839e-205
ZBTB1	1.66963	0.011	1.545e-194
FAM217B	1.66731	0.012	4.603e-238
CBLN4	1.66703	0.012	0.e+00
ESRP2	1.66679	0.012	0.e+00
PFDN5	1.66676	0.012	6.174e-234
SKA2	1.66671	0.012	5.282e-240
ZC3H15	1.66642	0.012	4.166e-221
SF3B2	1.66589	0.012	2.387e-182
SYPL1	1.66457	0.012	4.118e-238
PMEPA1	1.66312	0.012	9.91e-202
C14orf177	1.6601	0.012	1.479e-270
ZNF764	1.65984	0.012	2.656e-270
COMMD3	1.65776	0.012	1.134e-265
KIF22	1.6574	0.013	3.864e-213
SLC19A2	1.65344	0.013	3.396e-233
RSBN1	1.65258	0.013	2.596e-178
TSSK4	1.65206	0.013	9.057e-264
CIPC	1.65156	0.013	2.866e-238
MORF4L2	1.65146	0.013	5.839e-206
PYGO2	1.65057	0.013	1.864e-260
EIF3H	1.65026	0.013	3.127e-178
CHCHD4	1.64869	0.013	2.740e-237
KRT76	1.64571	0.013	1.096e-247
MSI2	1.63936	0.013	1.417e-194
NPAS4	1.63784	0.013	2.550e-232
TSEN54	1.63728	0.014	5.118e-263
TMEM106C	1.63546	0.014	8.64e-260
MAPK3	1.635	0.014	4.865e-250
RAP2C	1.63499	0.014	1.945e-226
CALM1	1.63497	0.014	2.568e-235
DCAF7	1.63382	0.014	2.089e-177
KRT1	1.6295	0.014	7.736e-181
MED31	1.62905	0.014	3.347e-198
GPR87	1.62819	0.014	1.422e-194
ERMP1	1.62802	0.014	2.178e-147
ZBTB9	1.62788	0.014	9.65e-272
GAPVD1	1.62662	0.014	8.939e-201
IFIT5	1.6264	0.015	7.401e-269
DERL1	1.62619	0.015	2.342e-149
USP15	1.62518	0.015	5.931e-165
EPN3	1.62453	0.015	1.124e-285
TMED10	1.62352	0.015	1.203e-158
DAAM1	1.62303	0.015	4.605e-161
CCDC59	1.62192	0.015	7.291e-220
TSPAN31	1.62181	0.015	8.072e-235
WDR72	1.62181	0.015	1.531e-175
FAM49B	1.62102	0.015	5.765e-161
TBC1D9	1.62041	0.015	1.391e-178
METTL18	1.62038	0.015	2.584e-235
FSBP	1.62002	0.016	1.190e-179
EIF2B2	1.61858	0.016	7.351e-254
HSPA9	1.61792	0.016	1.154e-253
CYB561D1	1.61763	0.016	8.742e-228
C5orf30	1.61741	0.016	7.1e-216
ARMT1	1.61714	0.016	7.781e-222
HNRNPK	1.61661	0.016	2.888e-291
PNPO	1.61629	0.016	1.717e-204
BRIX1	1.61582	0.016	2.977e-288
TMCC1	1.61557	0.016	3.998e-160
KYNU	1.61417	0.016	6.339e-153
PDIK1L	1.61406	0.016	2.887e-202
ASDURF	1.61254	0.017	2.436e-229
SP3	1.61201	0.017	1.526e-177
P2RY2	1.61184	0.017	2.250e-170
OXSM	1.61155	0.017	2.083e-212
ZNRF1	1.61117	0.017	5.526e-147
ACP1	1.61066	0.017	2.435e-259
CHMP4A	1.6103	0.017	2.82e-231
CSTF1	1.60819	0.017	8.849e-133
HIPK1	1.60804	0.017	8.351e-185
C20orf197	1.60774	0.017	5.997e-116
ERG28	1.6074	0.017	9.052e-207
SPOPL	1.60685	0.017	1.433e-177
RAE1	1.60459	0.018	2.471e-194
NMB	1.60433	0.018	1.558e-283
TM9SF1	1.60013	0.018	7.359e-216
RABIF	1.59806	0.018	1.898e-199
DNASE1	1.59757	0.018	8.445e-208
KCNJ2	1.59709	0.018	6.297e-218
KRT80	1.59678	0.018	3.297e-212
MINDY1	1.59664	0.018	2.953e-189
GREB1	1.59462	0.018	1.004e-259
YTHDF1	1.59334	0.018	2.962e-158
ATP9A	1.59188	0.018	2.132e-116
SELENOT	1.58783	0.018	5.563e-227
SFXN1	1.58705	0.019	1.423e-169
BATF	1.58568	0.019	3.609e-175
TRAPPC4	1.58345	0.019	7.788e-220
SPSB3	1.58336	0.019	9.496e-282
ANKRD40	1.58318	0.019	5.871e-159
NECAB1	1.58302	0.019	8.323e-176
ENSA	1.58209	0.019	2.165e-138
NT5C2	1.58167	0.019	5.452e-152
RBM38	1.58073	0.019	9.476e-284
C3orf49	1.5807	0.019	8.143e-205
DBF4	1.58033	0.019	1.63e-168
SGK1	1.57963	0.019	3.187e-199
CCDC47	1.57793	0.02	2.976e-135
TMED4	1.57764	0.02	4.193e-199
STARD10	1.57745	0.02	1.116e-202
TRPT1	1.57632	0.02	1.655e-207
TUBD1	1.57462	0.02	6.481e-196
GNPNAT1	1.57309	0.02	3.343e-178
VAPB	1.57196	0.02	3.454e-131
TPD52	1.57141	0.02	1.431e-150
GON7	1.56954	0.02	1.408e-195
SPOUT1	1.5692	0.02	5.492e-109
VANGL1	1.56857	0.02	9.727e-128
SCRN2	1.56817	0.02	1.801e-197
MYNN	1.5679	0.021	8.756e-183
B3GALNT1	1.56788	0.021	8.208e-167
ZNF576	1.56653	0.021	1.581e-190
LSM3	1.56575	0.021	2.705e-127
AKT1	1.56545	0.021	4.070e-199
BTF3	1.56465	0.021	3.464e-269
ATP5MC1	1.56454	0.021	2.002e-201
MRPS30	1.56228	0.021	3.908e-197
LURAP1L	1.56155	0.021	9.330e-166
SEC61B	1.56118	0.021	1.280e-184
TTC32	1.55753	0.021	3.41e-197
MESD	1.55659	0.022	8.789e-162
LDHD	1.55642	0.022	1.405e-196
CSDE1	1.556	0.022	4.141e-143
CDH13	1.5558	0.022	1.948e-160
SDHAF2	1.55453	0.022	2.798e-118
UCP2	1.55323	0.022	2.134e-189
IGF1R	1.55141	0.022	1.915e-100
NET1	1.55097	0.022	3.95e-176
SAMD10	1.55073	0.022	7.006e-181
ZBTB6	1.55045	0.022	1.347e-185
FLRT3	1.55045	0.022	9.872e-186
PDE1C	1.54868	0.022	1.769e-154
GOSR2	1.548	0.023	2.060e-169
OVOL3	1.54749	0.023	1.187e-190
MPZL2	1.54742	0.023	1.658e-152
GPAA1	1.54662	0.023	6.056e-190
CFL2	1.5447	0.023	0.e+00
VPS51	1.54307	0.023	3.871e-151
SLC35B1	1.54299	0.023	8.995e-193
WISP2	1.54246	0.023	1.002e-173
IL22	1.54235	0.023	2.595e-132
ABCA8	1.53923	0.023	4.389e-187
PRR7	1.5392	0.023	1.039e-154
NSMCE2	1.53861	0.023	3.152e-116
NRIP1	1.53788	0.024	1.392e-136
CCDC117	1.53708	0.024	3.011e-195
YBEY	1.53696	0.024	1.311e-159
UBA5	1.53628	0.024	2.552e-197
TUBB1	1.53624	0.024	2.37e-125
DTX3L	1.53441	0.024	7.995e-178
PHB	1.53414	0.024	2.160e-144
WDR61	1.5337	0.024	1.807e-151
TATDN1	1.53242	0.024	8.831e-96
GATAD1	1.53203	0.024	1.288e-166
RAB15	1.53186	0.024	2.222e-106
CD1C	1.53133	0.024	9.198e-176
RAB22A	1.52988	0.025	1.02e-111
ATP5MG	1.52824	0.025	5.187e-147
SLCO4A1	1.52805	0.025	4.517e-145
PPP3R1	1.52763	0.025	7.809e-130
ADIPOR1	1.52679	0.025	2.931e-157
BZW2	1.52574	0.025	7.824e-123
NCBP2	1.52549	0.025	9.483e-171
CYB5D1	1.52473	0.025	1.210e-246
SLC22A5	1.52466	0.025	9.225e-161
LOC339862	1.52017	0.025	8.041e-144
ATP8B4	1.52001	0.025	8.698e-160
HHLA1	1.51949	0.025	8.910e-119
EMP2	1.51708	0.026	3.837e-128
MKL2	1.51566	0.026	2.264e-124
C19orf48	1.5155	0.026	2.331e-222
EDF1	1.51497	0.026	2.670e-171
KPNB1	1.51469	0.026	1.011e-190
ZNF622	1.51434	0.026	1.245e-137
RBM12B	1.51334	0.026	8.136e-173
BCKDK	1.5131	0.026	9.113e-232
BAG1	1.51283	0.026	1.06e-171
TMED3	1.51274	0.026	6.021e-164
GMFB	1.51203	0.026	1.351e-148
SMIM26	1.5116	0.026	6.168e-172
RANBP9	1.51069	0.027	3.641e-148
ARPC5	1.51037	0.027	6.686e-138
ROGDI	1.51022	0.027	1.970e-147
HDHD3	1.51013	0.027	1.08e-167
RNF139	1.50966	0.027	1.318e-94
GOLPH3L	1.50783	0.027	2.309e-93
RPS5	1.50765	0.027	3.842e-151
MED13L	1.50763	0.027	1.715e-112
ZNF595	1.50706	0.027	2.865e-152
FAM174B	1.50699	0.027	1.967e-174
COA4	1.50673	0.027	2.367e-185
PIP4P1	1.50673	0.027	3.755e-220
HSD17B2	1.50568	0.028	4.165e-168
PSMA2	1.50545	0.028	8.063e-150
ARMCX3	1.50496	0.028	6.218e-167
TXN	1.50446	0.028	1.138e-133
SPINT2	1.50438	0.028	3.988e-190
SDC1	1.50433	0.028	2.23e-161
DPM1	1.50176	0.028	6.805e-120
LUZP6	1.50129	0.028	3.414e-85
TERF2IP	1.50103	0.028	1.406e-140
TMEM71	1.49948	0.028	1.912e-129
EEF1E1	1.49661	0.028	5.004e-127
ADNP	1.49588	0.028	2.379e-175
LSM5	1.49586	0.029	7.184e-154
ELL3	1.4951	0.029	1.514e-152
TPD52L2	1.49481	0.029	8.585e-111
ITPK1	1.49388	0.029	2.701e-131
GFRA1	1.49311	0.029	1.390e-97
TMEM205	1.49177	0.029	1.493e-162
RPS23	1.49161	0.029	5.854e-160
EIF3E	1.4906	0.029	1.363e-119
PWWP2B	1.49028	0.029	1.790e-95
RFX5	1.49006	0.029	2.659e-184
OARD1	1.48975	0.029	2.414e-127
PRPF39	1.48842	0.029	5.543e-87
SEC61G	1.48532	0.03	1.502e-189
PCMTD2	1.48524	0.03	2.086e-153
MIEN1	1.48507	0.03	9.500e-194
CHCHD5	1.48488	0.03	2.019e-157
ISCU	1.48485	0.03	1.838e-155
ZNRD1	1.48329	0.03	1.473e-158
ADGRG6	1.48272	0.03	5.989e-106
GFM1	1.48243	0.03	1.809e-105
ZNF507	1.4824	0.03	1.087e-128
INHBB	1.48136	0.03	2.135e-157
TRAPPC2L	1.48118	0.03	8.834e-152
PIP4K2A	1.48111	0.03	2.493e-111
TFAP2C	1.48075	0.031	7.450e-258
RARG	1.48067	0.031	1.961e-149
ZFHX3	1.4806	0.031	8.411e-126
FBXW2	1.47995	0.031	3.545e-119
SGPP1	1.47963	0.031	9.201e-127
ARRB1	1.47949	0.031	8.746e-122
EMC2	1.47932	0.031	1.947e-77
GNG5	1.47916	0.031	7.044e-148
TNFSF15	1.47898	0.031	2.523e-131
CBX8	1.47786	0.031	1.032e-150
FAM103A1	1.47776	0.031	5.936e-153
MBTPS1	1.47745	0.031	9.07e-110
ASTE1	1.47661	0.032	8.205e-140
RBBP6	1.47621	0.032	4.275e-180
SIRT7	1.47465	0.032	1.204e-139
SAMD9L	1.47395	0.032	1.451e-154
MCTP2	1.47346	0.032	3.983e-135
CRABP2	1.47296	0.032	1.159e-153
RNF19A	1.47245	0.032	2.188e-104
MRPL46	1.47195	0.032	6.84e-147
PEX11A	1.47185	0.032	5.21e-147
METTL5	1.47157	0.032	2.706e-134
METTL3	1.47126	0.032	1.18e-143
FRS2	1.46867	0.033	2.383e-95
TRHR	1.46774	0.033	1.335e-150
PLSCR1	1.46768	0.033	3.233e-124
CD1E	1.46619	0.033	9.040e-151
HINT1	1.46525	0.033	5.129e-165
RFWD3	1.46388	0.033	5.715e-58
ANKRD50	1.46339	0.033	4.894e-130
BPTF	1.46325	0.033	1.132e-104
RXRA	1.46247	0.033	1.075e-148
AHR	1.46241	0.033	1.033e-92
PAWR	1.46153	0.033	5.675e-124
FOXO3	1.46148	0.033	1.168e-119
MAL2	1.46096	0.034	5.269e-138
ELK4	1.46003	0.034	1.656e-126
IRAK1	1.45953	0.034	9.647e-132
GDE1	1.45864	0.034	1.818e-111
PGRMC1	1.45835	0.034	5.832e-188
UBE2G2	1.45784	0.034	1.113e-132
AURKA	1.45747	0.034	1.137e-113
TSPAN13	1.45681	0.034	5.681e-129
NANP	1.45542	0.034	1.217e-140
ADIPOR2	1.45524	0.034	2.667e-106
SNAPC5	1.4551	0.034	8.63e-119
TXNDC17	1.45442	0.034	6.366e-192
FAM102B	1.45423	0.035	2.719e-110
RAD51C	1.45367	0.035	1.828e-145
DUSP16	1.4526	0.035	1.594e-93
AKAP1	1.45176	0.035	3.679e-90
CCNA2	1.45173	0.035	1.052e-187
PSMC6	1.45151	0.035	1.028e-106
ELF1	1.45122	0.035	4.193e-94
PIK3C2B	1.45116	0.035	2.322e-70
DNAJC5	1.45096	0.035	8.527e-112
SNRPG	1.45071	0.035	1.804e-139
MRGBP	1.45	0.035	1.294e-191
C1orf52	1.44971	0.035	5.738e-165
ZNF800	1.44968	0.036	6.273e-120
HTR5A	1.44912	0.036	1.024e-142
HBP1	1.44878	0.036	4.072e-106
RAB11A	1.44834	0.036	1.540e-151
ZFC3H1	1.44812	0.036	4.374e-101
MAPK6	1.44767	0.036	1.681e-110
NRAS	1.44762	0.036	6.829e-130
MAP3K1	1.44696	0.036	5.865e-126
FAM120A	1.44685	0.036	1.249e-82
KCNJ16	1.44669	0.036	5.302e-132
MKKS	1.44615	0.036	4.388e-65
MRPL49	1.44596	0.036	8.331e-140
NQO1	1.44436	0.037	2.235e-138
TMEM109	1.44436	0.037	4.080e-132
PACS1	1.4434	0.037	1.409e-102
FTSJ3	1.44273	0.037	1.825e-120
MCM4	1.44213	0.037	1.006e-131
RAD23B	1.44052	0.037	8.533e-84
EDN1	1.43973	0.037	5.614e-172
SMURF1	1.4388	0.037	2.044e-72
MARCH11	1.43673	0.037	5.819e-110
PURA	1.43548	0.037	1.656e-137
APMAP	1.43356	0.037	2.078e-115
COX4I1	1.43276	0.037	2.706e-153
TANC2	1.43242	0.038	4.248e-56
PRR15L	1.4323	0.038	4.95e-137
OCLN	1.43177	0.038	5.245e-110
SLC10A3	1.43133	0.038	3.937e-136
CHL1	1.43112	0.038	8.642e-89
CELF2	1.43096	0.038	9.631e-114
SERINC1	1.4304	0.038	4.266e-114
TOP1	1.4304	0.038	5.335e-137
RSAD1	1.42977	0.038	1.578e-127
CTU2	1.4281	0.038	3.416e-93
HIF1A	1.42518	0.038	8.816e-71
TRIAP1	1.42509	0.038	4.248e-134
YWHAZ	1.4242	0.039	3.012e-134
NAA10	1.42369	0.039	1.271e-121
LOC100287036	1.42279	0.039	0.e+00
CCT6A	1.4209	0.039	1.381e-110
SPTSSA	1.42063	0.039	3.626e-100
FEN1	1.41807	0.039	2.346e-130
CD164	1.41757	0.039	8.430e-133
KIF5B	1.41607	0.039	1.152e-101
PEG3	1.41584	0.039	4.763e-123
FKBP3	1.41477	0.039	7.414e-70
BLZF1	1.41392	0.039	1.253e-109
PRSS23	1.41392	0.039	5.048e-130
PBX2	1.4139	0.04	7.475e-121
NDUFA2	1.41379	0.04	6.479e-130
SERBP1	1.41375	0.04	8.331e-113
TBX2	1.41353	0.04	5.662e-257
RAD54B	1.41348	0.04	3.244e-106
PPP1R3A	1.41265	0.04	7.343e-113
PPP2R5E	1.41238	0.04	4.63e-105
BRK1	1.41132	0.04	2.191e-102
FABP5	1.40961	0.04	3.030e-128
RECQL5	1.40943	0.04	5.405e-110
PSMB1	1.40905	0.04	2.460e-92
ERP29	1.40844	0.04	5.499e-92
GFOD2	1.40826	0.041	2.039e-80
MLPH	1.40822	0.041	1.949e-119
CSK	1.40788	0.041	3.154e-179
GGN	1.40615	0.041	3.928e-127
DSTN	1.40594	0.041	3.604e-167
IL36B	1.40489	0.041	6.889e-127
SPOP	1.40466	0.041	3.245e-85
OSER1	1.40459	0.041	8.321e-126
CETN3	1.40442	0.041	4.567e-105
NPTN	1.40434	0.041	1.617e-67
FAM20A	1.40429	0.041	1.086e-66
LIPT2	1.40403	0.041	3.883e-125
TMPO	1.40273	0.042	1.401e-99
PNN	1.40255	0.042	3.314e-191
KLHL28	1.40242	0.042	2.773e-88
PNP	1.40183	0.042	1.55e-119
WWP1	1.40175	0.042	7.180e-71
BCAS3	1.40145	0.042	8.925e-123
MAIP1	1.40112	0.042	6.436e-122
EPHA4	1.40109	0.042	2.117e-86
PTTG1	1.39915	0.042	9.713e-144
KBTBD2	1.39902	0.042	4.654e-71
SWSAP1	1.39889	0.042	1.273e-124
SNRPB2	1.39881	0.042	8.226e-116
PKP4	1.39879	0.043	9.717e-84
ERN1	1.39824	0.043	2.224e-72
NOP9	1.39712	0.043	1.069e-103
ZBTB43	1.39705	0.043	2.873e-83
CIART	1.39609	0.043	1.963e-140
THTPA	1.3955	0.043	9.587e-132
RAB5A	1.39417	0.043	5.734e-109
SOX13	1.39391	0.043	4.136e-97
WASL	1.39298	0.043	7.437e-92
CD1A	1.39291	0.043	1.877e-122
ERH	1.39278	0.043	1.396e-114
MRPL10	1.39271	0.044	1.886e-110
GSE1	1.3927	0.044	1.092e-125
LUC7L2	1.39259	0.044	1.198e-103
E2F4	1.39249	0.044	1.247e-237
COX7A2L	1.39222	0.044	1.698e-58
NAT9	1.39042	0.044	3.589e-165
USP3	1.39021	0.044	1.476e-77
METTL11B	1.38855	0.044	2.721e-112
SV2A	1.38776	0.044	9.737e-121
MDM2	1.38723	0.044	1.041e-94
PTPRT	1.38716	0.044	8.519e-125
PPM1A	1.38682	0.044	2.761e-102
COX7A2	1.38645	0.045	2.179e-116
MTRF1L	1.38568	0.045	3.131e-106
HNRNPUL2	1.38511	0.045	7.801e-108
FBXL6	1.38482	0.045	1.464e-164
MS4A14	1.38351	0.045	1.751e-90
VIRMA	1.38144	0.045	1.994e-100
FUT8	1.38014	0.045	1.884e-83
UBE3B	1.37985	0.045	1.679e-99
CA12	1.37874	0.045	2.840e-84
MPI	1.37751	0.045	3.148e-107
PAQR4	1.37751	0.045	2.380e-138
NOB1	1.37661	0.045	2.173e-89
CCT2	1.37636	0.046	4.604e-105
N4BP3	1.3763	0.046	1.439e-163
RPRD2	1.37614	0.046	7.012e-82
MTHFS	1.3757	0.046	1.37e-81
PHYKPL	1.37544	0.046	3.645e-128
CD47	1.37535	0.046	2.510e-48
KDM5B	1.37508	0.046	3.938e-84
UBASH3A	1.37488	0.046	4.293e-109
BAG5	1.37444	0.046	1.093e-207
SLC29A3	1.37363	0.046	1.365e-63
CIDEB	1.37319	0.046	2.615e-114
SLC25A36	1.37313	0.046	2.790e-96
B3GALT4	1.37288	0.047	9.729e-116
RAP1B	1.37149	0.047	4.202e-82
ARL8A	1.37086	0.047	4.279e-105
RNF7	1.37027	0.047	6.478e-139
SREK1	1.37001	0.047	4.049e-78
DSP	1.3697	0.047	6.090e-102
EPOR	1.36951	0.047	1.059e-114
FAM3C	1.36849	0.047	1.869e-79
CRNDE	1.36726	0.047	4.093e-163
CD55	1.36715	0.047	5.541e-107
MTMR11	1.36698	0.047	3.396e-69
SF3B6	1.36611	0.047	1.351e-109
SCAF8	1.36579	0.048	2.328e-94
EIF2S1	1.36511	0.048	1.136e-67
SYTL2	1.36476	0.048	2.161e-77
TWF1	1.36419	0.048	1.803e-98
ARHGAP5	1.36401	0.048	1.838e-86
C11orf98	1.36331	0.048	6.003e-113
FAM208B	1.36318	0.048	3.488e-77
ETAA1	1.36314	0.048	8.047e-107
PTPN1	1.3631	0.048	1.723e-218
DLD	1.36299	0.048	1.032e-99
PRMT5	1.3629	0.048	1.836e-134
UTP23	1.36182	0.048	4.726e-119
SMNDC1	1.36167	0.049	1.725e-122
COX5B	1.36163	0.049	2.691e-112
NLRP9	1.36154	0.049	2.937e-111
WWOX	1.36146	0.049	8.047e-76
SEMA4B	1.36127	0.049	7.867e-87
MAPK14	1.3602	0.049	5.416e-93
NOLC1	1.35966	0.049	5.016e-73
PPCS	1.35951	0.049	5.494e-110
MB21D2	1.35942	0.049	2.132e-73
CHD6	1.35911	0.049	3.081e-60
HACD3	1.35902	0.049	1.094e-77
SPDEF	1.35902	0.049	6.405e-98
METTL17	1.35898	0.05	2.646e-108
FANCF	1.35891	0.05	1.994e-111
ARRDC4	1.35887	0.05	2.330e-102
HYDIN	1.35769	0.05	3.627e-34
NAA40	1.35694	0.05	2.039e-94
ATP5F1C	1.35656	0.05	7.776e-99
RTRAF	1.35643	0.05	1.473e-34
C2orf49	1.35507	0.05	5.977e-108
ESR1	1.35463	0.05	5.961e-81
EED	1.35438	0.05	9.94e-66
JTB	1.35374	0.05	3.832e-135
PRKAB2	1.35338	0.05	4.039e-74
ZNF652	1.35278	0.051	3.125e-78
MRPL11	1.35147	0.051	6.955e-108
AP4B1	1.351	0.051	8.555e-102
RUSC1	1.35029	0.051	2.887e-112
PIGBOS1	1.34992	0.051	1.237e-108
GID8	1.34967	0.051	6.300e-139
GAN	1.34943	0.051	6.888e-46
CBLL1	1.34858	0.051	3.11e-101
FAM120AOS	1.34834	0.051	1.216e-140
PANK3	1.34764	0.051	4.355e-86
SETMAR	1.34762	0.051	1.692e-86
TMEM170A	1.34745	0.051	1.492e-95
SLC8A3	1.34735	0.052	1.856e-107
SLC7A2	1.34692	0.052	1.171e-93
DERL2	1.34563	0.052	1.357e-95
CDC42SE1	1.34533	0.052	2.719e-208
XPOT	1.34492	0.052	1.974e-73
GRM7	1.34435	0.052	3.915e-99
RAD21	1.34406	0.052	5.960e-52
CPSF6	1.344	0.052	1.700e-110
KDM2A	1.34298	0.052	3.431e-70
MAPKAPK2	1.34223	0.052	1.169e-129
MMADHC	1.34151	0.052	4.100e-124
DCAF13	1.34143	0.052	1.773e-69
SCAF11	1.34118	0.053	4.876e-74
WDR89	1.3411	0.053	7.041e-95
GSPT1	1.341	0.053	5.458e-74
U2AF1	1.34096	0.053	2.471e-123
IRF9	1.34092	0.053	9.208e-215
LEMD3	1.34084	0.053	9.159e-84
SERP1	1.3406	0.053	1.223e-156
PRMT2	1.33985	0.053	6.187e-98
TMEM97	1.33949	0.053	1.657e-139
ZNF296	1.33905	0.053	2.053e-105
C3orf38	1.33842	0.053	1.700e-98
GRWD1	1.33798	0.054	3.417e-78
RAB10	1.33718	0.054	1.115e-72
SYN2	1.33682	0.054	5.858e-52
KCNK1	1.33662	0.054	3.445e-81
RERG	1.33548	0.054	1.729e-76
CNTNAP4	1.33544	0.054	1.336e-66
KRR1	1.3353	0.054	3.021e-114
GPATCH2	1.33524	0.054	1.106e-74
RSPO2	1.33461	0.054	1.6e-104
ASF1A	1.33455	0.054	9.375e-120
UQCRFS1	1.33453	0.054	5.201e-123
POLR1D	1.33393	0.054	1.037e-69
HSDL1	1.33365	0.055	3.129e-87
FMO3	1.33226	0.055	7.633e-104
SNX3	1.33185	0.055	2.745e-79
GEMIN7	1.33023	0.055	4.982e-74
RNF149	1.33017	0.055	9.521e-62
MRPS18C	1.32989	0.055	9.970e-101
SYCP1	1.32985	0.055	3.284e-90
HIST1H2BK	1.32864	0.055	8.928e-97
RCOR1	1.3285	0.055	2.039e-80
SYT16	1.32848	0.055	2.09e-81
PIAS1	1.32707	0.055	4.826e-79
RBM42	1.32599	0.055	1.786e-96
CTSL	1.32521	0.056	5.179e-109
ARIH1	1.32465	0.056	1.06e-55
ZNF592	1.32439	0.056	3.053e-46
SYCP2	1.32426	0.056	3.155e-80
MRPL36	1.32422	0.056	3.86e-101
EIF2B5	1.32267	0.056	9.396e-87
DIP2B	1.32249	0.056	1.143e-65
S100A10	1.32232	0.056	1.130e-112
PHACTR3	1.32214	0.056	1.922e-100
AZIN1	1.32174	0.056	6.008e-68
RECQL4	1.32106	0.056	1.661e-91
GZF1	1.32106	0.056	1.293e-118
TET2	1.32102	0.057	1.036e-80
CCNT2	1.32048	0.057	2.938e-66
ETFA	1.31988	0.057	3.201e-60
PLOD2	1.31936	0.057	1.176e-60
CBY3	1.31929	0.057	2.539e-91
RBM8A	1.31813	0.057	2.925e-116
STAT1	1.31756	0.057	7.153e-55
PABPC1	1.31733	0.057	9.272e-147
MBNL1	1.31662	0.057	1.328e-60
PTPRK	1.31645	0.057	1.555e-75
RHOF	1.31618	0.057	4.176e-80
CDK1	1.31563	0.057	1.474e-213
CGN	1.31532	0.058	7.469e-76
VPS13B	1.31526	0.058	1.514e-68
AAGAB	1.31498	0.058	7.923e-57
ABCA6	1.31334	0.058	3.139e-98
EIF1AD	1.31317	0.058	2.675e-97
YPEL5	1.31311	0.058	1.684e-106
RAB7A	1.31285	0.058	2.402e-67
YEATS4	1.31279	0.058	2.194e-58
C4orf46	1.31243	0.058	1.386e-97
PPM1H	1.31241	0.058	1.459e-46
NDUFV1	1.31194	0.058	1.997e-95
C9orf47	1.31192	0.058	5.977e-113
ATAD2	1.31163	0.059	4.966e-71
SYBU	1.31137	0.059	3.579e-49
SLC11A2	1.31131	0.059	1.243e-73
XPA	1.3111	0.059	1.842e-55
TBL1XR1	1.31099	0.059	3.049e-58
EAF1	1.31095	0.059	1.976e-91
KCNJ13	1.31003	0.059	8.785e-70
NAA50	1.30976	0.059	2.779e-78
RBM14	1.30972	0.059	6.952e-217
YY1	1.30899	0.059	2.456e-68
YWHAB	1.30863	0.059	1.553e-120
HNMT	1.30822	0.059	6.215e-97
CSNK2B	1.30805	0.06	2.641e-211
MDK	1.30792	0.06	7.524e-97
FSIP2	1.3073	0.06	5.949e-84
ASB7	1.30696	0.06	1.429e-52
CPEB4	1.30685	0.06	4.654e-60
UBR5	1.30636	0.06	3.632e-71
YRDC	1.30604	0.06	7.598e-95
COX17	1.30501	0.06	8.145e-80
OXA1L	1.30479	0.06	4.473e-127
SUPT7L	1.30339	0.06	2.061e-83
EFNA4	1.30281	0.06	4.855e-91
NAA30	1.30233	0.06	1.106e-95
BCAS4	1.30203	0.061	3.165e-36
TMEM168	1.30201	0.061	1.399e-88
PRDX6	1.30153	0.061	1.091e-91
STT3B	1.30133	0.061	5.425e-60
TRMT5	1.30107	0.061	2.15e-91
TSPAN15	1.30096	0.061	1.465e-40
FAM50A	1.30086	0.061	2.806e-88
NUCKS1	1.30036	0.061	6.724e-89
ANKZF1	1.29999	0.061	5.349e-92
PHF3	1.29975	0.061	1.267e-63
CCDC115	1.29925	0.061	4.359e-93
OSBPL2	1.29922	0.061	6.651e-64
ULK3	1.2985	0.062	6.818e-108
RHOD	1.2985	0.062	3.159e-65
PCF11	1.29785	0.062	3.386e-110
PPP4R3A	1.29743	0.062	5.276e-79
C17orf58	1.29706	0.062	4.219e-94
AZI2	1.29642	0.062	2.806e-84
UBL3	1.29557	0.062	1.18e-71
RNF103	1.29552	0.062	3.891e-90
TNFSF4	1.29535	0.062	1.370e-93
RHOJ	1.29495	0.062	4.882e-71
RNPS1	1.29458	0.062	2.601e-60
FAF2	1.29442	0.062	5.201e-60
IDH2	1.29425	0.063	1.450e-74
ATP1A1	1.29312	0.063	2.033e-95
CYP51A1	1.29308	0.063	1.082e-63
MBD4	1.29277	0.063	1.269e-148
JAGN1	1.29248	0.063	4.866e-161
RMND1	1.29228	0.063	3.115e-41
MRPL16	1.29168	0.063	1.e-91
MEX3B	1.29121	0.063	2.499e-104
ATG12	1.29075	0.063	3.051e-94
UNC13C	1.28995	0.063	1.176e-57
POLE4	1.2897	0.063	4.092e-126
CBX1	1.28785	0.063	1.849e-55
SNRPA1	1.28553	0.064	1.668e-80
EIF2AK3	1.28553	0.064	2.268e-58
RNF31	1.28488	0.064	2.069e-73
KAT7	1.28466	0.064	3.342e-69
ALG2	1.28402	0.064	1.9e-89
AMDHD2	1.28369	0.064	2.45e-89
TDRD15	1.28346	0.064	8.137e-91
BMPER	1.2826	0.064	6.272e-88
SAP30BP	1.2826	0.064	6.988e-110
IFT20	1.28237	0.064	1.056e-74
FBXO34	1.28149	0.064	1.845e-72
DNAJC19	1.28046	0.065	2.926e-90
HAO1	1.27994	0.065	2.214e-86
PMPCB	1.27916	0.065	1.908e-71
RPF1	1.27775	0.065	1.724e-87
CELSR2	1.27772	0.065	2.335e-161
MBLAC2	1.27717	0.065	6.203e-58
CORO1B	1.27708	0.065	8.482e-63
ELP5	1.27692	0.065	4.661e-74
SLC25A19	1.2769	0.065	1.202e-43
TMEM212	1.27671	0.065	7.789e-88
AKR1C4	1.27667	0.065	8.797e-88
GPR157	1.27651	0.065	7.133e-80
WIPF1	1.27646	0.066	3.760e-61
TOP2B	1.27579	0.066	1.808e-44
RHOU	1.27547	0.066	1.577e-84
SYDE2	1.27547	0.066	8.297e-64
SELENOI	1.27543	0.066	3.474e-73
DDT	1.27522	0.066	1.549e-88
SYS1	1.27517	0.066	6.773e-88
ATMIN	1.27494	0.066	5.261e-112
CBX3	1.27483	0.066	3.975e-119
KPNA1	1.2748	0.066	1.662e-54
RGS16	1.27388	0.066	8.029e-88
OSR2	1.27388	0.066	2.157e-150
RACGAP1	1.27376	0.067	3.172e-39
MFAP3	1.27268	0.067	4.57e-78
ADAMTS19	1.2724	0.067	4.973e-46
EIF4B	1.27228	0.067	9.035e-85
ESRRA	1.27091	0.067	9.896e-99
PSMA4	1.26977	0.067	7.182e-144
MRPS33	1.26972	0.067	1.037e-84
OAS1	1.26954	0.067	3.563e-87
PRR14	1.26949	0.067	7.762e-106
ATXN7	1.26902	0.067	2.974e-29
MBTD1	1.2686	0.067	9.829e-63
LEUTX	1.26818	0.067	7.422e-87
HDGFL3	1.26811	0.068	1.088e-49
MTG2	1.26811	0.068	7.494e-56
SP2	1.26785	0.068	1.722e-73
TMEM258	1.26741	0.068	2.036e-86
PHOSPHO2	1.26734	0.068	1.156e-84
TAX1BP1	1.26701	0.068	5.322e-75
FAM110C	1.26696	0.068	5.344e-191
AGBL1	1.26647	0.068	5.561e-79
USH2A	1.2663	0.068	3.601e-47
SEC11A	1.26626	0.068	3.e-37
MRPL13	1.26616	0.068	1.374e-68
PAK4	1.26583	0.068	1.257e-62
REEP5	1.26522	0.069	2.778e-89
CNOT6	1.26479	0.069	3.677e-48
ARL8B	1.26472	0.069	1.213e-57
SCYL1	1.26461	0.069	1.694e-77
PSMB6	1.2642	0.069	7.158e-86
RAP2B	1.26375	0.069	1.246e-85
MRPL14	1.26328	0.069	2.094e-164
TIMM9	1.26278	0.069	9.783e-56
PUSL1	1.26247	0.069	1.652e-112
UQCC2	1.26202	0.069	1.593e-93
CCDC6	1.26188	0.069	3.803e-59
IDI1	1.26062	0.069	4.804e-98
CBX2	1.26055	0.07	5.560e-151
SLC52A2	1.26014	0.07	8.556e-81
SELENBP1	1.25993	0.07	9.359e-84
G2E3	1.25971	0.07	3.799e-32
RPS10	1.25842	0.07	4.219e-183
NLRP13	1.25775	0.07	7.76e-79
CCNE2	1.25773	0.07	8.325e-76
SMIM14	1.25758	0.07	2.623e-48
SRPK2	1.2572	0.07	1.4e-40
LAD1	1.25665	0.07	3.864e-111
C1orf56	1.25628	0.07	6.034e-119
BCAS2	1.25624	0.07	1.11e-78
NDUFC2	1.25353	0.071	1.076e-97
PPP1CA	1.25312	0.071	2.510e-158
MIOS	1.25276	0.071	4.845e-63
CARD19	1.25256	0.071	1.033e-91
ATP5F1B	1.25161	0.071	6.349e-92
TM2D3	1.25147	0.071	7.202e-78
CLK3	1.25079	0.071	5.691e-90
SS18L2	1.25032	0.071	8.103e-83
C10orf113	1.25005	0.071	1.494e-72
SMG7	1.2493	0.071	8.330e-53
SUCO	1.24922	0.071	1.377e-41
RBBP8NL	1.24873	0.071	3.941e-71
ACYP1	1.24854	0.072	1.627e-79
DEFB118	1.24679	0.072	4.842e-82
EPCAM	1.24583	0.072	5.858e-72
MAMDC4	1.24554	0.072	1.416e-81
RSBN1L	1.24522	0.072	3.344e-55
APOB	1.24391	0.072	9.499e-56
PDCD10	1.24326	0.072	5.723e-59
PTP4A1	1.24301	0.072	1.407e-80
HNRNPR	1.24267	0.072	5.507e-67
ARCN1	1.24254	0.072	5.435e-63
ZFYVE21	1.24252	0.072	3.660e-102
B4GALT5	1.24239	0.072	2.753e-29
RRM2B	1.24209	0.073	7.373e-71
SOCS4	1.24199	0.073	1.679e-37
NIP7	1.24177	0.073	2.174e-110
SNIP1	1.24145	0.073	8.305e-51
PDCD6IP	1.24097	0.073	1.362e-83
ZFAND6	1.24092	0.073	1.514e-64
IL26	1.24072	0.073	2.975e-80
SLC25A25	1.24065	0.073	3.016e-50
CAMK2N1	1.2402	0.073	1.423e-80
EPB41L5	1.23955	0.073	5.094e-64
PSMA3	1.23955	0.073	5.246e-70
SPR	1.2387	0.073	1.153e-79
LMBR1	1.23862	0.074	3.510e-73
EPC1	1.2386	0.074	5.922e-58
NANS	1.2386	0.074	1.265e-61
AP1M2	1.23857	0.074	1.314e-78
MRPS2	1.23742	0.074	8.233e-85
ZNF175	1.23727	0.074	1.155e-46
GPD2	1.23691	0.074	1.06e-58
INIP	1.23631	0.074	4.114e-70
ALDOB	1.23626	0.074	2.368e-76
FBXL7	1.23621	0.074	3.740e-71
COX5A	1.23613	0.074	6.604e-71
C1orf21	1.23596	0.075	2.965e-54
TRIM45	1.23573	0.075	6.368e-84
MPZL3	1.23555	0.075	5.157e-79
SSBP1	1.2353	0.075	2.387e-77
MOCS2	1.235	0.075	9.050e-64
AP1G1	1.235	0.075	1.674e-68
ESD	1.23469	0.075	1.149e-69
ORMDL1	1.23464	0.075	1.191e-93
LHFPL3	1.23462	0.075	1.948e-60
MYO5C	1.23457	0.075	4.882e-43
ANKRD46	1.23328	0.075	2.668e-45
OSBPL7	1.23289	0.075	1.426e-61
TANK	1.23287	0.076	5.657e-74
CCDC84	1.23256	0.076	2.532e-58
IFIT1	1.23226	0.076	5.34e-74
ZMYM2	1.23198	0.076	7.844e-53
CPEB2	1.23195	0.076	6.926e-66
PSPC1	1.23188	0.076	6.481e-46
ABCC5	1.23183	0.076	9.998e-55
RSL24D1	1.23129	0.076	2.847e-62
TBPL1	1.23109	0.076	2.056e-55
DDX6	1.23065	0.076	5.166e-56
CISH	1.23019	0.076	2.107e-140
ATP5S	1.23014	0.076	2.958e-66
PPCDC	1.22978	0.077	9.422e-55
RELA	1.22896	0.077	6.387e-81
TMBIM6	1.22853	0.077	1.060e-91
TAF4	1.2283	0.077	2.059e-58
CPNE3	1.2283	0.077	2.095e-65
DTD2	1.22822	0.077	9.754e-76
MRPL52	1.22809	0.077	9.074e-77
CDK10	1.22745	0.077	2.504e-75
SELENOS	1.2274	0.077	2.822e-76
SMC4	1.22717	0.077	1.314e-33
CHTF18	1.22709	0.077	1.183e-75
ANXA9	1.22699	0.077	2.287e-75
EMC4	1.22699	0.077	8.845e-77
HSPA4	1.22673	0.078	2.317e-41
FZD7	1.22637	0.078	1.323e-77
TRIM25	1.22632	0.078	2.978e-68
DDAH2	1.2259	0.078	2.336e-77
UNK	1.22588	0.078	6.557e-79
GPD1L	1.22518	0.078	3.997e-69
NHP2	1.22502	0.078	6.553e-148
ORMDL2	1.225	0.078	3.734e-151
PICALM	1.22497	0.078	3.713e-27
PPP1R3E	1.2236	0.078	1.343e-76
ARID2	1.22355	0.078	1.056e-52
RPL35A	1.22321	0.079	4.175e-174
FAM162A	1.22256	0.079	6.18e-58
EZH2	1.22248	0.079	1.607e-54
UBE2N	1.22097	0.079	7.121e-76
SPIRE2	1.22024	0.079	9.335e-51
SIDT1	1.21985	0.079	1.294e-76
NRXN3	1.21974	0.079	7.508e-76
CHMP2B	1.21906	0.079	2.087e-73
TEX2	1.21898	0.079	7.424e-24
ITM2B	1.21859	0.079	2.304e-51
ESRP1	1.21772	0.079	9.378e-63
DHCR7	1.21685	0.079	1.771e-88
PAPPA2	1.21683	0.08	6.549e-59
UBE2V1	1.21638	0.08	5.889e-136
DOLPP1	1.21556	0.08	1.902e-73
TMEM129	1.21508	0.08	2.981e-103
RDH14	1.21506	0.08	1.09e-74
COX7C	1.21376	0.08	5.562e-75
SESN1	1.21338	0.08	1.573e-67
RMI2	1.21307	0.08	3.136e-138
PAK2	1.21141	0.08	9.056e-49
CASKIN2	1.21131	0.08	7.927e-85
SNX11	1.21096	0.08	2.251e-70
PRKAB1	1.21	0.08	3.354e-79
TBP	1.20992	0.081	9.338e-57
METRN	1.20866	0.081	2.597e-93
DICER1	1.20863	0.081	2.056e-47
SLC37A4	1.20844	0.081	6.774e-96
KHDRBS3	1.2079	0.081	3.812e-60
BTBD7	1.20777	0.081	2.865e-32
STK38	1.20766	0.081	2.178e-53
RAN	1.20761	0.081	1.628e-142
WDR6	1.20753	0.081	9.919e-135
LYPD6B	1.20747	0.081	6.273e-60
DHPS	1.20699	0.081	3.66e-79
IREB2	1.20623	0.081	2.018e-69
PRPF4	1.20561	0.082	1.367e-66
USP8	1.20548	0.082	8.433e-44
RACK1	1.20531	0.082	1.812e-155
FLAD1	1.20512	0.082	1.441e-87
ATP5MC2	1.20436	0.082	3.831e-102
PPP6R3	1.20423	0.082	6.352e-38
ADCY8	1.20388	0.082	9.813e-57
CUX1	1.20371	0.082	2.177e-49
MRPL9	1.20344	0.082	1.758e-72
FAM196B	1.20317	0.082	6.250e-72
SMARCE1	1.20295	0.082	2.157e-53
GMPS	1.20268	0.082	4.256e-56
RBM23	1.20252	0.083	5.489e-68
ZWINT	1.20243	0.083	4.194e-159
C12orf49	1.2023	0.083	6.163e-36
CDC5L	1.20224	0.083	9.852e-62
OGFR	1.20107	0.083	2.403e-110
TIFA	1.20107	0.083	4.183e-97
SPAG1	1.20036	0.083	4.386e-72
KIAA1324	1.19995	0.083	3.955e-61
TM7SF3	1.1994	0.083	4.241e-44
RFC3	1.1991	0.083	1.309e-68
KIAA0100	1.19813	0.083	9.321e-67
UBE2E1	1.19811	0.084	8.635e-69
FASTKD3	1.19811	0.084	3.060e-88
DPYS	1.198	0.084	2.581e-69
STARD7	1.19783	0.084	2.914e-73
UBL4A	1.19758	0.084	9.044e-72
NUDCD2	1.19734	0.084	1.179e-69
SLC9A3R1	1.19723	0.084	5.186e-123
FOXP4	1.19667	0.084	8.275e-52
TRAFD1	1.19662	0.084	9.55e-57
TSC22D3	1.19659	0.084	1.122e-71
NIF3L1	1.19654	0.084	4.185e-47
VCPKMT	1.19645	0.084	7.240e-64
TNFRSF21	1.19618	0.084	8.018e-69
C12orf73	1.1956	0.085	3.569e-70
FAM46A	1.19535	0.085	3.301e-108
TXNL4B	1.19487	0.085	2.317e-69
CLTC	1.19457	0.085	6.391e-57
MYO6	1.19435	0.085	7.582e-53
KCNK10	1.19382	0.085	3.443e-67
TP53INP1	1.19321	0.085	4.281e-88
PHKG2	1.19315	0.085	7.391e-50
PKMYT1	1.19268	0.085	2.585e-65
KCNH8	1.19212	0.085	6.194e-61
AKAP13	1.19181	0.085	2.935e-41
CELF1	1.19145	0.086	1.734e-21
TRMT10C	1.19053	0.086	3.775e-133
SMIM7	1.19011	0.086	6.536e-93
ATG16L1	1.18938	0.086	2.094e-49
DALRD3	1.18893	0.086	7.555e-162
INSIG1	1.18873	0.086	2.426e-134
RFK	1.18825	0.086	1.363e-68
TCFL5	1.18783	0.086	2.222e-45
NECTIN4	1.18783	0.086	5.096e-67
LAMTOR3	1.18684	0.086	1.934e-66
RAB18	1.18676	0.086	1.431e-72
UGCG	1.1867	0.086	9.007e-147
GLRX3	1.18662	0.087	7.59e-52
ANP32B	1.18625	0.087	7.144e-48
TTC36	1.18591	0.087	9.000e-64
PRR11	1.18568	0.087	1.95e-53
IL18RAP	1.18557	0.087	9.623e-92
ADAMTS16	1.18549	0.087	8.263e-42
NHLRC3	1.18546	0.087	2.804e-68
LXN	1.18515	0.087	2.297e-69
RNF151	1.18469	0.087	4.700e-51
FBL	1.18463	0.087	6.347e-79
PRPF3	1.18432	0.087	6.987e-62
CUL3	1.18421	0.087	7.409e-48
BLOC1S5	1.18361	0.088	8.578e-35
EWSR1	1.18304	0.088	1.619e-99
VEZF1	1.18276	0.088	5.277e-104
CAST	1.18167	0.088	2.598e-36
BARD1	1.18107	0.088	3.753e-59
CNPY4	1.18058	0.088	7.309e-67
SRRM1	1.18036	0.088	8.999e-37
FAM122B	1.18036	0.088	9.146e-65
RALB	1.18024	0.088	5.318e-49
RUNDC1	1.1778	0.088	5.905e-58
KHNYN	1.17768	0.088	1.848e-96
NLRP4	1.17748	0.088	5.374e-68
E4F1	1.17719	0.089	5.960e-66
ZNF385D	1.17693	0.089	7.675e-50
FAAP24	1.17661	0.089	6.801e-68
MBIP	1.17658	0.089	5.585e-65
SETDB1	1.1765	0.089	2.206e-73
FBXO45	1.17632	0.089	1.083e-52
FAM91A1	1.176	0.089	3.763e-29
STYX	1.17519	0.089	1.373e-47
ADO	1.17505	0.089	1.202e-67
CKAP2	1.17496	0.089	5.702e-72
AKT2	1.17493	0.089	2.394e-22
TSHZ2	1.17412	0.089	2.51e-35
SLC35F4	1.17383	0.09	8.380e-50
SNX27	1.17351	0.09	9.881e-35
C15orf32	1.17202	0.09	1.628e-53
HYOU1	1.1719	0.09	1.447e-71
CCNYL1	1.1717	0.09	1.694e-59
MAF1	1.17102	0.09	3.511e-100
OGT	1.17097	0.09	6.752e-62
KCNH5	1.17041	0.09	2.085e-62
PAK5	1.17017	0.09	2.449e-59
CDIPT	1.16982	0.09	1.408e-81
SLC44A1	1.16923	0.09	1.203e-56
NCOA5	1.16867	0.09	7.235e-48
TMCO6	1.16856	0.091	8.369e-43
HNRNPF	1.16817	0.091	3.313e-135
UGDH	1.168	0.091	8.136e-64
ZNHIT1	1.16794	0.091	2.831e-66
RTN3	1.16776	0.091	8.560e-48
SCYL3	1.16652	0.091	1.119e-46
GSK3B	1.16631	0.091	2.707e-47
GSTM3	1.16584	0.091	1.717e-63
DEPDC1B	1.1653	0.091	1.83e-56
TGOLN2	1.16492	0.091	5.569e-102
AP5S1	1.16397	0.091	1.41e-65
PDXK	1.16388	0.091	1.406e-77
CCNG1	1.16325	0.092	5.882e-108
PRPF38B	1.16316	0.092	7.078e-65
FAM206A	1.1631	0.092	2.639e-64
EXOSC8	1.16307	0.092	2.809e-64
PCNP	1.16283	0.092	2.111e-64
MCM7	1.16277	0.092	1.607e-149
SNRNP25	1.1625	0.092	2.134e-75
RPL4	1.16242	0.092	8.599e-82
DCTPP1	1.16239	0.092	9.028e-60
TWISTNB	1.16083	0.092	5.717e-65
TM9SF3	1.1608	0.092	8.998e-39
SNRNP200	1.16077	0.092	1.254e-43
UCHL5	1.15996	0.093	1.205e-37
SLC9A8	1.15993	0.093	2.426e-38
SIAH2	1.15978	0.093	4.271e-192
SMIM10L1	1.1593	0.093	8.473e-65
C12orf29	1.15924	0.093	7.582e-40
RIMS2	1.15878	0.093	5.568e-38
FUS	1.15872	0.093	2.509e-91
NEU1	1.15833	0.093	3.247e-64
CXXC5	1.15821	0.093	4.769e-67
BMP4	1.15758	0.093	4.926e-64
CAND1	1.15737	0.093	1.429e-74
NUMA1	1.15737	0.093	1.076e-35
IDH3G	1.15715	0.094	1.567e-63
RPE	1.15697	0.094	4.246e-76
LRP12	1.15631	0.094	2.089e-44
YPEL3	1.15606	0.094	3.418e-114
MRPL38	1.15588	0.094	1.506e-28
CENPW	1.15585	0.094	6.913e-64
IL5RA	1.15552	0.094	3.399e-55
THAP5	1.15445	0.094	2.206e-63
IFI27	1.15415	0.094	7.872e-64
NME1	1.15369	0.094	1.454e-71
KIF20A	1.15354	0.094	4.915e-63
CKS1B	1.15345	0.094	2.063e-79
PRPF6	1.15324	0.095	3.006e-57
MED8	1.15256	0.095	8.573e-70
POC1B	1.15253	0.095	4.194e-52
LGALS3	1.15226	0.095	1.358e-180
PRKRIP1	1.15217	0.095	1.300e-58
ARL6IP6	1.15146	0.095	1.849e-45
RFC5	1.15116	0.095	5.844e-61
TOR1B	1.1503	0.095	1.12e-62
SLC25A3	1.15027	0.095	1.182e-62
EDC3	1.14983	0.095	3.467e-44
APOM	1.14928	0.095	3.638e-63
LAMTOR4	1.14922	0.095	5.686e-74
CDH1	1.14876	0.096	6.140e-46
GRHL1	1.14876	0.096	8.220e-53
HEXA	1.1486	0.096	5.251e-58
TOGARAM1	1.14857	0.096	1.332e-34
CDKN3	1.14854	0.096	2.597e-25
PUM2	1.14792	0.096	8.113e-41
PTEN	1.14765	0.096	2.476e-49
POLR2D	1.14727	0.096	7.778e-60
RPL7L1	1.14721	0.096	2.397e-62
SIVA1	1.14684	0.096	2.669e-87
ATP13A5	1.14669	0.096	2.286e-56
RGS19	1.14594	0.097	8.973e-62
OTUD7B	1.14557	0.097	1.252e-45
BCDIN3D	1.14557	0.097	2.367e-62
MR1	1.14548	0.097	9.847e-15
SURF1	1.14529	0.097	1.312e-148
ELOC	1.14501	0.097	2.395e-63
SRRM2	1.14436	0.097	2.589e-67
DDTL	1.14398	0.097	2.916e-62
NUPL2	1.14395	0.097	2.559e-54
NBEAL2	1.14383	0.097	8.095e-61
CABLES2	1.14267	0.097	2.906e-19
CLK4	1.1423	0.097	1.453e-55
PPP1R3C	1.14223	0.098	1.926e-58
NAA16	1.14205	0.098	1.712e-36
APOPT1	1.14063	0.098	5.379e-49
CNOT2	1.14013	0.098	3.402e-32
PDCL	1.13938	0.098	2.613e-52
FUT1	1.13818	0.098	7.432e-97
SLC33A1	1.13808	0.098	5.824e-58
TDP2	1.1372	0.098	4.62e-58
TMEM268	1.13704	0.098	1.253e-51
RHPN2	1.13653	0.098	1.041e-55
LYPD3	1.1364	0.098	6.873e-61
COBLL1	1.13618	0.098	3.807e-36
PAPD4	1.13618	0.098	5.280e-50
LNX2	1.13481	0.099	1.226e-54
CDK9	1.13475	0.099	2.918e-109
PRRC2C	1.13446	0.099	1.592e-38
HNRNPAB	1.1343	0.099	3.678e-113
NAPRT	1.13408	0.099	2.761e-60
RPS27L	1.13392	0.099	2.336e-100
PET117	1.13383	0.099	3.02e-60
CYTH2	1.13322	0.099	1.349e-63
SMIM15	1.13309	0.099	5.089e-119
KIAA1522	1.13296	0.099	4.497e-68
MYLIP	1.13277	0.099	2.108e-93
NUDCD1	1.13274	0.1	8.383e-36
CHD1	1.13213	0.1	2.420e-31
LFNG	1.13085	0.1	5.534e-60
MED21	1.13078	0.1	8.865e-60
ERCC4	1.13001	0.1	9.460e-55
DPH3	1.12992	0.1	3.188e-59
ZKSCAN1	1.12953	0.1	1.746e-57
SDHAF3	1.12863	0.1	3.959e-24
CYBA	1.12853	0.1	2.499e-59
USP7	1.12837	0.1	1.432e-60
VPS72	1.12821	0.1	1.639e-57
MTRR	1.12811	0.1	1.407e-55
GLCCI1	1.12785	0.101	5.298e-34
CYB5R1	1.12704	0.101	9.745e-75
MOCS3	1.12698	0.101	1.802e-123
USP32	1.12639	0.101	1.666e-48
DSCAM	1.12629	0.101	2.37e-63
PXMP2	1.12607	0.101	1.330e-59
TBCA	1.12597	0.101	2.436e-47
PRPF40A	1.1259	0.101	3.375e-51
SNAP25	1.12545	0.101	4.950e-35
ALG3	1.12532	0.101	8.045e-59
HEY2	1.1246	0.101	4.558e-33
MCM3	1.12447	0.101	1.321e-55
DCLRE1A	1.12428	0.102	1.111e-57
VTA1	1.12388	0.102	1.807e-41
DIO2	1.12372	0.102	8.386e-59
CDYL	1.12369	0.102	2.453e-37
NPSR1	1.12303	0.102	1.609e-48
USF2	1.12274	0.102	2.948e-69
USP1	1.12248	0.102	3.85e-58
SS18L1	1.12215	0.102	2.159e-66
SRP14	1.12192	0.102	3.513e-69
UBE4A	1.12192	0.102	6.187e-22
KLF5	1.12172	0.102	1.861e-66
PROSER1	1.12163	0.102	2.007e-51
KCNQ3	1.12146	0.103	1.079e-49
F13B	1.12117	0.103	3.861e-58
SULT1C3	1.12077	0.103	3.18e-58
CEBPZOS	1.12038	0.103	2.967e-40
SLC6A14	1.12001	0.103	1.072e-54
TNR	1.11978	0.103	2.693e-51
LINS1	1.11883	0.103	2.274e-28
SV2B	1.11836	0.103	2.799e-52
GLRX5	1.11803	0.103	3.980e-56
CENPBD1	1.1173	0.103	6.349e-58
CHURC1	1.11697	0.103	8.134e-25
MRPS21	1.11661	0.103	1.205e-53
ZNF654	1.11651	0.104	1.424e-45
KEL	1.11618	0.104	7.944e-56
VPS29	1.11581	0.104	2.016e-67
RWDD1	1.11578	0.104	1.908e-50
DLG1	1.11518	0.104	2.977e-33
PSMC3IP	1.11468	0.104	7.015e-113
ARFGAP2	1.11408	0.104	2.138e-73
RYBP	1.11401	0.104	4.462e-38
CORO1A	1.11394	0.104	2.536e-57
SEMA4C	1.11338	0.104	1.195e-139
TMEM9	1.11324	0.104	7.868e-16
SERPINI1	1.11324	0.104	1.987e-56
ABCA10	1.11237	0.105	2.277e-57
HTATIP2	1.112	0.105	6.221e-44
PSMD14	1.1118	0.105	1.451e-40
RIDA	1.1112	0.105	4.493e-56
PAXBP1	1.11103	0.105	1.183e-46
ERLIN1	1.10975	0.105	5.181e-48
ABHD10	1.10954	0.105	7.065e-56
FNBP4	1.10951	0.105	3.265e-50
NCBP1	1.10907	0.105	7.451e-37
DCAF11	1.10897	0.105	5.459e-67
PRUNE1	1.10806	0.105	1.859e-41
SOWAHC	1.10785	0.105	2.070e-56
PPP1R13B	1.10782	0.106	2.318e-31
NAMPT	1.10765	0.106	6.916e-30
NCL	1.10704	0.106	1.333e-125
LRIT2	1.10629	0.106	3.147e-56
ZBED6	1.10626	0.106	0.e+00
DCAF4	1.10619	0.106	1.258e-48
HSPA14	1.10605	0.106	2.434e-55
NGF	1.10578	0.106	8.952e-56
RND3	1.1052	0.106	6.139e-118
CST3	1.10456	0.106	6.050e-52
RELT	1.10384	0.106	4.683e-33
XPO4	1.10339	0.107	1.230e-40
PRIM2	1.10315	0.107	2.400e-54
MARVELD3	1.10171	0.107	4.627e-95
ABCF3	1.10027	0.107	1.773e-61
CNOT11	1.09992	0.107	4.896e-57
MXD1	1.09958	0.107	4.405e-24
VCAN	1.09916	0.107	2.056e-78
LOC110117498-PIK3R3	1.09902	0.107	9.709e-48
FAM214A	1.09882	0.107	7.256e-27
MCCC2	1.09861	0.107	3.872e-48
PAXIP1	1.0984	0.107	1.717e-40
NEK8	1.0983	0.107	3.974e-55
TFAP2A	1.09799	0.108	5.206e-140
CYB5B	1.09767	0.108	8.246e-48
MFSD1	1.09743	0.108	4.059e-51
GCNT7	1.09698	0.108	2.525e-55
CRELD1	1.09663	0.108	2.342e-65
UMPS	1.09614	0.108	1.972e-51
HOMEZ	1.09597	0.108	7.592e-53
NFYA	1.09513	0.108	1.356e-20
DCAF5	1.09506	0.108	2.733e-36
RNF121	1.09493	0.108	3.960e-16
TRIQK	1.09458	0.108	4.326e-54
PIGX	1.09433	0.108	5.158e-38
SNRPF	1.09423	0.109	2.149e-95
EIF3J	1.09416	0.109	1.712e-53
TAPBP	1.0923	0.109	5.142e-54
KIAA1024	1.09212	0.109	2.070e-54
ASB13	1.09198	0.109	6.376e-53
DARS	1.09195	0.109	4.26e-52
LYSMD2	1.09195	0.109	1.606e-53
ZNF213	1.09191	0.109	3.801e-38
PAPOLA	1.09142	0.109	1.288e-43
ZNF707	1.09142	0.109	1.360e-52
CPNE1	1.09128	0.109	8.859e-62
PHAX	1.09043	0.109	2.084e-14
DIP2A	1.0904	0.11	2.297e-29
OLA1	1.09005	0.11	1.365e-41
LPIN3	1.09001	0.11	1.604e-46
ZHX2	1.08913	0.11	5.248e-12
WDR20	1.08906	0.11	1.758e-40
THADA	1.08895	0.11	2.195e-48
KIF23	1.08877	0.11	2.174e-30
SLC2A4RG	1.08835	0.11	7.104e-69
PSMA6	1.08835	0.11	3.287e-53
CPSF7	1.08721	0.11	2.635e-60
CDH26	1.08721	0.11	2.075e-47
PCYOX1	1.08711	0.11	4.275e-27
ZNF696	1.08686	0.111	6.137e-52
CCDC90B	1.08654	0.111	1.433e-50
TSPAN8	1.08583	0.111	3.185e-53
CACNA1E	1.08572	0.111	2.198e-50
STAU1	1.0854	0.111	1.745e-23
RABGGTA	1.08518	0.111	4.045e-52
NDUFAF5	1.0845	0.111	5.518e-51
INTS13	1.08408	0.111	1.028e-44
IKZF5	1.08386	0.111	2.229e-30
COMMD2	1.0835	0.111	6.326e-51
ZBTB33	1.08347	0.111	1.745e-52
CHERP	1.08336	0.111	1.72e-50
TMEM185B	1.08329	0.112	2.125e-111
COPS6	1.08322	0.112	1.541e-212
SUMO3	1.08307	0.112	1.057e-74
PRC1	1.08207	0.112	2.615e-35
MAP3K9	1.08149	0.112	8.499e-12
ETV3	1.08041	0.112	1.986e-54
SNX16	1.08037	0.112	4.268e-32
GCSH	1.08001	0.112	2.855e-51
CNTN6	1.0798	0.112	1.441e-47
PRKCH	1.0798	0.112	8.977e-51
UIMC1	1.07976	0.112	1.580e-41
TMED2	1.07969	0.113	3.459e-79
SLC35A4	1.07969	0.113	2.428e-52
TRA2A	1.07947	0.113	4.071e-54
PLK4	1.07929	0.113	2.851e-41
TMEM150C	1.07893	0.113	1.070e-45
PTBP3	1.07886	0.113	8.013e-33
PPA1	1.07853	0.113	5.583e-42
ZPLD1	1.07838	0.113	2.035e-44
NRCAM	1.07828	0.113	3.483e-18
GHITM	1.0782	0.113	6.746e-51
THOC6	1.07817	0.113	3.332e-52
SMAD5	1.07799	0.113	2.501e-33
POLR2M	1.07784	0.113	2.568e-51
CNIH1	1.07773	0.114	8.119e-46
COL22A1	1.07733	0.114	7.142e-46
ABHD2	1.07726	0.114	4.617e-44
EIF4A3	1.07722	0.114	1.602e-48
SCD	1.07715	0.114	7.143e-149
PDE8A	1.07671	0.114	2.527e-16
CHD7	1.07664	0.114	6.013e-44
JPT2	1.07657	0.114	1.249e-66
NDUFB4	1.07653	0.114	3.999e-139
JKAMP	1.07639	0.114	1.894e-40
TBC1D10B	1.07602	0.114	1.607e-49
SNTB1	1.07518	0.114	1.750e-48
ATG5	1.07474	0.115	4.15e-23
ZBTB2	1.07467	0.115	7.068e-28
BUB3	1.07463	0.115	3.372e-131
ZNF747	1.07412	0.115	8.012e-84
MED13	1.07357	0.115	4.926e-43
LRCH1	1.07354	0.115	5.057e-31
C7orf50	1.07335	0.115	2.619e-27
TRAPPC6B	1.07313	0.115	2.000e-43
RXRB	1.07287	0.115	1.332e-46
INCENP	1.07287	0.115	6.724e-45
ZNF768	1.07247	0.115	7.143e-78
NDUFV3	1.07185	0.115	3.017e-46
GMPR2	1.07159	0.116	3.235e-190
FEM1C	1.07151	0.116	4.038e-87
HACD2	1.07137	0.116	3.793e-30
MRPS18A	1.07096	0.116	7.349e-60
ZFAND1	1.07063	0.116	1.535e-48
PPP1R15B	1.07056	0.116	6.399e-60
TMEM251	1.07015	0.116	4.176e-51
MRPL21	1.07004	0.116	1.012e-48
SETD5	1.06967	0.116	2.181e-26
TOR1AIP1	1.0693	0.116	4.106e-40
IFI6	1.06919	0.116	5.848e-51
ANKRD42	1.06882	0.116	5.697e-49
ZBTB20	1.06822	0.117	4.934e-27
RCL1	1.06819	0.117	3.586e-38
MICU2	1.06785	0.117	2.956e-46
GRPEL2	1.06774	0.117	4.522e-65
LUC7L3	1.0677	0.117	7.764e-37
TMEM64	1.0667	0.117	8.14e-145
PLCL2	1.0664	0.117	8.799e-50
LRRC46	1.06618	0.117	1.597e-50
SENP6	1.06577	0.117	1.089e-24
HYLS1	1.06543	0.117	5.484e-88
DSN1	1.06487	0.117	2.126e-46
DHRS1	1.06468	0.118	4.552e-55
XIAP	1.06461	0.118	5.078e-38
RPRD1B	1.06423	0.118	1.104e-54
GGCT	1.06378	0.118	1.188e-81
YTHDF3	1.06367	0.118	1.264e-32
TRIB3	1.06341	0.118	6.497e-54
DYNLT3	1.06326	0.118	6.280e-50
SYNE4	1.06281	0.118	6.618e-50
MRPL22	1.06266	0.118	2.271e-46
DDX55	1.06258	0.118	7.159e-50
METTL9	1.06168	0.118	5.534e-22
KBTBD6	1.06138	0.118	6.913e-137
PLEKHB2	1.06123	0.119	6.791e-38
OTULIN	1.06111	0.119	9.67e-26
ZDBF2	1.06104	0.119	6.819e-50
PRRC1	1.06024	0.119	2.976e-55
DNAJC15	1.05987	0.119	3.677e-45
SDHD	1.0596	0.119	4.545e-49
BRWD1	1.05911	0.119	1.05e-33
MRPL47	1.05869	0.119	1.124e-47
KLF6	1.05858	0.119	4.331e-104
LRCH4	1.05801	0.119	3.739e-54
FAM98C	1.05748	0.119	5.156e-49
ATL2	1.05732	0.119	1.203e-28
ANO6	1.05664	0.12	5.956e-29
GNL3	1.0561	0.12	3.430e-84
EDEM1	1.05591	0.12	3.646e-19
YPEL2	1.05561	0.12	7.708e-49
STRBP	1.05507	0.12	4.655e-33
AKAP10	1.05492	0.12	1.303e-42
THRB	1.05373	0.12	5.179e-24
CMAS	1.05342	0.12	2.248e-48
RCN2	1.05316	0.12	4.772e-47
WDR43	1.05269	0.12	2.981e-46
SRM	1.05269	0.12	9.653e-49
SIPA1L1	1.05262	0.12	2.578e-20
HENMT1	1.0525	0.121	1.61e-46
CDC6	1.05242	0.121	4.029e-67
FAM219B	1.05223	0.121	3.562e-167
PCBD2	1.05223	0.121	1.244e-35
ISCA1	1.05158	0.121	2.288e-60
TOMM70	1.05135	0.121	1.451e-26
SLC25A28	1.05135	0.121	1.987e-48
DBR1	1.05088	0.121	1.877e-47
IQGAP1	1.05061	0.121	1.712e-30
GORASP2	1.04856	0.121	1.383e-21
C1D	1.04852	0.121	8.662e-29
MRPL57	1.04844	0.121	3.026e-48
KLHDC2	1.04743	0.122	4.67e-60
COQ10B	1.04712	0.122	4.353e-46
XPC	1.04642	0.122	1.363e-31
TMPRSS2	1.04579	0.122	7.469e-52
KAT8	1.0454	0.122	2.127e-23
VRK1	1.04517	0.122	2.131e-38
EXOSC9	1.04509	0.122	6.187e-24
FAM200B	1.04493	0.122	1.104e-67
KCNV1	1.04454	0.122	8.209e-48
WDR38	1.0445	0.122	7.942e-38
CCNB1IP1	1.04423	0.122	9.064e-54
CNTN4	1.04423	0.122	1.241e-47
DDI2	1.0434	0.123	6.402e-37
C12orf80	1.04328	0.123	1.336e-47
CDK5RAP3	1.04281	0.123	4.641e-52
KLHL38	1.04273	0.123	1.707e-47
DCTN4	1.04163	0.123	1.149e-28
TRNT1	1.04127	0.123	4.938e-34
DDX21	1.0408	0.123	1.156e-29
THOC2	1.04056	0.123	1.462e-28
ING3	1.04029	0.123	5.799e-58
MAP2K6	1.04029	0.123	9.043e-43
ZFYVE16	1.03993	0.123	9.863e-26
MCUR1	1.03989	0.123	1.248e-41
CASP2	1.03969	0.124	2.493e-49
REL	1.03937	0.124	6.617e-30
COX6B1	1.0391	0.124	2.075e-46
SEC16A	1.03906	0.124	2.517e-40
TMEM41A	1.03906	0.124	1.377e-46
UBN1	1.03842	0.124	1.150e-43
SLC20A1	1.03782	0.124	7.789e-82
VTI1B	1.03751	0.124	6.921e-50
TADA1	1.03731	0.124	1.699e-26
NFAT5	1.03683	0.124	9.466e-28
UBE3C	1.03659	0.124	7.635e-26
MTERF3	1.03579	0.124	2.689e-44
ATP5PB	1.03575	0.125	3.206e-51
RBM25	1.03543	0.125	8.112e-51
DNAJC2	1.03531	0.125	1.175e-40
PSMD10	1.03395	0.125	3.124e-46
TECR	1.03375	0.125	1.744e-39
TSR1	1.0333	0.125	3.729e-53
POLE3	1.03322	0.125	1.494e-83
COPB2	1.03282	0.125	4.295e-25
CNBP	1.0327	0.125	1.203e-70
CKAP5	1.03254	0.125	1.415e-37
CINP	1.0323	0.125	3.848e-45
PUS3	1.03165	0.125	3.837e-67
ATP6V1H	1.03153	0.126	3.857e-29
WHAMM	1.03141	0.126	5.409e-43
SLC5A6	1.03133	0.126	1.774e-53
HOOK2	1.03133	0.126	3.993e-46
HIP1R	1.03125	0.126	7.509e-40
CUL4B	1.03084	0.126	1.006e-36
PARP2	1.03052	0.126	6.817e-44
PEG10	1.03036	0.126	4.503e-95
PDE1B	1.03024	0.126	2.548e-40
ZBTB41	1.02991	0.126	1.917e-32
CCNC	1.02898	0.126	2.330e-31
ZBTB26	1.02821	0.126	2.799e-44
FBXL22	1.02804	0.127	4.017e-45
TPX2	1.02751	0.127	4.189e-14
ADAMTS18	1.02723	0.127	4.452e-35
CREB3L4	1.0269	0.127	1.005e-45
PSMD4	1.02649	0.127	7.310e-33
MAP2K4	1.02588	0.127	9.471e-28
RCHY1	1.02572	0.127	2.952e-33
RIPK2	1.02432	0.127	3.24e-44
ANKRD39	1.02407	0.127	5.581e-45
GSKIP	1.02387	0.127	9.680e-34
POLR3F	1.02371	0.127	9.171e-43
STXBP6	1.02362	0.127	2.681e-27
TSHR	1.02329	0.128	1.454e-38
CDKN2AIPNL	1.02317	0.128	4.318e-60
CCDC189	1.02288	0.128	6.008e-45
MAP10	1.02255	0.128	6.043e-45
GTF3C5	1.02218	0.128	1.111e-41
SUMO2	1.02102	0.128	7.881e-36
GDPD3	1.02073	0.128	6.814e-43
DGKE	1.02073	0.128	5.075e-42
MARVELD2	1.0197	0.128	2.517e-43
ZMYND11	1.01928	0.128	1.561e-39
PSMB5	1.01883	0.128	1.664e-25
MTPAP	1.01853	0.129	7.138e-35
EMC3	1.01845	0.129	9.745e-40
DENR	1.01824	0.129	1.175e-43
WDR73	1.01778	0.129	4.380e-51
PRKCQ	1.01741	0.129	2.632e-34
OXR1	1.01687	0.129	1.789e-27
MBOAT1	1.01678	0.129	3.131e-28
GLG1	1.0167	0.129	3.155e-36
ZCCHC8	1.0167	0.129	1.566e-33
FXYD3	1.01653	0.129	1.011e-43
MS4A6A	1.01632	0.129	3.294e-44
PEX11B	1.01628	0.129	1.038e-47
ATP5MPL	1.01607	0.13	3.661e-44
ARID4A	1.01549	0.13	9.454e-31
UBE2C	1.01515	0.13	6.74e-127
COL6A6	1.01498	0.13	6.602e-40
TAF11	1.01393	0.13	1.659e-43
SGPL1	1.01393	0.13	1.356e-23
CAPZA2	1.01389	0.13	6.399e-33
MCMBP	1.01355	0.13	9.730e-32
ABHD17C	1.01292	0.13	7.225e-108
AGGF1	1.0128	0.13	2.485e-41
LIPT1	1.01174	0.13	1.406e-43
AKAP11	1.01102	0.13	2.779e-39
C15orf40	1.01068	0.131	9.082e-25
DCAF15	1.01064	0.131	5.925e-41
CD3EAP	1.00924	0.131	2.939e-43
KLHL12	1.00886	0.131	7.909e-37
IST1	1.0083	0.131	1.568e-33
ZNF219	1.00783	0.131	3.571e-43
ISM1	1.00771	0.131	4.169e-44
ABCA2	1.00724	0.131	9.827e-43
B3GALT2	1.00685	0.131	3.892e-43
MYBBP1A	1.00677	0.131	7.956e-43
LRPPRC	1.006	0.131	9.873e-42
ZBTB11	1.00574	0.131	3.099e-42
GPER1	1.0057	0.132	5.012e-43
CD58	1.00544	0.132	5.206e-32
HSP90AB1	1.00497	0.132	1.777e-81
MRNIP	1.00376	0.132	2.315e-36
FAM53B	1.00346	0.132	1.948e-37
CHMP5	1.00325	0.132	6.448e-43
PHC3	1.00312	0.132	1.342e-22
PPP1CB	1.00286	0.132	4.913e-31
MOB1A	1.0026	0.132	4.031e-41
BNIPL	1.0023	0.132	8.e-43
PGBD3	1.00195	0.132	1.462e-42
SLC35C2	1.00191	0.132	3.7e-58
ZNF292	1.00152	0.133	8.197e-29
CMTM6	1.0013	0.133	1.461e-28
KIFC1	1.00126	0.133	6.649e-42
SLC13A1	1.00117	0.133	2.563e-34
MIS18BP1	1.00104	0.133	1.215e-29
KIN	1.00056	0.133	1.179e-29
CHMP4B	1.00043	0.133	8.401e-55
PPP4R2	1.00022	0.133	6.42e-54
PDE7A	1.00022	0.133	2.556e-38

## Sheet: NucS8
gene	S9_log10FC	S9_log10FC_percentage(descending)	S9_pval
TACC2	1.78534	0	4.433e-308
CCDC78	1.78176	0	0.e+00
HAGHL	1.78176	0	5.526e-283
SPA17	1.77453	0.001	2.458e-270
SIAE	1.77453	0.001	0.e+00
TM4SF1	1.75473	0.001	6.515e-257
ATP6V1B1	1.74195	0.001	7.699e-246
SLC39A2	1.73958	0.001	6.113e-244
ICAM5	1.73918	0.001	4.435e-244
TANK	1.73879	0.001	2.615e-243
CXCL17	1.7364	0.002	8.251e-259
TM4SF4	1.7364	0.002	2.549e-254
CDYL2	1.734	0.002	1.621e-239
C5orf49	1.7332	0.002	6.826e-239
KRT15	1.7324	0.002	1.788e-244
GNMT	1.7324	0.002	2.71e-238
MANSC1	1.73159	0.002	1.203e-237
HIC1	1.72836	0.003	2.133e-266
AGAP3	1.72836	0.003	5.228e-258
TGM1	1.72836	0.003	3.691e-237
HR	1.72591	0.003	2.580e-233
LOC389602	1.72264	0.003	6.947e-231
CD109	1.72182	0.003	2.839e-230
KLK10	1.7214	0.003	2.110e-230
KPNA7	1.72057	0.003	8.608e-230
JPH1	1.71809	0.004	5.77e-228
ZNF850	1.71601	0.004	1.437e-317
EML3	1.71433	0.004	8.664e-225
CTF1	1.7135	0.004	3.281e-224
B3GNT3	1.71308	0.004	2.417e-224
LCN2	1.71182	0.004	1.338e-259
S100P	1.71013	0.004	8.236e-222
HOXA13	1.70927	0.005	3.445e-221
SEMA3B	1.70416	0.005	1.205e-217
ROM1	1.70372	0.005	3.527e-311
ASTL	1.7033	0.005	8.024e-224
TMEM40	1.7033	0.005	2.664e-230
CD274	1.70287	0.005	3.485e-217
SERPINA3	1.70244	0.006	1.833e-216
PTPRH	1.70027	0.006	2.079e-215
NKX3-2	1.70027	0.006	2.079e-215
KRTAP3-1	1.69898	0.006	9.604e-227
P2RX7	1.69898	0.006	5.179e-233
XKRX	1.69767	0.006	1.202e-213
BCL7C	1.69548	0.006	9.559e-212
DHRS3	1.69461	0.007	3.142e-233
PIK3C2G	1.69461	0.007	1.868e-226
FAR2	1.69461	0.007	2.355e-246
AMOTL1	1.69461	0.007	1.687e-220
RNF39	1.69461	0.007	3.451e-241
MARCH3	1.69417	0.007	2.614e-211
KRT13	1.69197	0.007	2.026e-209
MFGE8	1.69108	0.008	7.693e-209
BCAR3	1.6902	0.008	5.538e-209
AJM1	1.6902	0.008	1.912e-235
C10orf82	1.68575	0.008	1.895e-219
FAM178B	1.68485	0.008	8.293e-205
CAPN8	1.6835	0.008	2.228e-204
TMC4	1.6826	0.008	8.320e-204
UPK1A	1.68125	0.009	7.428e-233
LOC728485	1.67762	0.009	2.852e-200
SYT8	1.67762	0.009	2.852e-200
GALNT3	1.67761	0.009	3.004e-200
TMBIM1	1.67715	0.009	2.166e-200
MUC20	1.6767	0.01	2.384e-217
SLPI	1.6767	0.01	4.052e-220
VIPR1	1.6767	0.01	7.295e-211
CNTD2	1.6767	0.01	3.066e-216
WNT2B	1.6767	0.01	2.722e-205
DMRT2	1.6767	0.01	1.865e-226
RNF128	1.6767	0.01	5.133e-218
SLC45A3	1.67624	0.01	7.980e-200
GSDMC	1.67211	0.011	8.214e-235
CYP1A1	1.67211	0.011	2.935e-202
PIP5KL1	1.67211	0.011	1.524e-229
DNAH2	1.67211	0.011	1.241e-199
PSCA	1.67118	0.011	2.522e-196
SPNS2	1.66933	0.011	3.327e-195
ATG9B	1.66746	0.011	7.343e-196
FAM212B	1.66746	0.011	1.537e-198
CRACR2B	1.66746	0.011	9.651e-214
SMPD3	1.66652	0.012	1.655e-193
RUNDC3A	1.66512	0.012	4.270e-193
ARNTL2	1.66512	0.012	4.270e-193
MAP6D1	1.6637	0.012	7.692e-192
PRSS23	1.66324	0.012	5.516e-192
ZNF319	1.66323	0.012	5.585e-192
ANKRD22	1.66277	0.013	2.824e-197
GPAT3	1.66277	0.013	3.065e-224
SLC2A8	1.66277	0.013	1.241e-207
GPHN	1.66277	0.013	7.113e-206
WNK4	1.66277	0.013	3.294e-195
C3orf52	1.66277	0.013	2.526e-214
CCDC102B	1.66277	0.013	1.432e-271
TMX3	1.66277	0.013	2.754e-199
GUCA2A	1.66277	0.013	4.783e-195
ATP1A3	1.66181	0.014	9.855e-191
PDZK1	1.66087	0.014	3.345e-190
MNS1	1.65993	0.014	2.832e-176
ASB9	1.65896	0.014	4.459e-189
CAPG	1.65802	0.015	6.777e-202
RTL9	1.65659	0.015	4.037e-188
GGN	1.65658	0.015	4.087e-188
TLR5	1.65466	0.015	5.111e-187
CAB39L	1.65466	0.015	5.111e-187
TMTC1	1.65322	0.015	9.708e-209
C17orf77	1.65322	0.015	8.377e-222
KIAA0040	1.65225	0.016	3.057e-185
SLC2A10	1.64983	0.016	2.708e-184
TMEM263	1.64934	0.016	1.248e-183
DAPP1	1.64886	0.016	9.469e-184
EML2	1.64837	0.017	5.583e-194
ARNT2	1.64837	0.017	2.792e-188
EPB41	1.64837	0.017	7.229e-186
SLC1A1	1.64837	0.017	1.253e-194
PDE7B	1.64837	0.017	3.026e-201
MAB21L3	1.64837	0.017	2.660e-208
PCDHAC1	1.64837	0.017	9.042e-221
CST6	1.64346	0.017	1.057e-194
CABLES1	1.64346	0.017	1.601e-186
NFIX	1.64346	0.017	1.7e-182
CORO2A	1.64346	0.017	3.055e-205
PDK4	1.64346	0.017	2.029e-201
PREX1	1.64296	0.018	1.688e-180
HBEGF	1.64197	0.018	5.829e-180
ARHGEF38	1.64099	0.018	1.986e-179
MFN1	1.6395	0.018	3.084e-178
CLSTN1	1.6385	0.019	8.966e-199
MAP1LC3B2	1.6385	0.019	3.33e-226
CLSTN3	1.6385	0.019	5.769e-182
MITF	1.6385	0.019	1.051e-200
FYTTD1	1.6385	0.019	5.165e-213
XIAP	1.6385	0.019	5.679e-212
ZG16B	1.638	0.019	8.059e-178
RIPOR1	1.636	0.019	9.436e-177
STAT5B	1.63498	0.02	3.259e-176
SEC14L5	1.63348	0.02	3.923e-208
DLX1	1.63348	0.02	4.371e-176
MDGA2	1.63348	0.02	2.666e-192
ANKRD2	1.63348	0.02	7.503e-188
KRT7	1.63348	0.02	1.264e-179
C5orf52	1.63348	0.02	2.074e-185
PFKFB2	1.62942	0.021	6.427e-173
MYBPC2	1.62942	0.021	6.427e-173
NAALADL2	1.62891	0.021	4.914e-173
SPRY2	1.6284	0.022	7.892e-195
HES6	1.6284	0.022	1.072e-180
TMEM63C	1.6284	0.022	2.359e-208
C11orf52	1.6284	0.022	1.351e-175
ELL2	1.6284	0.022	5.923e-210
JAK1	1.6284	0.022	2.07e-180
LOC388282	1.6284	0.022	3.249e-201
TUBA8	1.6284	0.022	4.418e-214
BBC3	1.62839	0.022	2.274e-172
LONRF1	1.62838	0.022	7.442e-206
NR1D1	1.62685	0.022	5.648e-172
CD163L1	1.62326	0.023	7.262e-199
VWA3B	1.62326	0.023	2.567e-187
CLCN5	1.62326	0.023	5.936e-191
ADRB1	1.62326	0.023	3.397e-211
CPD	1.62326	0.023	2.654e-205
FGF12	1.62326	0.023	2.219e-185
RAB19	1.62326	0.023	1.847e-226
GRK3	1.62326	0.023	6.055e-195
FAM124A	1.62326	0.023	2.989e-196
TJAP1	1.62326	0.023	8.018e-206
OVOL2	1.62326	0.023	6.290e-174
NCAM2	1.62222	0.024	3.077e-169
ENDOD1	1.61806	0.025	5.512e-174
FAM53B	1.61806	0.025	4.800e-181
SESN3	1.61806	0.025	4.312e-202
GPR158	1.61806	0.025	3.256e-183
HMGCLL1	1.61806	0.025	4.472e-192
TMTC2	1.61806	0.025	3.097e-176
KNDC1	1.61806	0.025	3.146e-187
C15orf62	1.61806	0.025	2.169e-192
SLFN5	1.61806	0.025	1.449e-178
CAMK2G	1.617	0.026	1.306e-166
EPAS1	1.61332	0.026	3.443e-165
KLF9	1.61279	0.026	1.769e-190
C17orf107	1.61279	0.026	5.154e-217
ARC	1.61279	0.026	1.52e-167
GLDC	1.61279	0.026	1.261e-198
TP53INP2	1.61279	0.026	5.272e-174
ZNF141	1.61279	0.026	7.306e-175
IL1RN	1.61279	0.026	3.043e-172
RASGEF1B	1.60799	0.027	1.324e-162
JDP2	1.60747	0.027	3.656e-210
KCNJ11	1.60747	0.027	1.075e-178
TRAPPC3	1.60747	0.027	1.979e-165
PRPS1	1.60747	0.027	1.034e-168
ERP27	1.60638	0.028	1.895e-161
ZIC3	1.60532	0.028	5.883e-161
IVL	1.60261	0.028	4.781e-160
S1PR5	1.60207	0.029	2.522e-202
CYP27A1	1.60207	0.029	6.63e-162
PDGFRL	1.60207	0.029	2.672e-193
CSNK1E	1.60207	0.029	4.866e-175
SYNC	1.60207	0.029	2.366e-196
CRADD	1.60207	0.029	3.81e-170
ASPHD2	1.60207	0.029	3.841e-169
TOX2	1.60207	0.029	5.98e-200
CDS1	1.60207	0.029	5.088e-168
PLXND1	1.60207	0.029	1.638e-162
DOK7	1.60207	0.029	5.730e-173
RASAL1	1.60207	0.029	1.404e-167
SYCE3	1.60206	0.03	2.103e-159
USP51	1.60206	0.03	1.457e-221
CFAP45	1.59934	0.03	1.636e-158
TMEM131L	1.5988	0.03	6.753e-158
RAB11FIP1	1.59879	0.03	7.074e-158
IL13RA1	1.59825	0.031	5.216e-158
HUNK	1.59662	0.031	1.324e-149
ENOSF1	1.59661	0.032	8.606e-205
CCDC184	1.59661	0.032	3.863e-178
HHEX	1.59661	0.032	5.929e-160
MMP25	1.59661	0.032	6.982e-157
EFEMP2	1.59661	0.032	3.491e-176
CPPED1	1.59661	0.032	6.222e-173
ODAPH	1.59661	0.032	1.583e-195
RASSF5	1.59661	0.032	5.178e-174
F3	1.59661	0.032	2.273e-164
TMEM156	1.59661	0.032	3.851e-168
ADIRF	1.59331	0.032	8.680e-145
DRAXIN	1.59163	0.032	5.672e-155
BTBD11	1.59108	0.033	1.229e-160
PRDM6	1.59108	0.033	2.301e-183
DACH2	1.59108	0.033	3.567e-169
EPS8L1	1.59108	0.033	9.421e-192
NES	1.59108	0.033	8.221e-193
ZNF32	1.59108	0.033	1.829e-196
LSM11	1.59108	0.033	1.421e-191
ITPKA	1.59108	0.033	1.292e-168
SH3BGRL2	1.59108	0.033	5.414e-193
IGDCC3	1.59108	0.033	2.849e-198
ZNF395	1.59108	0.033	1.350e-168
IL1RAP	1.59108	0.033	2.542e-176
CRIP1	1.58828	0.034	1.832e-153
CTSC	1.58771	0.035	7.855e-153
SGMS2	1.58547	0.036	6.02e-187
SEMA7A	1.58547	0.036	1.134e-181
DISC1	1.58547	0.036	1.975e-190
TMEM132E	1.58547	0.036	1.529e-192
PPP1R3B	1.58547	0.036	4.156e-163
DNPEP	1.58547	0.036	2.096e-188
UPK2	1.58547	0.036	3.213e-155
DLX2	1.58547	0.036	1.158e-160
ULBP1	1.58547	0.036	3.060e-159
CCDC114	1.58547	0.036	1.675e-163
NR1D2	1.58547	0.036	1.102e-170
VILL	1.58547	0.036	1.012e-163
CFAP126	1.58547	0.036	4.807e-195
TMEM37	1.58547	0.036	1.104e-192
CBR3	1.5798	0.037	8.893e-180
TPST1	1.5798	0.037	6.721e-170
ADGRE5	1.5798	0.037	5.688e-185
PLCB4	1.5798	0.037	2.295e-152
CASP8	1.5798	0.037	1.858e-171
BHLHB9	1.5798	0.037	1.423e-195
PPP1R3C	1.5798	0.037	1.223e-180
OPN3	1.5798	0.037	3.023e-156
NIPAL1	1.5798	0.037	2.645e-161
TTLL7	1.5798	0.037	7.163e-183
ISYNA1	1.57865	0.038	5.622e-126
VEGFC	1.57864	0.038	7.651e-149
APPL1	1.57808	0.038	5.682e-149
RREB1	1.57521	0.039	4.5e-126
DLL4	1.57462	0.039	1.738e-147
LGALS8	1.57405	0.039	5.901e-140
BBOX1	1.57405	0.039	6.189e-158
EAPP	1.57404	0.04	8.361e-162
PRDM9	1.57404	0.04	1.915e-152
CAPN9	1.57404	0.04	1.336e-185
MYORG	1.57404	0.04	3.761e-175
RFESD	1.57404	0.04	2.102e-168
BLNK	1.57404	0.04	3.960e-165
CDK9	1.5723	0.04	1.687e-146
CIRBP	1.5723	0.04	1.687e-146
FBXL16	1.57054	0.04	2.185e-145
GFER	1.56821	0.041	6.301e-184
PRRG4	1.56821	0.041	3.996e-167
KLK6	1.56821	0.041	3.842e-165
ENPP5	1.56821	0.041	1.833e-175
DGKD	1.56821	0.041	2.084e-155
RPS6KA3	1.56821	0.041	2.279e-151
EFNB1	1.56821	0.041	1.209e-151
NPAS2	1.56821	0.041	1.955e-165
IFRD1	1.56821	0.041	9.190e-160
FNBP1L	1.56821	0.041	8.049e-163
ARHGEF6	1.56821	0.041	9.991e-189
MBTPS2	1.56821	0.041	3.463e-171
TAF8	1.5623	0.043	1.656e-158
HGSNAT	1.5623	0.043	9.923e-149
ZXDA	1.5623	0.043	1.989e-183
CTSB	1.5623	0.043	2.642e-152
WNT9A	1.5623	0.043	1.036e-148
DGKH	1.5623	0.043	1.802e-179
SH3RF1	1.5623	0.043	8.034e-173
KRT16	1.5623	0.043	1.508e-184
TEF	1.5623	0.043	5.646e-165
FAM57A	1.5623	0.043	5.000e-166
POLB	1.5623	0.043	2.492e-172
EPS8	1.5617	0.044	4.383e-142
SPTBN1	1.56111	0.044	1.703e-141
CELSR1	1.55991	0.044	5.453e-141
ESPN	1.55872	0.044	1.595e-140
AGBL4	1.55631	0.045	1.087e-181
PRDM2	1.55631	0.045	2.532e-168
FAM46C	1.55631	0.045	4.455e-155
OTX1	1.55631	0.045	3.163e-167
PCDH1	1.55631	0.045	1.481e-170
UPK3B	1.55631	0.045	3.228e-174
EHF	1.55631	0.045	2.847e-180
STK32B	1.55631	0.045	6.211e-171
NRBP1	1.55329	0.046	1.075e-138
PLBD1	1.55024	0.046	6.416e-179
MAPK11	1.55024	0.046	2.5e-146
SH3PXD2A	1.55024	0.046	4.849e-178
TM4SF19	1.55024	0.046	1.732e-176
ADGRF2	1.55024	0.046	3.756e-183
CACHD1	1.55024	0.046	1.483e-138
SPECC1	1.55024	0.046	4.956e-168
NCCRP1	1.54902	0.047	1.158e-136
SAT1	1.5484	0.047	9.070e-137
CGB7	1.54777	0.047	3.652e-136
PRIMA1	1.54408	0.048	2.413e-154
ADAMTS15	1.54408	0.048	3.532e-171
PDE4C	1.54408	0.048	1.978e-169
TDRD12	1.54408	0.048	8.475e-136
MICALL2	1.54408	0.048	5.861e-150
PSTK	1.54408	0.048	2.662e-174
CFAP73	1.54408	0.048	2.563e-174
ANGPTL4	1.54408	0.048	1.647e-147
GPR135	1.54408	0.048	4.265e-179
DHDH	1.54408	0.048	1.723e-173
DUSP6	1.54408	0.048	1.958e-176
MDK	1.54408	0.048	2.635e-165
PPM1K	1.54408	0.048	1.103e-143
SLFN11	1.54408	0.048	4.976e-152
HOXC6	1.54408	0.048	8.373e-174
CAPN2	1.54408	0.048	1.994e-171
RASSF10	1.53909	0.049	7.675e-133
PPM1E	1.53783	0.05	9.025e-176
CDC14B	1.53783	0.05	1.687e-168
MAPT	1.53783	0.05	3.540e-162
GLTP	1.53783	0.05	1.499e-149
FRZB	1.53783	0.05	1.687e-168
ENTPD8	1.53783	0.05	1.814e-171
CHAC1	1.53783	0.05	1.288e-143
GPT2	1.53783	0.05	2.291e-132
DISP3	1.53783	0.05	1.87e-173
PQLC2L	1.53783	0.05	6.223e-174
HK2	1.53783	0.05	2.797e-164
CIB3	1.53783	0.05	6.728e-175
TRPM6	1.53783	0.05	7.067e-173
AGA	1.53782	0.052	9.505e-185
ASAH1	1.53782	0.052	8.382e-200
CADM1	1.53782	0.052	2.393e-132
HOXC10	1.53531	0.052	2.033e-131
ABTB2	1.53403	0.052	6.31e-131
VASH1	1.53149	0.053	4.451e-140
FA2H	1.53149	0.053	1.987e-167
VAMP3	1.53149	0.053	6.388e-158
KLHDC1	1.53149	0.053	3.042e-171
C11orf91	1.53149	0.053	1.712e-131
IRF1	1.53149	0.053	1.847e-152
ABLIM2	1.53149	0.053	1.169e-141
ADH7	1.53148	0.053	5.552e-130
TMSB15B	1.53148	0.053	1.202e-131
TMSB10	1.53085	0.054	4.183e-130
TIAF1	1.52892	0.054	4.858e-129
HAP1	1.52506	0.055	1.811e-168
NKD1	1.52506	0.055	4.246e-159
REST	1.52506	0.055	1.770e-155
B3GNT4	1.52506	0.055	8.884e-165
ILDR1	1.52506	0.055	1.018e-167
TK2	1.52506	0.055	2.643e-164
MRPL44	1.52506	0.055	2.342e-158
SDK1	1.52506	0.055	6.817e-140
IFT27	1.52506	0.055	2.11e-146
MUC5B	1.52506	0.055	9.985e-166
LRRC74B	1.52506	0.055	2.548e-169
RCAN3	1.52506	0.055	2.920e-168
CCDC85A	1.52506	0.055	2.367e-168
FIBCD1	1.52506	0.055	3.772e-149
SH2D5	1.52504	0.056	1.041e-78
WFDC13	1.52311	0.056	2.763e-127
S100A9	1.51984	0.056	8.835e-126
LRFN2	1.51983	0.056	9.220e-126
USB1	1.51917	0.056	4.841e-176
ZNF273	1.51853	0.058	3.657e-151
TENM4	1.51853	0.058	1.696e-157
PCDHB1	1.51853	0.058	1.367e-155
SIX3	1.51853	0.058	4.143e-163
BRAT1	1.51853	0.058	1.146e-157
VAX2	1.51853	0.058	3.302e-150
KIAA1211L	1.51853	0.058	2.007e-158
PHKA1	1.51853	0.058	1.944e-156
FAM184A	1.51853	0.058	2.474e-152
MYCL	1.51853	0.058	2.908e-153
SLC7A11	1.51853	0.058	1.04e-156
DIRAS2	1.51853	0.058	7.751e-159
MAP3K6	1.51853	0.058	3.952e-145
LHX2	1.51853	0.058	1.176e-149
ALDH1A3	1.51853	0.058	2.922e-160
SLC35B4	1.51851	0.059	1.481e-69
STX17	1.51851	0.059	1.14e-92
BCAM	1.51587	0.059	1.355e-88
ZFP69B	1.51522	0.059	1.737e-124
SLITRK5	1.51323	0.059	1.863e-123
SHC4	1.51191	0.059	1.717e-125
TRAPPC2B	1.5119	0.061	4.415e-142
VASH2	1.5119	0.061	2.668e-157
HSPB8	1.5119	0.061	1.301e-154
SLC22A15	1.5119	0.061	3.446e-156
TOP1MT	1.5119	0.061	4.618e-155
DAP	1.5119	0.061	6.189e-148
PAXX	1.5119	0.061	1.495e-145
PPEF1	1.5119	0.061	3.739e-136
ACO1	1.5119	0.061	1.222e-156
PRKAR2A	1.5119	0.061	1.500e-152
STEAP1	1.5119	0.061	1.358e-162
DNER	1.5119	0.061	8.08e-154
C17orf113	1.5119	0.061	4.461e-158
RAPGEFL1	1.5119	0.061	2.622e-143
POMK	1.51188	0.062	3.551e-162
NETO2	1.51188	0.062	8.272e-150
CDKN2D	1.51188	0.062	5.647e-123
CPSF4L	1.51055	0.062	1.638e-122
AK7	1.50989	0.062	1.241e-122
PPT2	1.50721	0.062	7.095e-121
GCHFR	1.50516	0.063	1.008e-133
EMP1	1.50516	0.063	9.297e-145
POU3F1	1.50516	0.063	6.168e-146
SH3BP4	1.50516	0.063	8.356e-126
MAP3K15	1.50516	0.063	3.805e-152
GPX4	1.50516	0.063	2.58e-139
PDE12	1.50516	0.063	1.368e-126
RFX2	1.50516	0.063	2.007e-144
COL18A1	1.50516	0.063	1.097e-120
ETV3	1.50516	0.063	3.704e-151
ATXN1	1.50516	0.063	1.500e-146
FOXQ1	1.50516	0.063	5.368e-160
FAM81A	1.50516	0.063	1.451e-146
GPRC5C	1.50516	0.063	6.088e-135
TXLNA	1.50515	0.065	1.182e-111
RAP1GAP	1.50311	0.065	2.527e-120
IBA57	1.50039	0.065	2.07e-119
PLEKHD1	1.49901	0.065	5.942e-119
MMP15	1.49834	0.065	8.738e-109
CYP4F12	1.49832	0.066	2.622e-151
PIP5K1B	1.49832	0.066	7.486e-136
ART5	1.49832	0.066	4.85e-156
MXRA7	1.49832	0.066	5.021e-148
RAB3IP	1.49832	0.066	1.150e-148
ATP7A	1.49832	0.066	3.026e-138
UCP1	1.49832	0.066	3.898e-155
NKAIN1	1.49832	0.066	2.014e-157
ZNHIT6	1.49832	0.066	1.774e-145
VLDLR	1.49832	0.066	2.217e-149
DNMT3B	1.49832	0.066	1.113e-146
MEIOC	1.49832	0.066	9.653e-145
MOSPD1	1.49832	0.066	1.319e-154
PPP1R3G	1.49832	0.066	4.852e-153
VGLL1	1.49832	0.066	8.061e-157
KRT81	1.49832	0.066	8.579e-155
USP31	1.49831	0.068	2.242e-118
SLC2A4	1.49831	0.068	1.548e-168
GGH	1.49831	0.068	3.005e-74
SP110	1.49554	0.068	1.834e-117
STAP2	1.49138	0.069	4.353e-148
KIAA1549	1.49138	0.069	8.495e-130
ZC3H12D	1.49138	0.069	1.581e-140
PHLDB3	1.49138	0.069	6.004e-149
ESAM	1.49138	0.069	1.42e-134
MC4R	1.49138	0.069	1.007e-154
DTNB	1.49138	0.069	1.459e-143
PLA2R1	1.49138	0.069	8.722e-147
GINS2	1.49138	0.069	2.497e-134
GLRX	1.49138	0.069	8.426e-152
KLHDC7A	1.49138	0.069	2.051e-153
SLC39A8	1.49138	0.069	8.240e-140
CCAR1	1.49138	0.069	3.676e-149
PARD3	1.49138	0.069	2.275e-147
RHOU	1.49138	0.069	3.55e-151
SOWAHD	1.49136	0.07	3.354e-161
RAPGEF3	1.49135	0.071	4.124e-116
AHCTF1	1.49065	0.071	1.913e-71
RTL6	1.48714	0.071	9.741e-115
SYT7	1.48643	0.071	7.499e-115
MGLL	1.48431	0.072	1.944e-133
CTBS	1.48431	0.072	1.598e-143
SLC48A1	1.48431	0.072	3.550e-140
RIMKLA	1.48431	0.072	1.027e-144
ARHGAP27	1.48431	0.072	2.240e-148
NMU	1.48431	0.072	3.879e-148
APOL2	1.48431	0.072	1.370e-149
PDE9A	1.48431	0.072	4.889e-149
VSTM2A	1.48431	0.072	1.294e-150
CDC42EP2	1.48431	0.072	1.178e-150
PARP16	1.48431	0.072	5.652e-137
MEX3B	1.48431	0.072	9.451e-143
SLC43A1	1.48431	0.072	3.289e-153
RELB	1.48431	0.072	1.557e-149
KREMEN1	1.48431	0.072	3.205e-148
ARHGEF28	1.48431	0.072	4.149e-138
GIT1	1.48431	0.072	1.807e-140
CXXC4	1.4843	0.074	8.734e-144
RPS6KA6	1.4843	0.074	1.003e-170
PAFAH1B3	1.4843	0.074	1.931e-132
EEF2KMT	1.4843	0.074	7.807e-114
ZNF444	1.4843	0.074	2.107e-90
SMYD2	1.48217	0.074	1.683e-113
TMEM141	1.48074	0.074	4.751e-113
C2orf27B	1.47929	0.075	1.353e-112
HS6ST2	1.47714	0.076	2.463e-141
CFAP69	1.47714	0.076	6.389e-141
E2F2	1.47714	0.076	1.915e-127
MCOLN2	1.47714	0.076	1.938e-141
ICA1L	1.47714	0.076	8.27e-125
LRP3	1.47714	0.076	1.424e-118
ACCS	1.47714	0.076	7.112e-147
SLC52A3	1.47714	0.076	3.220e-149
NT5C3B	1.47714	0.076	4.486e-147
SLC39A4	1.47714	0.076	2.475e-143
EFCAB10	1.47714	0.076	6.749e-149
FBXL3	1.47714	0.076	1.803e-119
SPATA18	1.47714	0.076	1.181e-145
SHCBP1L	1.47714	0.076	1.166e-149
TLL2	1.47714	0.076	1.196e-139
PIK3AP1	1.47714	0.076	2.239e-115
HRCT1	1.47714	0.076	7.112e-147
CFAP70	1.47712	0.077	2.033e-77
CLTCL1	1.47567	0.077	3.898e-111
LSM2	1.46984	0.079	7.819e-119
ZSWIM2	1.46984	0.079	3.051e-145
FAM131C	1.46984	0.079	8.942e-145
TPPP3	1.46984	0.079	8.881e-126
NKAP	1.46984	0.079	1.133e-139
CCSAP	1.46984	0.079	3.558e-142
SDSL	1.46984	0.079	5.819e-127
STMN1	1.46984	0.079	1.829e-140
CLSTN2	1.46984	0.079	7.024e-131
OAS2	1.46984	0.079	6.259e-146
ZMIZ1	1.46984	0.079	4.563e-128
TCF7L2	1.46984	0.079	8.675e-135
GPR155	1.46984	0.079	7.496e-113
BARX2	1.46984	0.079	4.85e-114
CRYBG2	1.46984	0.079	1.318e-135
LGALS1	1.46984	0.079	8.759e-140
IPO7	1.46984	0.079	3.392e-121
TFAP4	1.46982	0.08	2.392e-109
ERCC6	1.46836	0.08	5.648e-94
HECA	1.46467	0.08	2.e-100
PSMG4	1.46241	0.082	8.182e-136
F7	1.46241	0.082	1.494e-143
TRIM56	1.46241	0.082	1.687e-113
PPP2R1B	1.46241	0.082	1.709e-131
NRG3	1.46241	0.082	1.179e-142
SMAP1	1.46241	0.082	2.314e-142
PARP4	1.46241	0.082	1.054e-139
ECHDC3	1.46241	0.082	4.156e-136
KLF2	1.46241	0.082	7.021e-141
BLVRB	1.46241	0.082	7.562e-124
DDX60L	1.46241	0.082	7.649e-134
KLHL29	1.46241	0.082	3.468e-138
ARAP2	1.46241	0.082	2.663e-124
RAB40B	1.46241	0.082	2.274e-123
ZNF430	1.46241	0.082	1.751e-143
ZNF275	1.46241	0.082	2.561e-143
PKD1L2	1.46241	0.082	4.338e-142
PLAC1	1.46241	0.082	9.130e-142
RAE1	1.46241	0.082	5.854e-118
FOXD3	1.46241	0.082	1.186e-111
CDK16	1.46241	0.082	4.364e-110
BBS12	1.46241	0.082	1.374e-140
LY6G5C	1.4624	0.084	3.853e-129
AXDND1	1.4624	0.084	3.439e-85
LIMCH1	1.46091	0.084	1.063e-106
TMED10	1.4609	0.084	1.107e-106
CAPRIN2	1.46016	0.084	3.048e-83
ST8SIA1	1.46015	0.084	8.573e-107
HOXD1	1.45865	0.084	2.351e-106
TMEM184A	1.45864	0.085	2.375e-106
AMIGO1	1.45486	0.086	4.075e-134
HOXB13	1.45486	0.086	1.329e-141
GPC3	1.45486	0.086	5.677e-127
FAM78B	1.45486	0.086	1.828e-105
SDC3	1.45486	0.086	9.703e-119
ZNF488	1.45486	0.086	3.433e-135
CTXN2	1.45486	0.086	4.751e-129
RNF219	1.45486	0.086	6.152e-118
FZD4	1.45486	0.086	5.089e-111
FRK	1.45486	0.086	2.873e-139
ZNF681	1.45486	0.086	1.223e-138
STEAP3	1.45486	0.086	3.433e-135
S100A6	1.45486	0.086	2.416e-140
AKTIP	1.45486	0.086	2.429e-115
CPE	1.45486	0.086	6.475e-137
TLE6	1.45486	0.086	9.288e-123
NEMF	1.45486	0.086	4.953e-107
DCBLD1	1.45486	0.086	1.39e-134
ARL4C	1.45486	0.086	1.223e-138
PABPC4L	1.45486	0.086	1.908e-140
ZNF559	1.45486	0.086	2.369e-144
XKR8	1.45486	0.086	6.766e-141
TTYH2	1.45486	0.086	2.671e-134
ZNF559-ZNF177	1.45486	0.086	1.095e-139
TARSL2	1.45486	0.086	3.938e-140
PPP2R5C	1.45484	0.088	3.905e-99
GPR148	1.4541	0.088	4.961e-105
KCNK12	1.45408	0.089	5.010e-105
MUC2	1.45257	0.089	1.368e-104
KPNA5	1.45103	0.089	3.765e-104
IGFBP5	1.44793	0.089	2.871e-103
IL18R1	1.44717	0.091	3.541e-131
ZNF266	1.44717	0.091	6.820e-136
BAG2	1.44717	0.091	9.704e-137
GINS3	1.44717	0.091	5.095e-133
CRLF1	1.44717	0.091	6.913e-137
PDE4A	1.44717	0.091	3.968e-118
ZNF605	1.44717	0.091	1.035e-119
TRANK1	1.44717	0.091	1.383e-137
CCDC65	1.44717	0.091	4.423e-137
ITPR2	1.44717	0.091	1.74e-123
WNT9B	1.44717	0.091	1.386e-136
SIX2	1.44717	0.091	3.625e-121
SNX22	1.44717	0.091	9.61e-134
ABCG2	1.44717	0.091	1.005e-135
MAFB	1.44717	0.091	2.457e-125
WDR13	1.44717	0.091	9.61e-134
LRMDA	1.44717	0.091	2.789e-137
PLA2G4C	1.44717	0.091	6.434e-137
SRC	1.44717	0.091	1.433e-134
RCOR2	1.44716	0.092	1.018e-172
SAMHD1	1.44716	0.092	6.481e-108
ARRDC2	1.44716	0.092	3.457e-79
CDH15	1.4464	0.092	7.799e-103
ATP9A	1.44638	0.093	7.875e-103
BATF	1.44562	0.093	2.669e-102
SCN8A	1.44092	0.093	5.444e-101
NRARP	1.44091	0.093	5.666e-101
PAEP	1.43936	0.093	3.084e-95
SLCO4C1	1.43935	0.095	5.783e-132
FSCN1	1.43935	0.095	5.261e-123
GJB3	1.43935	0.095	2.871e-134
PCGF5	1.43935	0.095	1.439e-114
SLC35F2	1.43935	0.095	1.845e-105
F2RL1	1.43935	0.095	2.015e-132
TEX19	1.43935	0.095	3.238e-132
UBALD2	1.43935	0.095	1.076e-105
ANKRD18A	1.43935	0.095	5.502e-130
SLC44A3	1.43935	0.095	1.462e-115
EHD3	1.43935	0.095	1.960e-131
MYO7A	1.43935	0.095	5.345e-110
C4orf54	1.43935	0.095	1.384e-107
ARL14	1.43935	0.095	2.672e-110
MAML2	1.43935	0.095	2.873e-133
ASZ1	1.43935	0.095	1.244e-129
KIF13B	1.43935	0.095	1.411e-126
SCGB1D2	1.43935	0.095	5.000e-131
CHRM1	1.43935	0.095	4.774e-135
MFHAS1	1.43935	0.095	4.011e-130
DKC1	1.43933	0.096	2.831e-117
TPRA1	1.43933	0.096	2.895e-61
SPATA6	1.43933	0.096	1.716e-85
ANKRD44	1.43933	0.096	3.440e-105
HDAC9	1.43699	0.097	1.275e-84
PRKCZ	1.43379	0.097	2.392e-99
CACNG6	1.4314	0.097	6.948e-97
HTR6	1.43138	0.098	4.349e-128
IGSF9B	1.43138	0.098	4.076e-107
CRACR2A	1.43138	0.098	4.671e-131
TMEM158	1.43138	0.098	1.622e-129
CHST7	1.43138	0.098	3.998e-129
ALS2CL	1.43138	0.098	7.685e-133
BIRC3	1.43138	0.098	2.828e-132
TSPAN7	1.43138	0.098	1.499e-123
RAB9B	1.43138	0.098	2.829e-132
PRTG	1.43138	0.098	5.09e-119
SLC44A4	1.43138	0.098	1.721e-132
EML1	1.43138	0.098	1.515e-121
HRH2	1.43138	0.098	4.15e-132
ANXA3	1.43138	0.098	2.272e-129
SIRT4	1.43138	0.098	2.455e-127
KLHL2	1.43138	0.098	8.348e-124
MAN2A1	1.43136	0.1	1.817e-80
NPR3	1.43136	0.1	6.395e-183
MT2A	1.43136	0.1	1.149e-135
CHID1	1.42896	0.1	2.040e-156
CBLC	1.42815	0.1	1.604e-97
SSBP4	1.42815	0.1	1.604e-97
AKIP1	1.42408	0.1	9.375e-97
NPTXR	1.42326	0.102	3.882e-127
KIF21A	1.42326	0.102	5.902e-122
NUDCD3	1.42326	0.102	8.444e-124
MORC4	1.42326	0.102	1.632e-128
PTPRJ	1.42326	0.102	6.462e-107
TRIM31	1.42326	0.102	1.783e-105
HPCAL1	1.42326	0.102	2.512e-102
MFSD5	1.42326	0.102	1.185e-96
NEK6	1.42326	0.102	6.569e-108
PRPS2	1.42326	0.102	2.177e-127
NCK2	1.42326	0.102	1.110e-98
SIM2	1.42326	0.102	2.259e-124
RNF215	1.42326	0.102	5.946e-128
FRMD5	1.42326	0.102	1.963e-104
NHS	1.42326	0.102	2.534e-122
BBS2	1.42326	0.102	1.758e-127
RET	1.42326	0.102	3.430e-116
CITED4	1.42326	0.102	9.121e-122
NWD1	1.42326	0.102	8.204e-117
IMPAD1	1.42326	0.102	3.565e-123
RIMS3	1.42326	0.102	4.290e-125
PLEKHA4	1.42326	0.102	2.403e-128
GPRC5B	1.42326	0.102	1.470e-122
SALL4	1.42325	0.104	1.072e-97
TMEM135	1.41996	0.104	2.597e-96
RBP5	1.41996	0.104	2.363e-95
TULP2	1.41913	0.104	1.844e-95
PQLC3	1.41832	0.104	6.098e-95
FAM20C	1.41501	0.105	4.248e-94
FAM189A2	1.41499	0.106	4.212e-124
ZNF467	1.41499	0.106	3.393e-118
PCDHGB5	1.41499	0.106	1.955e-126
EVPLL	1.41499	0.106	9.379e-127
CLMN	1.41499	0.106	5.323e-116
TEX30	1.41499	0.106	8.601e-124
PAX5	1.41499	0.106	2.812e-126
SLC10A7	1.41499	0.106	1.869e-124
STOX1	1.41499	0.106	8.856e-123
ELFN2	1.41499	0.106	3.506e-123
CDH11	1.41499	0.106	1.383e-101
DIP2C	1.41499	0.106	6.637e-107
ADGRL2	1.41499	0.106	1.104e-126
MYO1D	1.41497	0.107	8.878e-123
LRRC37A3	1.41497	0.107	1.275e-59
AAED1	1.41497	0.107	6.731e-143
PORCN	1.41497	0.107	3.556e-109
SPTBN4	1.41164	0.107	3.126e-93
BEND3	1.41078	0.107	2.540e-93
RHOH	1.40741	0.108	1.79e-92
CENPM	1.40656	0.108	3.456e-122
POPDC3	1.40656	0.108	6.874e-122
PROS1	1.40656	0.108	2.925e-124
DEPDC7	1.40656	0.108	2.661e-125
FOXRED2	1.40656	0.108	2.854e-119
KCNJ5	1.40656	0.108	3.984e-103
NMT2	1.40656	0.108	1.173e-107
TMEM144	1.40656	0.108	1.705e-123
ALG6	1.40656	0.108	3.469e-120
PROM2	1.40656	0.108	9.084e-115
ERAP1	1.40656	0.108	8.251e-115
NAGA	1.40656	0.108	2.727e-120
LBR	1.40654	0.11	1.785e-128
SPINK8	1.40654	0.11	6.152e-92
GCLM	1.40654	0.11	4.575e-122
EGR1	1.40569	0.11	5.988e-140
MT1F	1.39796	0.111	1.834e-119
SLC9B2	1.39796	0.111	1.677e-120
TMEM17	1.39796	0.111	1.143e-121
MEIS1	1.39796	0.111	3.298e-101
CLGN	1.39796	0.111	2.908e-119
TBL1X	1.39796	0.111	1.447e-104
MAML3	1.39796	0.111	2.524e-114
ADGRA3	1.39796	0.111	6.38e-102
PARVA	1.39796	0.111	9.371e-119
CBX7	1.39796	0.111	1.996e-110
SKA1	1.39796	0.111	3.764e-117
CTSZ	1.39796	0.111	6.481e-120
REEP2	1.39796	0.111	1.066e-119
RNF125	1.39796	0.111	4.730e-121
SNAI3	1.39796	0.111	3.397e-118
ARHGDIB	1.39796	0.111	1.057e-98
ISM2	1.39796	0.111	8.889e-119
TSPAN14	1.39796	0.111	1.215e-101
FUNDC2	1.39794	0.113	9.411e-92
RIOX1	1.39182	0.113	6.412e-41
PWWP2A	1.39005	0.113	3.071e-88
KLK8	1.38918	0.115	1.784e-108
TMEM151A	1.38918	0.115	1.125e-118
GBP2	1.38918	0.115	1.102e-115
IGFBP4	1.38918	0.115	1.094e-99
RMC1	1.38918	0.115	5.043e-103
NTMT1	1.38918	0.115	3.645e-117
SOX8	1.38918	0.115	3.913e-110
LGALS9	1.38918	0.115	5.177e-119
GFRA3	1.38918	0.115	1.314e-116
TOM1	1.38918	0.115	6.262e-117
PARP1	1.38918	0.115	1.862e-114
SLC4A3	1.38918	0.115	1.969e-116
DOCK5	1.38918	0.115	1.058e-106
RNF150	1.38918	0.115	4.039e-114
PAQR3	1.38918	0.115	9.434e-117
FMO4	1.38918	0.115	2.052e-110
CAMK1	1.38918	0.115	1.584e-116
NFATC1	1.38918	0.115	9.917e-88
MGMT	1.38918	0.115	8.695e-114
TBC1D1	1.38918	0.115	7.275e-108
DPYSL5	1.38918	0.115	7.627e-115
CYP4F3	1.38918	0.115	1.54e-113
DHRS9	1.38918	0.115	8.971e-118
TTC7B	1.38918	0.115	1.138e-111
BIK	1.38918	0.115	1.053e-116
ADAM22	1.38918	0.115	5.312e-116
STUB1	1.38918	0.115	3.801e-98
ANKRD33B	1.38918	0.115	2.337e-116
AMER1	1.38917	0.117	8.61e-88
LRP1	1.38917	0.117	1.062e-113
RHOG	1.38917	0.117	2.663e-105
MAP4K4	1.38917	0.117	2.659e-135
RCAN1	1.38917	0.117	1.12e-114
PROCA1	1.38917	0.117	1.192e-145
S100A14	1.3865	0.118	2.125e-87
LRRC47	1.3865	0.118	2.125e-87
LZTR1	1.38383	0.118	1.795e-86
C6orf99	1.38292	0.118	1.123e-82
TMCC3	1.38023	0.121	3.800e-115
RAMP2	1.38023	0.121	5.296e-115
TMEM52	1.38023	0.121	2.195e-109
GLUD2	1.38023	0.121	5.075e-113
ADGRF4	1.38023	0.121	2.095e-104
CHMP6	1.38023	0.121	1.311e-94
OGFR	1.38023	0.121	5.836e-114
DLL3	1.38023	0.121	2.589e-105
PRRT1	1.38023	0.121	4.959e-111
NOD2	1.38023	0.121	1.804e-103
POLE2	1.38023	0.121	7.001e-116
PELI1	1.38023	0.121	1.601e-112
ACSL6	1.38023	0.121	7.018e-109
GBF1	1.38023	0.121	1.95e-105
HSPB6	1.38023	0.121	3.404e-115
FLT4	1.38023	0.121	1.497e-110
GPR78	1.38023	0.121	1.373e-114
MAST3	1.38023	0.121	3.018e-116
TRAM1L1	1.38023	0.121	1.839e-114
UXT	1.38023	0.121	3.439e-112
MME	1.38023	0.121	2.203e-114
ANXA5	1.38023	0.121	6.346e-112
RAPGEF5	1.38023	0.121	4.815e-107
UNC80	1.38023	0.121	4.774e-113
SMOX	1.38023	0.121	3.983e-113
RIN2	1.38023	0.121	7.177e-98
DLGAP4	1.38023	0.121	6.818e-113
MAFF	1.38023	0.121	7.202e-114
CYSTM1	1.38023	0.121	4.014e-113
GSTM4	1.38023	0.121	6.065e-115
ZNF184	1.38021	0.123	7.877e-123
MYOM3	1.37109	0.124	7.862e-112
RERE	1.37109	0.124	4.706e-112
PLEKHS1	1.37109	0.124	2.354e-111
KIF26A	1.37109	0.124	2.426e-89
CEMIP2	1.37109	0.124	2.355e-111
LY6D	1.37109	0.124	4.089e-87
PGBD5	1.37109	0.124	6.289e-105
MS4A15	1.37109	0.124	5.453e-110
MAP2	1.37109	0.124	1.392e-107
SNAPC2	1.37109	0.124	4.840e-111
KIAA1586	1.37109	0.124	2.346e-111
FOXN3	1.37109	0.124	2.846e-98
S100A2	1.37109	0.124	1.408e-108
TMEM139	1.37109	0.124	8.757e-111
GALNT10	1.37109	0.124	4.057e-87
EXD2	1.37109	0.124	8.073e-113
LETM2	1.37109	0.124	1.05e-92
SPRY4	1.37109	0.124	2.443e-104
SH2B3	1.37107	0.126	1.196e-139
HSF2	1.37107	0.126	1.607e-54
IL11RA	1.37107	0.126	2.692e-149
ARHGAP21	1.37107	0.126	3.623e-128
TRIOBP	1.36832	0.126	1.802e-79
AP1S2	1.36736	0.126	6.801e-69
TAF4B	1.36644	0.127	8.105e-83
GOLIM4	1.36359	0.127	3.164e-97
FAM13A	1.36265	0.127	4.102e-72
TMC6	1.36175	0.129	1.676e-107
PPFIBP1	1.36175	0.129	1.055e-98
PPM1M	1.36175	0.129	8.318e-110
PLCD4	1.36175	0.129	2.397e-109
HLA-C	1.36175	0.129	4.064e-107
GPKOW	1.36175	0.129	6.558e-108
FOXJ1	1.36175	0.129	1.749e-108
TMEM181	1.36175	0.129	1.891e-103
EFCAB12	1.36175	0.129	2.966e-107
RAET1G	1.36175	0.129	2.490e-107
WNT1	1.36175	0.129	1.108e-82
ENTPD3	1.36175	0.129	2.871e-110
MAMLD1	1.36175	0.129	3.252e-110
TNFRSF11A	1.36175	0.129	1.218e-107
MAP9	1.36175	0.129	9.066e-109
KRT4	1.36175	0.129	7.426e-110
SLC25A14	1.36175	0.129	3.906e-91
PSMB8	1.36175	0.129	8.480e-91
BLMH	1.36175	0.129	3.017e-109
PAQR9	1.36175	0.129	2.174e-109
YPEL1	1.36175	0.129	9.785e-104
CAPN13	1.36175	0.129	6.857e-107
KDELC2	1.36175	0.129	6.414e-110
SPRR1A	1.36175	0.129	6.324e-110
KCNJ10	1.36175	0.129	1.956e-107
IFITM1	1.36175	0.129	2.096e-107
ABAT	1.36175	0.129	8.876e-100
PTPRE	1.36175	0.129	1.300e-100
HEATR4	1.36175	0.129	5.132e-101
MAP3K21	1.36175	0.129	1.451e-89
TUSC3	1.36175	0.129	3.608e-110
MCC	1.36175	0.129	6.531e-111
CAMKK1	1.36175	0.129	1.389e-97
THNSL2	1.36175	0.129	1.339e-103
EXOC2	1.36175	0.129	3.417e-108
PRICKLE4	1.36173	0.132	4.401e-112
FRS3	1.36173	0.132	2.008e-83
JPH3	1.3608	0.132	1.41e-81
GPR157	1.35984	0.132	4.669e-81
ANKRD10	1.35891	0.133	1.604e-118
BHLHE40	1.35698	0.133	1.065e-124
COMMD7	1.35507	0.133	2.45e-80
RHBG	1.35413	0.133	7.711e-80
DPF1	1.3522	0.136	2.386e-106
ZNF195	1.3522	0.136	2.208e-105
COL6A1	1.3522	0.136	1.822e-103
CKAP4	1.3522	0.136	3.513e-94
TNFSF13	1.3522	0.136	3.580e-107
GRN	1.3522	0.136	1.379e-105
HSD17B10	1.3522	0.136	1.203e-99
SLC37A2	1.3522	0.136	5.149e-106
CA5B	1.3522	0.136	6.478e-97
DAPK3	1.3522	0.136	5.424e-100
HMX3	1.3522	0.136	7.805e-104
TBRG1	1.3522	0.136	1.679e-101
KLHL17	1.3522	0.136	5.358e-91
ANKRD63	1.3522	0.136	1.486e-105
FAM98B	1.3522	0.136	1.548e-105
CORO6	1.3522	0.136	5.076e-107
RAD51B	1.3522	0.136	2.106e-98
PLEK2	1.3522	0.136	2.079e-106
DGCR6	1.3522	0.136	5.049e-106
NOC2L	1.3522	0.136	6.595e-100
PSORS1C1	1.3522	0.136	8.208e-107
ADRA2C	1.3522	0.136	1.461e-105
EIF4E3	1.3522	0.136	1.027e-105
DYNLT1	1.3522	0.136	3.276e-91
GPR27	1.3522	0.136	3.052e-92
DRC1	1.3522	0.136	1.363e-107
FEZ2	1.3522	0.136	6.432e-106
ELMOD2	1.3522	0.136	1.679e-101
SSBP3	1.3522	0.136	1.286e-84
PSEN2	1.3522	0.136	3.942e-106
RAET1L	1.3522	0.136	2.846e-107
FUCA1	1.3522	0.136	1.002e-104
FBLN7	1.3522	0.136	1.741e-105
PARD3B	1.3522	0.136	1.103e-89
MRFAP1	1.3522	0.136	3.153e-80
CCDC74A	1.3522	0.136	3.209e-107
SORCS2	1.3522	0.136	3.035e-107
JPH2	1.35218	0.139	7.82e-86
PCLO	1.35218	0.139	1.21e-68
CABYR	1.34441	0.139	5.512e-61
USP48	1.34337	0.139	1.266e-93
N4BP2L1	1.34244	0.142	2.876e-103
TEX264	1.34244	0.142	1.503e-101
NEK5	1.34244	0.142	1.707e-103
VWC2L	1.34244	0.142	7.953e-101
JAG2	1.34244	0.142	5.182e-103
TRAF3	1.34244	0.142	1.258e-89
MICAL2	1.34244	0.142	1.289e-103
CGNL1	1.34244	0.142	1.031e-103
PDHB	1.34244	0.142	3.373e-104
STX2	1.34244	0.142	2.335e-102
PIK3R4	1.34244	0.142	8.802e-101
NPY5R	1.34244	0.142	2.146e-104
YBX2	1.34244	0.142	3.716e-95
FURIN	1.34244	0.142	6.143e-104
ATP2A3	1.34244	0.142	1.878e-85
ADAMTS17	1.34244	0.142	1.222e-100
TSPAN4	1.34244	0.142	6.123e-106
SH3BP2	1.34244	0.142	2.709e-104
CFAP46	1.34244	0.142	7.119e-103
ADAM8	1.34244	0.142	6.045e-101
PLLP	1.34244	0.142	4.101e-103
IRX6	1.34244	0.142	7.775e-103
MCMDC2	1.34244	0.142	4.163e-103
ZNF843	1.34244	0.142	1.156e-104
NEXMIF	1.34244	0.142	5.623e-104
ATP6V0B	1.34244	0.142	4.773e-99
AIF1L	1.34244	0.142	6.116e-103
SELENOM	1.34244	0.142	1.233e-101
ZBTB44	1.34244	0.142	2.274e-97
VANGL1	1.34244	0.142	4.163e-103
POLR2L	1.34244	0.142	8.565e-94
S100A4	1.34244	0.142	2.216e-104
RAC1	1.34244	0.142	8.762e-98
MMP24	1.34244	0.142	1.480e-103
TRNP1	1.34244	0.142	2.39e-102
RALGPS1	1.34244	0.142	7.106e-101
TAB3	1.34244	0.142	1.338e-101
SELENON	1.34244	0.142	1.413e-103
RAB32	1.34244	0.142	7.813e-103
KCNG3	1.34244	0.142	4.762e-104
MTA3	1.34244	0.142	5.135e-104
MEGF8	1.34244	0.142	1.509e-96
KBTBD11	1.34244	0.142	8.790e-101
GPAT4	1.34244	0.142	6.888e-103
ELK3	1.34244	0.142	1.829e-101
FHAD1	1.34244	0.142	7.973e-104
ECHS1	1.34242	0.146	1.062e-102
NFIA	1.34242	0.146	3.696e-98
PLEKHG5	1.34242	0.146	3.219e-149
ANAPC15	1.34242	0.146	1.456e-117
LYPD1	1.33445	0.146	9.702e-76
FGFR1	1.33445	0.146	9.702e-76
SLC9A3R2	1.33246	0.149	7.670e-101
METTL2B	1.33246	0.149	1.721e-100
ARL15	1.33246	0.149	4.634e-98
KRBA1	1.33246	0.149	5.077e-79
TMEM121	1.33246	0.149	1.293e-97
ULBP2	1.33246	0.149	4.474e-100
TMTC4	1.33246	0.149	6.110e-99
DTNBP1	1.33246	0.149	1.696e-100
ZFP57	1.33246	0.149	2.202e-101
TFEB	1.33246	0.149	1.311e-101
CA12	1.33246	0.149	6.973e-77
ADORA2B	1.33246	0.149	3.523e-101
C1orf61	1.33246	0.149	5.604e-100
AGAP1	1.33246	0.149	1.020e-89
ACKR2	1.33246	0.149	6.482e-102
IL6R	1.33246	0.149	1.443e-101
MTX2	1.33246	0.149	7.804e-98
FMNL1	1.33246	0.149	1.785e-95
RRAS	1.33246	0.149	2.024e-99
PDZD7	1.33246	0.149	1.422e-102
SFXN3	1.33246	0.149	4.467e-102
ZNF506	1.33246	0.149	1.411e-99
ARSA	1.33246	0.149	2.705e-99
SCN1B	1.33246	0.149	2.379e-75
PJA1	1.33246	0.149	3.879e-100
SIGMAR1	1.33246	0.149	5.670e-101
SKIL	1.33246	0.149	3.444e-91
TRPV3	1.33246	0.149	2.634e-101
AGPAT2	1.33246	0.149	5.660e-100
SEC11C	1.33246	0.149	1.226e-99
LIMA1	1.33244	0.151	5.100e-139
NUDT12	1.33244	0.151	2.659e-79
FMN1	1.33043	0.151	2.249e-141
ZDHHC4	1.32942	0.151	4.922e-75
KLHL10	1.32736	0.152	4.051e-102
FAM69A	1.32432	0.152	1.325e-140
CHST14	1.32428	0.152	3.476e-58
ARMC3	1.32224	0.154	6.51e-98
CCDC126	1.32224	0.154	1.805e-97
E2F1	1.32224	0.154	1.581e-94
SEPT10	1.32224	0.154	5.232e-96
GNAZ	1.32224	0.154	4.854e-94
GEMIN8	1.32224	0.154	1.142e-97
ACAT1	1.32224	0.154	1.805e-97
PKDCC	1.32224	0.154	1.132e-96
KATNAL1	1.32224	0.154	3.228e-75
HDDC2	1.32224	0.154	1.309e-98
SOWAHC	1.32224	0.154	5.398e-99
CERKL	1.32224	0.154	5.259e-99
MOGAT1	1.32224	0.154	5.677e-98
DOC2A	1.32224	0.154	5.933e-77
HAUS4	1.32224	0.154	2.011e-90
MST1R	1.32224	0.154	2.647e-96
ZMYND10	1.32224	0.154	1.092e-97
ZDHHC23	1.32224	0.154	2.473e-95
TXNRD3	1.32224	0.154	1.092e-97
SLC46A1	1.32224	0.154	2.782e-98
CHRNB4	1.32224	0.154	3.964e-98
GATB	1.32224	0.154	2.299e-94
CARNS1	1.32224	0.154	3.842e-97
KREMEN2	1.32224	0.154	1.446e-98
CAMK1D	1.32224	0.154	2.502e-73
NECAB2	1.32224	0.154	9.794e-97
CDK20	1.32224	0.154	1.534e-87
KCNB2	1.32224	0.154	3.168e-85
MATN2	1.32224	0.154	1.496e-98
CAMK2D	1.32222	0.156	4.242e-140
SCAMP2	1.32222	0.156	2.876e-97
B4GAT1	1.32222	0.156	3.334e-76
ATP8A1	1.32222	0.156	6.485e-94
IL24	1.31599	0.157	4.036e-72
FOXO1	1.31492	0.157	3.318e-72
INPP5B	1.31389	0.157	6.52e-65
CACTIN	1.31178	0.16	4.197e-87
CLUL1	1.31178	0.16	8.754e-93
ERFE	1.31178	0.16	1.478e-96
HLA-DQB1	1.31178	0.16	2.083e-94
ALDH1B1	1.31178	0.16	5.01e-96
OGDHL	1.31178	0.16	1.779e-94
PRDX4	1.31178	0.16	3.710e-94
FN3K	1.31178	0.16	5.770e-95
HNF4G	1.31178	0.16	5.308e-96
WBP2NL	1.31178	0.16	2.542e-96
RNF212B	1.31178	0.16	2.483e-96
POM121L2	1.31178	0.16	2.201e-95
GAS6	1.31178	0.16	2.746e-93
COL5A1	1.31178	0.16	2.371e-95
BCR	1.31178	0.16	9.089e-95
GPC6	1.31178	0.16	3.799e-96
FAAH	1.31178	0.16	1.536e-95
HS6ST3	1.31178	0.16	6.16e-95
PCDHA7	1.31178	0.16	1.862e-95
FAM45A	1.31178	0.16	8.834e-95
PCSK6	1.31178	0.16	2.305e-96
ZNF341	1.31178	0.16	2.082e-96
YWHAQ	1.31178	0.16	2.868e-96
RBPMS2	1.31178	0.16	8.837e-95
NCBP2L	1.31178	0.16	3.147e-85
TMEM31	1.31178	0.16	1.479e-95
HOXC5	1.31178	0.16	2.17e-95
C1QL1	1.31178	0.16	4.742e-93
TOMM40L	1.31178	0.16	7.169e-95
EFR3B	1.31178	0.16	2.510e-94
IMPDH1	1.31178	0.16	4.382e-82
OGFRL1	1.31178	0.16	4.009e-96
ALDH1L2	1.31178	0.16	1.177e-94
LRP5	1.31178	0.16	6.812e-95
SLC16A1	1.31178	0.16	8.925e-93
MED12	1.31178	0.16	1.163e-91
NRBF2	1.31178	0.16	1.033e-95
CEACAM1	1.31178	0.16	1.852e-95
SNN	1.31175	0.163	4.602e-116
COMMD6	1.31175	0.163	7.271e-78
CTSL	1.31175	0.163	1.873e-86
BTN3A2	1.31175	0.163	1.338e-71
FAM218A	1.31175	0.163	4.757e-81
SNRK	1.31175	0.163	6.121e-111
NPC1	1.31175	0.163	4.883e-75
TSPAN9	1.31175	0.163	6.127e-105
C17orf99	1.30965	0.164	6.447e-71
SPRYD7	1.30747	0.164	3.021e-73
HSPA12A	1.30535	0.164	4.22e-70
TGFBI	1.30105	0.167	2.732e-91
GEMIN6	1.30105	0.167	1.500e-90
MPP2	1.30105	0.167	2.367e-90
CCNE1	1.30105	0.167	7.899e-84
FAM19A4	1.30105	0.167	7.694e-93
ARHGEF1	1.30105	0.167	2.343e-92
ARHGAP23	1.30105	0.167	9.534e-91
KCNN4	1.30105	0.167	5.904e-93
SLC12A8	1.30105	0.167	3.188e-84
MAPRE3	1.30105	0.167	1.578e-92
LOC100289561	1.30105	0.167	1.507e-93
MED9	1.30105	0.167	2.133e-90
ZNF600	1.30105	0.167	1.054e-92
CCDC92B	1.30105	0.167	4.865e-90
PPP1R1A	1.30105	0.167	7.464e-93
POLN	1.30105	0.167	1.908e-87
C20orf141	1.30105	0.167	1.778e-93
ARHGAP24	1.30105	0.167	5.735e-89
ZNF680	1.30105	0.167	7.528e-89
SPAG4	1.30105	0.167	1.377e-93
FCHO1	1.30105	0.167	7.955e-94
SP140L	1.30105	0.167	3.53e-93
SORL1	1.30105	0.167	2.664e-93
SMC1B	1.30105	0.167	2.921e-94
TTC12	1.30105	0.167	2.57e-92
RIBC2	1.30105	0.167	7.672e-94
ITGA9	1.30105	0.167	3.001e-93
FBXL14	1.30105	0.167	1.922e-91
PCDHA8	1.30105	0.167	1.317e-93
GFPT2	1.30105	0.167	4.461e-92
RNF213	1.30105	0.167	9.846e-75
TRIM47	1.30105	0.167	1.474e-93
CYP4F11	1.30105	0.167	1.874e-92
HOXB5	1.30105	0.167	1.440e-92
GRIK3	1.30105	0.167	2.476e-93
RNF141	1.30103	0.17	2.894e-43
LRRC23	1.30103	0.17	4.174e-83
COQ7	1.30103	0.17	1.12e-36
SNED1	1.30103	0.17	1.471e-56
IQUB	1.30103	0.17	1.246e-66
SYNGAP1	1.30101	0.17	3.226e-100
SPSB2	1.29883	0.17	6.821e-99
CITED1	1.29336	0.17	3.291e-68
ADNP2	1.29006	0.172	4.681e-88
CENPE	1.29006	0.172	5.451e-78
JAKMIP1	1.29006	0.172	1.194e-89
LRPAP1	1.29006	0.172	2.219e-87
CARD8	1.29006	0.172	2.406e-81
GADD45A	1.29006	0.172	2.401e-88
FFAR2	1.29006	0.172	3.387e-88
GPR161	1.29006	0.172	2.327e-91
C17orf53	1.29006	0.172	4.122e-89
MARK4	1.29006	0.172	1.043e-83
FAM46B	1.29006	0.172	2.443e-88
FAM110C	1.29006	0.172	4.548e-79
CAMK2B	1.29006	0.172	3.028e-90
ERC2	1.29006	0.172	1.915e-87
FAM83E	1.29006	0.172	2.429e-90
XK	1.29006	0.172	4.673e-91
EVI2A	1.29006	0.172	3.79e-89
HSPA4L	1.29006	0.172	1.112e-88
VEGFB	1.29006	0.172	6.716e-91
PXMP4	1.29006	0.172	1.249e-89
LATS2	1.29006	0.172	1.915e-75
SLC7A8	1.29006	0.172	7.246e-91
LINGO3	1.29006	0.172	5.481e-90
UBE2E3	1.29003	0.174	1.644e-105
SH2D3A	1.29003	0.174	5.598e-60
ACOT9	1.29001	0.174	6.488e-56
PLA2G2F	1.28894	0.174	2.029e-67
ZFPM1	1.28782	0.175	6.184e-67
RAB43	1.28332	0.175	3.012e-121
JAG1	1.28217	0.175	1.906e-40
TBC1D14	1.27878	0.177	5.584e-81
CAMK2N2	1.27878	0.177	2.86e-86
GPR35	1.27878	0.177	4.324e-75
CCDC110	1.27878	0.177	6.547e-88
EML5	1.27878	0.177	3.321e-88
LYPD6	1.27878	0.177	1.101e-74
NT5C1A	1.27878	0.177	3.196e-88
C5orf63	1.27878	0.177	5.882e-82
LRRC8C	1.27878	0.177	3.955e-88
GJB6	1.27878	0.177	1.765e-75
ANKS6	1.27878	0.177	3.545e-87
BACH1	1.27878	0.177	7.515e-86
PXDC1	1.27878	0.177	5.629e-88
SOCS6	1.27878	0.177	2.824e-87
PITX2	1.27878	0.177	2.572e-88
CHST1	1.27878	0.177	1.012e-86
LDLRAD4	1.27878	0.177	5.985e-84
MANSC4	1.27878	0.177	1.733e-74
NINL	1.27878	0.177	5.235e-88
MRPL23	1.27878	0.177	2.178e-87
L3MBTL1	1.27878	0.177	3.547e-88
LINC00483	1.27878	0.177	1.260e-71
SHISA8	1.27878	0.177	2.272e-87
PKD2	1.27878	0.177	3.180e-86
ID2	1.27878	0.177	4.945e-86
TDRD5	1.27878	0.177	5.459e-87
SPDYA	1.27878	0.177	4.720e-87
TCFL5	1.27878	0.177	1.573e-86
ZNF365	1.27878	0.177	4.397e-87
PLXNC1	1.27878	0.177	5.138e-88
NECTIN1	1.27878	0.177	1.733e-74
WDR43	1.27878	0.177	5.138e-88
ANTXR2	1.27878	0.177	6.945e-88
PXK	1.27878	0.177	1.236e-87
C11orf94	1.27878	0.177	1.082e-79
ZNF25	1.27875	0.18	7.959e-80
ABRAXAS1	1.27875	0.18	4.052e-84
PARP11	1.27875	0.18	1.029e-57
NPY1R	1.27416	0.18	1.494e-64
ATP8B3	1.27298	0.181	8.057e-55
PSMC3	1.27068	0.181	2.942e-64
KHSRP	1.26834	0.181	7.266e-64
DSG2	1.2672	0.183	6.244e-84
GMPR	1.2672	0.183	7.630e-85
IRAK2	1.2672	0.183	4.458e-85
RPL26L1	1.2672	0.183	1.653e-85
GSR	1.2672	0.183	1.132e-85
GAMT	1.2672	0.183	7.367e-65
MSL3	1.2672	0.183	2.336e-73
MSANTD4	1.2672	0.183	4.826e-85
METTL24	1.2672	0.183	1.462e-85
CCSER1	1.2672	0.183	1.508e-84
WTIP	1.2672	0.183	1.146e-80
JRK	1.2672	0.183	9.344e-86
NKD2	1.2672	0.183	1.729e-85
TCEAL2	1.2672	0.183	1.342e-85
SHC3	1.2672	0.183	7.339e-64
TLR6	1.2672	0.183	1.868e-77
FOSL1	1.2672	0.183	3.142e-84
PON3	1.2672	0.183	1.842e-85
ENAH	1.2672	0.183	1.425e-85
ACSS2	1.2672	0.183	1.485e-85
C9orf135	1.2672	0.183	6.751e-86
PLEKHN1	1.2672	0.183	5.435e-83
LZTFL1	1.26717	0.185	1.796e-55
WDTC1	1.26717	0.185	1.746e-94
CASP6	1.26717	0.185	7.15e-56
GLIPR2	1.26717	0.185	5.232e-92
NCKAP5	1.26717	0.185	1.293e-59
NFXL1	1.26717	0.185	3.625e-67
TPM2	1.26717	0.185	6.205e-55
PROSER3	1.26484	0.185	5.35e-63
MERTK	1.2565	0.185	6.522e-62
HSPA9	1.2553	0.187	8.641e-69
CFAP300	1.2553	0.187	4.123e-83
GPRIN1	1.2553	0.187	2.284e-82
DZIP1L	1.2553	0.187	5.931e-83
ZNF704	1.2553	0.187	7.884e-83
RAP1GAP2	1.2553	0.187	4.283e-83
LRP12	1.2553	0.187	8.434e-82
UBA7	1.2553	0.187	4.844e-83
IGF2	1.2553	0.187	3.519e-81
DNAH12	1.2553	0.187	3.171e-82
PLA2G4F	1.2553	0.187	1.589e-82
PKD1	1.2553	0.187	3.704e-78
PRKAG2	1.2553	0.187	4.957e-76
DUSP7	1.2553	0.187	8.482e-83
MEGF6	1.2553	0.187	8.578e-81
ERVMER34-1	1.2553	0.187	2.648e-82
RHBDF1	1.2553	0.187	3.704e-78
PSMB9	1.2553	0.187	7.676e-83
RGS19	1.2553	0.187	3.534e-74
EDN2	1.2553	0.187	8.021e-83
MCOLN3	1.2553	0.187	3.098e-82
PACSIN1	1.2553	0.187	1.249e-81
ZNF695	1.2553	0.187	4.913e-80
BACE2	1.2553	0.187	1.498e-81
OPRL1	1.2553	0.187	1.334e-83
TRIM67	1.2553	0.187	1.121e-80
ZNRF3	1.25527	0.19	4.531e-99
IFT88	1.25527	0.19	1.664e-92
POU6F1	1.25527	0.19	1.424e-116
IFIT2	1.25527	0.19	2.188e-81
EGR2	1.25527	0.19	2.829e-113
ZNF627	1.25166	0.19	3.927e-61
PCDH9	1.25164	0.19	3.961e-61
TMEM140	1.25042	0.19	6.617e-127
CTDSPL	1.24677	0.19	2.355e-60
TRIM71	1.24554	0.191	7.019e-60
SPSB1	1.24428	0.191	1.562e-65
PPP1R15A	1.24306	0.192	3.035e-79
HLTF	1.24306	0.192	2.105e-79
NPAS3	1.24306	0.192	2.246e-78
LDHB	1.24306	0.192	1.502e-80
ERCC6L	1.24306	0.192	3.735e-80
DBT	1.24306	0.192	2.466e-79
CEBPA	1.24306	0.192	1.487e-80
CCDC138	1.24306	0.192	1.171e-72
TFCP2L1	1.24306	0.192	1.759e-80
IRX3	1.24306	0.192	1.972e-80
TP73	1.24306	0.192	3.666e-70
ASCL2	1.24306	0.192	2.476e-80
ZNF445	1.24306	0.192	8.581e-79
FAM83D	1.24306	0.192	2.932e-80
PMM1	1.24306	0.192	3.527e-78
GAA	1.24306	0.192	2.832e-79
TMEM255B	1.24306	0.192	9.413e-79
DOCK3	1.24306	0.192	2.900e-80
MSRB2	1.24304	0.194	5.104e-79
ERGIC2	1.24304	0.194	2.084e-60
OSTC	1.24304	0.194	1.879e-116
C17orf102	1.2393	0.194	3.462e-59
ZC3H12C	1.23681	0.194	8.367e-59
FAF1	1.23676	0.194	1.503e-60
CMTR2	1.2355	0.194	1.038e-63
PRTFDC1	1.233	0.195	6.255e-58
PRND	1.23047	0.197	3.411e-71
C11orf96	1.23047	0.197	1.830e-77
ATP1B1	1.23047	0.197	6.669e-69
CCDC113	1.23047	0.197	3.021e-77
MED23	1.23047	0.197	2.062e-77
DCAF12L2	1.23047	0.197	3.031e-76
KCNH3	1.23047	0.197	1.992e-77
RAD21L1	1.23047	0.197	1.537e-70
SPINK2	1.23047	0.197	1.352e-77
HPF1	1.23047	0.197	3.589e-77
DNAJC12	1.23047	0.197	2.96e-77
ERCC4	1.23047	0.197	5.181e-75
FERMT1	1.23047	0.197	1.201e-77
SLC22A18AS	1.23047	0.197	1.598e-61
DCUN1D5	1.23047	0.197	2.595e-72
SNX8	1.23047	0.197	2.015e-76
DIRAS1	1.23047	0.197	2.138e-77
RASGEF1A	1.23047	0.197	2.088e-77
FAM69C	1.23047	0.197	3.305e-77
ADGRB2	1.23047	0.197	5.442e-73
MBOAT1	1.23047	0.197	1.130e-77
PGM5	1.23047	0.197	1.453e-77
KIAA0754	1.23047	0.197	1.16e-58
FGF19	1.23047	0.197	1.196e-77
CASP10	1.23047	0.197	1.202e-77
TGFBR2	1.23047	0.197	1.568e-66
C1R	1.23047	0.197	2.561e-76
CCRL2	1.23047	0.197	8.124e-78
TRIM21	1.23047	0.197	2.953e-77
SELENOP	1.23047	0.197	6.809e-78
PDP1	1.23047	0.197	8.582e-77
FAM111B	1.23047	0.197	6.791e-63
PHYKPL	1.23047	0.197	6.509e-75
EHD4	1.23045	0.2	5.743e-57
TSHZ3	1.23045	0.2	1.52e-57
MCCC2	1.22663	0.2	2.926e-57
EIF2AK4	1.2266	0.2	4.944e-68
CCDC112	1.22531	0.2	8.948e-57
EMILIN2	1.22274	0.2	2.093e-56
UQCR11	1.22011	0.2	5.247e-56
TTC39C	1.21751	0.202	7.516e-75
BTBD3	1.21751	0.202	4.816e-75
NBDY	1.21751	0.202	4.429e-73
RALB	1.21751	0.202	6.424e-72
PRSS22	1.21751	0.202	5.573e-59
PLA2G6	1.21751	0.202	9.554e-74
RASD2	1.21751	0.202	1.225e-55
CDH4	1.21751	0.202	1.013e-74
APBA1	1.21751	0.202	2.169e-74
RLN2	1.21751	0.202	1.696e-74
PITPNM3	1.21751	0.202	6.981e-74
SLC2A11	1.21751	0.202	7.476e-75
SUSD3	1.21751	0.202	1.422e-74
LRRC3	1.21751	0.202	9.761e-75
SLC38A7	1.21751	0.202	2.487e-74
DIAPH2	1.21751	0.202	7.286e-69
SCARA5	1.21751	0.202	4.109e-60
ARHGAP11B	1.21751	0.202	2.04e-74
MLNR	1.21751	0.202	2.32e-73
C2CD4A	1.21751	0.202	1.379e-74
TNFAIP3	1.21751	0.202	4.157e-75
SVIP	1.21751	0.202	1.113e-68
ARHGDIG	1.21751	0.202	1.963e-73
KCTD12	1.21751	0.202	4.113e-75
KLRG2	1.21751	0.202	2.343e-74
FAM212A	1.21748	0.204	3.031e-63
DERA	1.21748	0.204	3.359e-70
CAPNS1	1.21748	0.204	1.285e-66
CFAP221	1.21748	0.204	2.007e-75
TMEM19	1.21748	0.204	8.759e-37
PIM2	1.21748	0.204	1.065e-39
SLC10A3	1.21484	0.205	3.065e-55
CREBRF	1.21352	0.205	6.682e-78
UBAC1	1.21083	0.205	1.200e-72
EPHA1	1.20949	0.205	1.867e-72
ACY1	1.20683	0.206	7.509e-118
ZNF446	1.2055	0.206	3.414e-54
SGK1	1.20415	0.208	1.178e-72
MAOB	1.20415	0.208	2.827e-72
SMG6	1.20415	0.208	1.909e-54
TIMM10	1.20415	0.208	1.148e-70
C5AR2	1.20415	0.208	3.849e-72
PDCL	1.20415	0.208	2.459e-71
ZNF232	1.20415	0.208	1.034e-71
MACROD2	1.20415	0.208	9.468e-72
PCDHGC3	1.20415	0.208	6.708e-71
S1PR2	1.20415	0.208	7.085e-57
CD80	1.20415	0.208	6.072e-72
FTCDNL1	1.20415	0.208	2.735e-72
POM121	1.20415	0.208	5.75e-72
TRMT10C	1.20415	0.208	3.941e-71
POLR2G	1.20415	0.208	5.953e-72
TM6SF1	1.20415	0.208	1.465e-71
ALS2CR12	1.20415	0.208	5.258e-72
ADAP2	1.20415	0.208	3.111e-72
GLB1L2	1.20415	0.208	3.256e-71
OTUD7A	1.20415	0.208	6.568e-71
HIST2H2BF	1.20415	0.208	7.689e-72
RARRES3	1.20415	0.208	1.039e-72
PLA2G16	1.20415	0.208	2.990e-72
TMEM171	1.20415	0.208	2.752e-72
MEF2B	1.20415	0.208	3.610e-72
PDXP	1.20412	0.21	7.971e-85
SSX2IP	1.20412	0.21	2.035e-95
DEPP1	1.20412	0.21	4.895e-63
IPP	1.20412	0.21	1.54e-68
RBL2	1.20412	0.21	5.622e-46
DCAF12	1.20412	0.21	1.952e-32
ELL	1.20412	0.21	6.050e-61
BTN3A3	1.20412	0.21	3.806e-86
PLGRKT	1.20412	0.21	4.064e-84
PRR19	1.20412	0.21	2.122e-68
SCUBE2	1.20276	0.211	8.285e-54
DCAKD	1.1959	0.211	1.432e-52
NTF4	1.19451	0.211	1.149e-52
NYAP1	1.19315	0.211	1.161e-57
ECE1	1.19312	0.212	3.432e-52
LRRC37B	1.19176	0.212	2.731e-52
CENPF	1.19036	0.215	3.919e-69
AK4	1.19036	0.215	5.292e-69
ENOX2	1.19036	0.215	1.223e-69
TRIM29	1.19036	0.215	3.552e-69
RGS17	1.19036	0.215	1.115e-67
PCDHB13	1.19036	0.215	6.596e-70
TRIM16L	1.19036	0.215	8.427e-70
SCG2	1.19036	0.215	8.477e-70
MACROD1	1.19036	0.215	7.269e-68
CHRNE	1.19036	0.215	1.17e-68
CYFIP2	1.19036	0.215	8.290e-69
SHISA4	1.19036	0.215	1.091e-69
PLEKHA5	1.19036	0.215	2.313e-68
ENTPD4	1.19036	0.215	1.050e-69
KIAA2013	1.19036	0.215	3.203e-69
IFI30	1.19036	0.215	1.620e-69
RBP4	1.19036	0.215	1.731e-69
MGP	1.19036	0.215	7.386e-65
CRABP1	1.19036	0.215	1.042e-69
STC1	1.19036	0.215	1.419e-69
LOC107984974	1.19036	0.215	2.398e-69
KIAA1671	1.19036	0.215	3.003e-62
SCARA3	1.19036	0.215	4.768e-70
ADPRH	1.19036	0.215	1.202e-69
ELOVL6	1.19036	0.215	8.057e-68
SDR16C5	1.19036	0.215	1.018e-69
RNF157	1.19036	0.215	1.298e-56
SPIN4	1.19036	0.215	1.025e-69
BIN3	1.19036	0.215	1.319e-68
DBN1	1.19036	0.215	2.167e-64
ABCC4	1.19036	0.215	1.149e-66
CMTM7	1.19036	0.215	6.967e-70
BMP1	1.19036	0.215	9.979e-69
HEYL	1.19036	0.215	5.007e-67
BOLA3	1.19036	0.215	1.890e-68
TPCN2	1.19036	0.215	3.223e-69
CALHM3	1.19036	0.215	3.43e-69
ZNF436	1.19036	0.215	9.662e-70
COMTD1	1.19036	0.215	1.196e-69
TMPRSS13	1.19036	0.215	7.432e-69
TRIM5	1.19036	0.215	2.004e-69
FAS	1.19036	0.215	1.585e-69
IVD	1.19036	0.215	2.998e-67
GHR	1.19036	0.215	3.582e-67
SIMC1	1.19036	0.215	1.067e-69
SMIM31	1.19036	0.215	8.078e-70
UNC13B	1.19033	0.219	3.491e-72
UBXN11	1.19033	0.219	2.139e-71
DACT3	1.19033	0.219	1.241e-44
C17orf97	1.19033	0.219	3.460e-48
TMEM177	1.18896	0.219	6.541e-52
APLP2	1.18469	0.219	4.735e-42
KPNA3	1.18466	0.219	3.662e-65
SELENOK	1.17751	0.219	7.888e-82
PRODH	1.17612	0.223	2.149e-67
PIK3C3	1.17612	0.223	8.123e-67
DNAH10	1.17612	0.223	2.836e-64
LDB3	1.17612	0.223	5.103e-67
EID2	1.17612	0.223	6.415e-67
GPX3	1.17612	0.223	5.069e-67
ANLN	1.17612	0.223	1.13e-51
CABP1	1.17612	0.223	1.059e-66
AHCYL1	1.17612	0.223	9.252e-67
C12orf75	1.17612	0.223	8.153e-67
RAPGEF4	1.17612	0.223	3.140e-66
SMAD9	1.17612	0.223	1.512e-66
LHFPL5	1.17612	0.223	3.001e-67
CTSV	1.17612	0.223	2.091e-67
RASGEF1C	1.17612	0.223	5.85e-67
NDRG2	1.17612	0.223	2.866e-65
FAM198A	1.17612	0.223	2.973e-67
GRAMD1A	1.17612	0.223	3.322e-67
ANKEF1	1.17612	0.223	6.518e-67
SYCE2	1.17612	0.223	6.518e-67
ANXA2	1.17612	0.223	4.346e-65
TBL1XR1	1.17612	0.223	6.482e-55
ASS1	1.17612	0.223	4.131e-67
IFNLR1	1.17612	0.223	1.904e-66
ARHGAP44	1.17612	0.223	4.08e-67
CXorf38	1.17612	0.223	1.384e-66
RAB39A	1.17612	0.223	2.53e-66
RHOBTB2	1.17612	0.223	5.342e-61
ACSL1	1.17612	0.223	1.076e-63
ARHGEF19	1.17612	0.223	1.812e-66
ZNF212	1.17612	0.223	1.13e-51
PHLDA2	1.17612	0.223	1.211e-63
PPARA	1.17612	0.223	9.056e-62
GPRIN3	1.17612	0.223	7.204e-67
NOL12	1.17612	0.223	6.125e-67
OPLAH	1.17612	0.223	3.601e-67
CYFIP1	1.17612	0.223	1.043e-66
CDH3	1.17612	0.223	5.679e-67
RPN1	1.17612	0.223	4.899e-66
APOD	1.17612	0.223	2.478e-67
GJC3	1.17612	0.223	6.377e-67
PSIP1	1.17612	0.223	3.432e-64
AADAT	1.17612	0.223	4.259e-67
ZCCHC4	1.17612	0.223	2.045e-66
KANK4	1.17612	0.223	3.698e-67
TARBP1	1.17609	0.227	1.845e-88
NAP1L2	1.17609	0.227	1.700e-76
NFU1	1.17609	0.227	4.67e-75
BBS7	1.17609	0.227	7.913e-65
CRY1	1.17609	0.227	1.209e-63
OTUB2	1.17609	0.227	2.586e-63
LIMK1	1.17609	0.227	2.150e-77
COQ2	1.17609	0.227	9.848e-90
RASA2	1.17606	0.227	2.703e-59
SLC25A51	1.17464	0.227	5.126e-50
ZNF180	1.16732	0.228	8.589e-49
ZNF33A	1.16729	0.228	4.844e-38
RFXAP	1.16587	0.228	6.847e-49
CCDC42	1.16584	0.228	6.904e-49
OPA3	1.16283	0.228	8.227e-72
CFAP53	1.1614	0.233	1.732e-64
GIMAP2	1.1614	0.233	2.684e-64
CD59	1.1614	0.233	1.385e-64
MTO1	1.1614	0.233	1.448e-63
WDR86	1.1614	0.233	2.386e-63
MMP11	1.1614	0.233	2.017e-64
TFAP2E	1.1614	0.233	1.732e-64
SOX21	1.1614	0.233	2.593e-64
ADGRE2	1.1614	0.233	2.316e-64
DNM2	1.1614	0.233	2.619e-54
PANK4	1.1614	0.233	2.127e-64
LOC389895	1.1614	0.233	2.57e-64
SNUPN	1.1614	0.233	5.85e-65
TGFBR3L	1.1614	0.233	1.521e-64
COL4A5	1.1614	0.233	5.416e-51
COL4A6	1.1614	0.233	3.221e-63
SCFD2	1.1614	0.233	1.379e-64
MYZAP	1.1614	0.233	1.310e-55
PNPLA2	1.1614	0.233	1.044e-64
BEX2	1.1614	0.233	2.969e-64
FBXO9	1.1614	0.233	7.261e-64
MYRF	1.1614	0.233	1.711e-64
WASHC3	1.1614	0.233	1.379e-64
PLPPR3	1.1614	0.233	7.607e-65
WDR54	1.1614	0.233	3.669e-61
ANKRD6	1.1614	0.233	1.690e-64
DERL3	1.1614	0.233	1.361e-64
LHB	1.1614	0.233	4.979e-58
AFDN	1.1614	0.233	5.239e-64
MFSD1	1.1614	0.233	1.084e-63
LMO3	1.1614	0.233	4.135e-64
HOOK1	1.1614	0.233	2.592e-63
CFAP58	1.1614	0.233	1.755e-64
PLCH1	1.1614	0.233	1.619e-64
TRIL	1.1614	0.233	7.979e-64
NELL2	1.1614	0.233	7.257e-49
MCF2L	1.1614	0.233	8.6e-58
SLC47A1	1.1614	0.233	1.070e-64
ZNF287	1.1614	0.233	7.303e-65
PHF10	1.1614	0.233	1.224e-64
ST6GALNAC4	1.1614	0.233	8.329e-64
ADAM11	1.1614	0.233	1.027e-64
GNG12	1.1614	0.233	8.496e-63
BIRC7	1.1614	0.233	9.099e-61
JAZF1	1.1614	0.233	1.87e-64
ZMYND15	1.1614	0.233	8.334e-65
ADAM19	1.1614	0.233	1.769e-64
ENHO	1.1614	0.233	5.064e-62
ADCY3	1.1614	0.233	1.119e-63
SCP2	1.1614	0.233	8.359e-65
ZMAT4	1.1614	0.233	1.345e-64
IL18	1.1614	0.233	1.26e-64
DOC2B	1.1614	0.233	1.916e-64
CLDND1	1.1614	0.233	1.052e-64
GDF11	1.1614	0.233	1.448e-63
CCNI2	1.1614	0.233	1.504e-64
TOMM5	1.1614	0.233	3.324e-64
RASSF2	1.1614	0.233	2.089e-64
DNA2	1.1614	0.233	1.098e-64
SLC5A3	1.1614	0.233	1.394e-64
CXCL16	1.1614	0.233	1.690e-64
MUC1	1.16137	0.238	4.394e-133
BCL10	1.16137	0.238	1.093e-75
PAPSS1	1.16137	0.238	3.697e-68
PPID	1.16137	0.238	4.389e-57
DEPDC1	1.16137	0.238	1.542e-84
DUSP10	1.16137	0.238	4.633e-74
GOLGA7	1.16137	0.238	3.204e-39
ALOXE3	1.16137	0.238	9.161e-117
SLC22A23	1.14922	0.238	1.517e-46
MECOM	1.14922	0.238	1.517e-46
RABEPK	1.14771	0.239	1.211e-46
FAM196A	1.14768	0.239	1.221e-46
KCNK15	1.14616	0.242	5.542e-62
KIF12	1.14616	0.242	4.59e-62
SEPT5	1.14616	0.242	6.790e-62
CCDC150	1.14616	0.242	1.219e-61
ZPBP	1.14616	0.242	3.443e-62
KAT6B	1.14616	0.242	2.928e-61
UHRF1BP1L	1.14616	0.242	6.541e-62
TMEM61	1.14616	0.242	4.069e-62
HES2	1.14616	0.242	1.600e-61
SRSF8	1.14616	0.242	3.816e-62
SLC8B1	1.14616	0.242	1.814e-61
UBIAD1	1.14616	0.242	4.967e-61
SEPT3	1.14616	0.242	2.507e-59
FICD	1.14616	0.242	3.689e-60
EIF2B3	1.14616	0.242	4.916e-62
NME4	1.14616	0.242	2.647e-62
SERPINB5	1.14616	0.242	8.666e-62
SETBP1	1.14616	0.242	1.270e-54
PLA2G4B	1.14616	0.242	2.154e-62
MUM1	1.14616	0.242	1.738e-61
CASP7	1.14616	0.242	6.639e-61
IFITM3	1.14616	0.242	2.324e-62
MGAT5B	1.14616	0.242	3.467e-60
ATP13A4	1.14616	0.242	4.657e-62
NAAA	1.14616	0.242	4.434e-62
ONECUT2	1.14616	0.242	3.345e-59
CFAP20	1.14616	0.242	2.426e-61
AQR	1.14616	0.242	3.969e-61
INO80C	1.14616	0.242	1.458e-60
SPATA12	1.14616	0.242	2.902e-62
ZNF555	1.14616	0.242	1.467e-61
CCDC102A	1.14616	0.242	1.625e-61
ZNF443	1.14616	0.242	3.705e-61
NME9	1.14616	0.242	2.582e-62
DPF3	1.14616	0.242	6.461e-62
CCDC149	1.14616	0.242	7.541e-62
TBC1D23	1.14616	0.242	1.06e-59
ADPRHL1	1.14616	0.242	3.873e-61
C8orf88	1.14616	0.242	1.425e-61
DOT1L	1.14616	0.242	1.185e-59
SHQ1	1.14616	0.242	8.766e-59
GAR1	1.14613	0.245	7.900e-32
SEMA4F	1.14613	0.245	3.125e-50
CCNDBP1	1.14613	0.245	1.103e-70
AKAP7	1.14613	0.245	1.817e-111
NHEJ1	1.14613	0.245	9.316e-55
LAGE3	1.14613	0.245	7.587e-66
ROCK2	1.14613	0.245	3.581e-46
CEP41	1.14613	0.245	6.405e-79
OTUD1	1.13672	0.246	6.787e-55
CCDC136	1.13357	0.246	1.139e-91
NQO2	1.13354	0.246	4.337e-75
HDX	1.13037	0.25	1.548e-59
LYPD3	1.13037	0.25	6.186e-53
EPHX1	1.13037	0.25	2.55e-59
POF1B	1.13037	0.25	1.361e-59
BNIPL	1.13037	0.25	1.011e-59
BMP8B	1.13037	0.25	1.324e-53
SMIM20	1.13037	0.25	6.707e-57
TMEM160	1.13037	0.25	1.220e-52
B4GALT6	1.13037	0.25	8.945e-60
CHST3	1.13037	0.25	2.811e-59
CSNK2A2	1.13037	0.25	9.124e-59
DMAC1	1.13037	0.25	1.194e-59
SULT2B1	1.13037	0.25	7.939e-58
CUEDC2	1.13037	0.25	7.752e-59
NAE1	1.13037	0.25	1.574e-59
STOX2	1.13037	0.25	1.557e-59
FAM167A	1.13037	0.25	1.684e-53
KCNK3	1.13037	0.25	1.391e-59
NKX2-8	1.13037	0.25	1.643e-59
CEP131	1.13037	0.25	2.057e-58
OLFM1	1.13037	0.25	1.165e-59
ADRA2B	1.13037	0.25	1.557e-59
GUF1	1.13037	0.25	9.137e-58
CCR7	1.13037	0.25	1.544e-59
TCTE1	1.13037	0.25	4.072e-59
MAP2K3	1.13037	0.25	1.065e-57
RPS20	1.13037	0.25	7.436e-59
ZNF557	1.13037	0.25	4.718e-59
TMEM154	1.13037	0.25	1.728e-59
EPHX4	1.13037	0.25	5.316e-59
SLC4A10	1.13037	0.25	1.001e-59
ULK2	1.13037	0.25	6.216e-59
GAD1	1.13037	0.25	1.491e-59
PBK	1.13037	0.25	1.993e-59
COLGALT1	1.13037	0.25	1.458e-59
SLC6A8	1.13037	0.25	7.885e-56
PLPPR5	1.13037	0.25	1.680e-59
CYB561D1	1.13037	0.25	7.533e-59
SPSB4	1.13037	0.25	2.437e-59
N6AMT1	1.13037	0.25	2.242e-59
CRISP3	1.13037	0.25	1.267e-59
BEX5	1.13037	0.25	8.217e-59
SLITRK1	1.13037	0.25	9.529e-60
MSI2	1.13037	0.25	2.181e-59
NDFIP2	1.13037	0.25	9.396e-60
FAM241B	1.13037	0.25	4.001e-59
SESN2	1.13037	0.25	2.015e-59
UBE2G1	1.13037	0.25	2.818e-58
KLF12	1.13037	0.25	9.81e-60
DNM1L	1.13037	0.25	1.251e-57
GPSM1	1.13037	0.25	2.419e-59
LPCAT2	1.13037	0.25	1.143e-59
PACSIN2	1.13037	0.25	3.716e-59
POLR3B	1.13037	0.25	2.455e-59
KAT6A	1.13037	0.25	4.555e-57
SH3GLB1	1.13033	0.255	2.746e-77
RALGAPA2	1.13033	0.255	5.806e-33
DHX58	1.13033	0.255	4.287e-59
TMEM42	1.13033	0.255	1.949e-57
PIFO	1.13033	0.255	7.261e-106
TESK2	1.13033	0.255	1.364e-55
DPH2	1.13033	0.255	2.168e-72
MAGEH1	1.13033	0.255	1.510e-78
FKBP5	1.13033	0.255	1.248e-55
UGGT2	1.13033	0.255	6.610e-34
COQ10A	1.13033	0.255	2.742e-67
DGAT1	1.13033	0.255	2.504e-78
OAS3	1.13033	0.255	1.491e-48
FBXL4	1.13033	0.255	8.952e-64
CPNE2	1.13033	0.255	8.432e-55
ENKD1	1.1303	0.257	2.269e-154
GPR3	1.1303	0.257	3.202e-103
PRSS35	1.1303	0.257	1.456e-36
PLEKHA1	1.1271	0.257	1.956e-86
DIO3	1.12061	0.257	3.230e-43
RAD51D	1.11398	0.26	8.936e-57
PCDHB8	1.11398	0.26	4.688e-57
ABHD14A	1.11398	0.26	1.074e-56
ZMAT1	1.11398	0.26	6.862e-57
OVOL1	1.11398	0.26	8.936e-57
ABHD14B	1.11398	0.26	2.744e-57
PANX2	1.11398	0.26	4.288e-53
ETFA	1.11398	0.26	6.427e-53
SYT9	1.11398	0.26	3.072e-57
FRMPD1	1.11398	0.26	3.28e-56
TBC1D2B	1.11398	0.26	2.348e-55
SELL	1.11398	0.26	8.427e-57
IL10RB	1.11398	0.26	1.192e-56
LPAR6	1.11398	0.26	8.737e-57
RASSF6	1.11398	0.26	8.031e-57
RPL11	1.11398	0.26	6.841e-57
MYCBP2	1.11398	0.26	2.176e-56
PLPP5	1.11398	0.26	2.441e-50
BNIP1	1.11398	0.26	4.164e-57
NOVA2	1.11398	0.26	1.283e-56
RPGR	1.11398	0.26	7.061e-57
SUMO1	1.11398	0.26	4.45e-56
ARMCX2	1.11398	0.26	3.239e-57
KIF7	1.11398	0.26	3.678e-57
SDCBP	1.11398	0.26	3.355e-57
GNG8	1.11398	0.26	6.057e-57
EMID1	1.11398	0.26	8.186e-57
FZD7	1.11398	0.26	8.091e-55
C1orf210	1.11398	0.26	6.314e-57
LMF1	1.11398	0.26	1.205e-56
TMEM185A	1.11398	0.26	6.079e-57
GRHL3	1.11398	0.26	1.125e-56
RNF180	1.11398	0.26	1.170e-56
ESPL1	1.11394	0.263	3.196e-62
ADCK2	1.11394	0.263	8.608e-39
ADAMTSL4	1.11394	0.263	5.507e-68
ALKBH3	1.11394	0.263	1.128e-56
ORAI2	1.11394	0.263	3.665e-69
DNAH6	1.11394	0.263	2.542e-84
CTXN1	1.11391	0.263	2.755e-16
TFF3	1.09694	0.265	2.385e-49
RASL10B	1.09694	0.265	1.417e-54
ELAVL3	1.09694	0.265	2.026e-49
TBX3	1.09694	0.265	3.467e-54
ADGRA2	1.09694	0.265	1.384e-54
DNAJC18	1.09694	0.265	1.461e-54
RNPEP	1.09694	0.265	2.581e-54
FAAH2	1.09694	0.265	1.682e-54
BMS1	1.09694	0.265	4.442e-51
DDN	1.09694	0.265	1.026e-53
FAM114A1	1.09694	0.265	4.139e-53
MBNL2	1.09694	0.265	1.582e-54
PRAF2	1.09694	0.265	1.675e-54
CCNC	1.09694	0.265	7.717e-54
ANKRD18B	1.09694	0.265	1.145e-51
TMEM206	1.09694	0.265	2.408e-54
METTL7B	1.09694	0.265	2.059e-54
MC1R	1.09694	0.265	2.371e-54
CATSPERG	1.09694	0.265	7.189e-54
MAPK8IP1	1.09694	0.265	1.201e-54
APLP1	1.09694	0.265	1.079e-54
NR1H2	1.09694	0.265	2.890e-54
TMEM14A	1.09694	0.265	7.e-54
AP5B1	1.09694	0.265	3.856e-49
TMEM86A	1.09691	0.267	5.342e-57
NICN1	1.09691	0.267	1.353e-56
PDK3	1.09691	0.267	2.248e-64
PDZD8	1.09691	0.267	9.982e-47
ERICH1	1.09691	0.267	1.055e-46
ABCD2	1.09688	0.267	9.938e-91
KLHDC9	1.09688	0.267	6.638e-15
TGFA	1.09517	0.268	1.021e-40
HIST2H3D	1.08817	0.268	1.427e-53
PLD6	1.0881	0.268	2.333e-30
ASPHD1	1.08807	0.268	2.434e-90
PGAP1	1.08458	0.268	1.283e-39
YPEL5	1.08275	0.268	2.272e-28
SORBS3	1.08102	0.269	2.952e-39
NPAS1	1.07922	0.271	4.127e-52
PDZD9	1.07922	0.271	6.887e-52
ZNF169	1.07922	0.271	1.682e-48
REEP6	1.07922	0.271	3.805e-52
EXT2	1.07922	0.271	3.405e-52
JOSD1	1.07922	0.271	5.740e-46
CBX6	1.07922	0.271	6.918e-52
SYNGR1	1.07922	0.271	1.143e-51
KCNC1	1.07922	0.271	3.330e-51
TRPC6	1.07922	0.271	5.269e-52
RHPN2	1.07922	0.271	7.248e-52
AGK	1.07922	0.271	1.961e-51
SINHCAF	1.07922	0.271	1.154e-48
PADI2	1.07922	0.271	4.394e-52
NKX3-1	1.07922	0.271	5.413e-52
NDC1	1.07922	0.271	9.581e-52
AKR7A3	1.07922	0.271	4.148e-52
PYGO1	1.07922	0.271	3.028e-52
MESP1	1.07922	0.271	5.598e-47
FARP1	1.07922	0.271	5.908e-52
DYNC1I1	1.07922	0.271	5.409e-52
SOCS2	1.07922	0.271	5.737e-52
HSF4	1.07922	0.271	5.076e-52
GATA2	1.07922	0.271	1.560e-44
ITGB6	1.07922	0.271	7.007e-50
RP2	1.07922	0.271	6.244e-52
MAOA	1.07922	0.271	7.965e-51
HS6ST1	1.07918	0.273	7.012e-47
ANKDD1A	1.07918	0.273	2.419e-57
KMO	1.07918	0.273	1.404e-85
CABCOCO1	1.07918	0.273	2.221e-51
NUBPL	1.07918	0.273	4.506e-68
SERPINB1	1.07918	0.273	1.671e-47
PICK1	1.07918	0.273	8.050e-67
SMS	1.07918	0.273	4.674e-57
MTMR10	1.07185	0.274	8.714e-65
IFFO2	1.07	0.274	1.064e-48
DCBLD2	1.06442	0.274	1.993e-58
XPR1	1.06074	0.275	8.973e-49
THEGL	1.06074	0.275	1.753e-49
FBN1	1.06074	0.275	4.141e-49
EPOP	1.06074	0.275	3.262e-49
MICA	1.06074	0.275	2.132e-49
LDLRAP1	1.06074	0.275	2.294e-49
HEATR1	1.06074	0.275	5.552e-48
CARD10	1.06074	0.275	5.34e-48
BRK1	1.06074	0.275	3.244e-49
SYTL5	1.06074	0.275	8.596e-50
CCDC12	1.06074	0.275	5.522e-49
SDK2	1.06074	0.275	2.225e-48
FZD5	1.06074	0.275	3.313e-40
GCSH	1.06074	0.275	2.187e-45
MED21	1.06074	0.275	4.273e-48
CD14	1.06074	0.275	1.835e-49
CENPV	1.06074	0.275	1.282e-49
NCALD	1.06074	0.275	1.539e-49
NOP58	1.0607	0.277	4.814e-36
RASD1	1.0607	0.277	5.809e-60
FNIP2	1.0607	0.277	3.262e-48
TMCO4	1.0607	0.277	1.373e-57
SYT11	1.0607	0.277	2.171e-46
SOD2	1.0607	0.277	1.659e-72
SNX12	1.0607	0.277	8.674e-93
NMI	1.0607	0.277	5.986e-107
MYO1H	1.05694	0.278	1.256e-36
C16orf86	1.05115	0.278	1.148e-101
MEGF9	1.04922	0.278	6.881e-36
SARM1	1.04336	0.278	1.203e-104
RIMKLB	1.04143	0.279	2.622e-47
MAGEE1	1.04143	0.279	5.819e-47
ASNS	1.04143	0.279	6.745e-46
ONECUT1	1.04143	0.279	2.866e-44
PHC2	1.04143	0.279	4.964e-47
MLXIP	1.04143	0.279	1.385e-46
C8orf48	1.04143	0.279	6.752e-47
SUSD4	1.04143	0.279	8.77e-40
SLC30A5	1.04143	0.279	1.711e-46
KYAT1	1.04143	0.279	5.74e-47
COL9A3	1.04143	0.279	6.632e-47
LMX1B	1.04143	0.279	5.879e-47
CERS1	1.04143	0.279	1.013e-46
PAK4	1.04143	0.279	2.768e-42
UBE2S	1.04139	0.281	2.253e-52
TOMM20L	1.04139	0.281	1.489e-58
ELMO2	1.04139	0.281	3.239e-63
FGFR4	1.04139	0.281	1.532e-45
CERS5	1.04139	0.281	2.263e-66
ENPP4	1.04139	0.281	3.845e-36
ETV6	1.04139	0.281	6.098e-91
RCBTB2	1.04139	0.281	1.562e-73
JAKMIP3	1.04139	0.281	8.202e-107
PLEKHF1	1.04139	0.281	3.616e-66
ZBTB10	1.04139	0.281	4.18e-42
LGALSL	1.04139	0.281	8.404e-105
D2HGDH	1.03747	0.282	8.069e-35
EN2	1.03747	0.282	8.069e-35
CAMK2N1	1.03543	0.283	6.76e-35
LOXL4	1.03342	0.283	1.913e-34
ZBTB42	1.02942	0.283	4.24e-34
EFNA3	1.02942	0.283	4.24e-34
RYBP	1.02735	0.283	3.553e-34
SPRED3	1.02535	0.283	9.705e-34
ANKRD34B	1.02123	0.284	7.933e-45
SNAP47	1.02123	0.284	8.415e-45
CASK	1.02123	0.284	2.248e-39
CMBL	1.02123	0.284	7.772e-45
RNF165	1.02123	0.284	2.008e-44
NANOS1	1.02119	0.285	9.66e-68
EFHD2	1.02119	0.285	2.782e-35
EHHADH	1.02119	0.285	5.995e-47
FZD2	1.02119	0.285	1.137e-109
CASTOR1	1.02119	0.285	9.135e-64
TMEM106A	1.02119	0.285	6.286e-66
ZNF689	1.02119	0.285	4.974e-59
PACRGL	1.02119	0.285	3.066e-40
RALGAPA1	1.02119	0.285	4.028e-39
IFI6	1.02119	0.285	4.224e-88
ARL4A	1.02115	0.286	3.726e-11
PCSK4	1.01703	0.286	5.242e-33
CDS2	1.01072	0.286	1.442e-74
EFCAB14	1.01064	0.286	9.859e-09
SLC35A2	1.00856	0.286	1.044e-67
KRAS	1.00856	0.286	8.845e-89
C11orf95	1.00432	0.287	6.221e-32
NEDD4L	1.00432	0.287	1.810e-63
TYRO3	1.00432	0.287	4.699e-51
BIN2	1.00217	0.287	5.05e-32
NUDT7	1.00004	0.287	3.563e-42
GRHL1	1.00004	0.287	3.819e-42
ROPN1L	1	0.289	9.316e-94
LHFPL2	1	0.289	1.439e-68
RTN4R	1	0.289	1.125e-54
RAB8A	1	0.289	1.858e-43
SPAG17	1	0.289	1.38e-65
PIR	1	0.289	3.265e-45
MTURN	1	0.289	2.928e-61
ZNF160	1	0.289	1.826e-55
RPL34	1	0.289	8.75e-45
CTSO	1	0.289	4.456e-50
ANKRD54	1	0.289	3.038e-47
TRAF6	1	0.289	2.641e-52
FLNB	1	0.289	7.773e-47
PIGA	1	0.289	3.983e-82
RNF19B	1	0.289	4.654e-42
ARL4D	1	0.289	1.461e-51
SMNDC1	1	0.289	2.561e-43
VEPH1	1	0.289	1.081e-107
[truncated: 3 more rows]

## Sheet: NucS9
gene	S10_log10FC	S10_log10FC_percentage(descending)	S10_pval
ZBTB20	1.9202	0	0.e+00
TMEM132D	1.89516	0	0.e+00
F13A1	1.88867	0	0.e+00
RRP15	1.86904	0	0.e+00
CNGB3	1.86658	0	0.e+00
PRKCQ	1.86633	0.001	0.e+00
TRHR	1.8606	0.001	0.e+00
BET1	1.8427	0.001	0.e+00
DLX6	1.83142	0.001	9.57e-254
CALN1	1.82398	0.001	0.e+00
SEM1	1.82274	0.001	0.e+00
NTNG1	1.82204	0.001	0.e+00
CNBD1	1.81007	0.001	1.334e-321
FLG	1.79278	0.002	0.e+00
ADAMTS16	1.7869	0.002	4.468e-268
RGS13	1.78244	0.002	3.501e-306
SLC35F4	1.77911	0.002	9.976e-287
DEFB112	1.77759	0.002	5.320e-275
TCERG1L	1.77218	0.002	3.403e-306
COL1A2	1.77152	0.002	3.87e-321
RARB	1.76632	0.002	2.411e-268
SGIP1	1.76546	0.003	9.366e-263
NREP	1.76512	0.003	1.916e-262
DYNC1I1	1.76477	0.003	2.423e-302
PLA2G4A	1.76296	0.003	2.196e-266
LYPLAL1	1.76263	0.003	3.6e-322
LOC339862	1.76085	0.003	3.435e-293
RELN	1.75384	0.003	4.754e-247
MTUS2	1.75379	0.003	6.233e-289
EMC2	1.75185	0.003	4.221e-262
TRPC4	1.75031	0.004	5.801e-260
HS3ST2	1.74943	0.004	6.785e-256
SHISA6	1.74575	0.004	9.329e-213
CACNA2D1	1.74162	0.004	5.591e-263
GRXCR1	1.74019	0.004	3.123e-265
PTN	1.73587	0.004	2.209e-291
TENM2	1.7353	0.004	1.113e-197
ATP5MC3	1.73353	0.004	3.955e-239
RP1	1.73069	0.005	1.014e-236
EIF3E	1.72965	0.005	7.638e-264
TFPI2	1.72887	0.005	1.848e-166
LY86	1.72871	0.005	5.886e-222
GNAI1	1.728	0.005	1.974e-156
HGF	1.72563	0.005	2.681e-223
SRRM4	1.72491	0.005	1.168e-277
GAS1	1.72476	0.005	4.025e-253
DPYSL3	1.72442	0.006	5.231e-236
PCSK1	1.72031	0.006	4.438e-244
SEL1L	1.71997	0.006	1.621e-239
WSCD2	1.71954	0.006	1.118e-201
TRPC7	1.71952	0.006	8.086e-252
SATB1	1.71922	0.006	2.085e-260
RBFOX1	1.71775	0.006	7.39e-273
IL12B	1.71578	0.006	6.036e-186
WDR11	1.71532	0.006	8.209e-236
SP8	1.71182	0.007	9.115e-208
MBIP	1.70859	0.007	2.708e-270
NRXN3	1.70526	0.007	2.146e-240
ICE1	1.69921	0.007	1.309e-206
ESRRG	1.69794	0.007	4.805e-230
P2RY1	1.69777	0.007	2.764e-204
MROH9	1.69639	0.007	1.721e-264
HTR4	1.69471	0.007	3.802e-195
ATP6V1G3	1.69421	0.008	5.293e-199
PTPRC	1.69415	0.008	1.179e-201
PIRT	1.69393	0.008	1.649e-212
FLG2	1.69317	0.008	2.432e-242
GORAB	1.68704	0.008	6.829e-232
SLIT3	1.68631	0.008	7.177e-194
TES	1.68566	0.008	2.202e-156
RGS1	1.68485	0.008	2.222e-226
APOB	1.68407	0.009	4.099e-227
PLPP4	1.68292	0.009	1.557e-145
TDRD15	1.68266	0.009	5.571e-268
PTGS2	1.67854	0.009	3.326e-196
FABP4	1.67667	0.009	3.473e-220
TCF21	1.67529	0.009	2.5e-235
C9orf170	1.67339	0.009	1.173e-173
AOAH	1.67143	0.009	1.008e-193
SLC25A13	1.66841	0.009	2.856e-143
PAK5	1.66691	0.01	7.713e-210
KCNMB2	1.66631	0.01	1.097e-235
C8orf37	1.66609	0.01	1.652e-196
BMT2	1.66597	0.01	1.668e-221
REG3G	1.66337	0.01	2.991e-224
PTPRZ1	1.66254	0.01	1.766e-206
SPATA8	1.66182	0.01	6.681e-161
DEFB110	1.66143	0.01	1.906e-174
STARD4	1.66111	0.011	1.204e-229
ZPLD1	1.65396	0.011	2.398e-201
CYP7B1	1.65364	0.011	4.164e-180
TNFSF8	1.65342	0.011	9.299e-185
SPDL1	1.65174	0.011	4.593e-140
TNFSF15	1.64968	0.011	9.669e-206
TAC1	1.64899	0.011	1.251e-133
NPY	1.64702	0.011	1.241e-158
MYO3A	1.64634	0.012	1.273e-164
CLVS1	1.64615	0.012	5.564e-196
FABP9	1.64582	0.012	3.676e-208
NLGN1	1.64478	0.012	1.995e-171
ADCY2	1.63959	0.012	1.898e-197
LRRC9	1.63892	0.012	4.660e-141
ABRA	1.63868	0.012	3.873e-170
OR13C3	1.63811	0.012	4.143e-167
ATF2	1.63781	0.012	1.304e-187
HS3ST4	1.63657	0.013	1.655e-165
AVPR1A	1.63615	0.013	7.186e-167
PREX2	1.63513	0.013	6.438e-164
ADAMTS18	1.63405	0.013	3.202e-174
CRBN	1.63383	0.013	2.728e-195
TMCO5A	1.63087	0.013	1.923e-191
KCNQ3	1.63055	0.013	5.107e-177
OR13C4	1.63038	0.013	5.27e-183
CELF2	1.6231	0.014	8.297e-165
C10orf120	1.62201	0.014	2.688e-138
KCNH5	1.62106	0.014	1.785e-156
CCDC39	1.62032	0.014	1.627e-216
NEK7	1.61877	0.014	4.659e-164
PCLO	1.61831	0.014	1.335e-155
MAGI2	1.61779	0.014	2.497e-196
MYRIP	1.61721	0.014	5.987e-166
RSPO2	1.61648	0.015	8.854e-178
TNFSF4	1.61571	0.015	3.500e-120
OR13C9	1.61557	0.015	2.231e-169
FCRL5	1.61435	0.015	1.353e-151
P3H2	1.6137	0.015	8.82e-189
FOXP2	1.61347	0.015	9.099e-152
COL8A1	1.61318	0.015	3.079e-165
DLG2	1.61105	0.015	1.243e-128
FAM135B	1.61096	0.015	1.900e-184
AKT3	1.61075	0.016	7.149e-207
CHSY3	1.61064	0.016	1.047e-172
ZNF536	1.60773	0.016	3.54e-120
ARRDC4	1.60746	0.016	3.741e-147
KCNQ5	1.60707	0.016	5.332e-148
CSRNP3	1.60661	0.016	8.819e-196
WDR36	1.60641	0.016	1.836e-103
PAQR3	1.6063	0.016	3.287e-155
OR13C5	1.60594	0.017	5.468e-161
CDH6	1.60457	0.017	1.943e-161
ADARB2	1.60393	0.017	1.577e-154
KLHL7	1.6014	0.017	7.064e-150
PMP2	1.60139	0.017	4.123e-150
FAM126A	1.60139	0.017	1.208e-190
TMEM132B	1.60132	0.017	3.617e-181
OR12D1	1.60025	0.017	1.919e-163
TFEC	1.59862	0.018	2.051e-155
SFMBT2	1.59714	0.018	2.226e-112
OR13C2	1.59672	0.018	1.261e-161
PLSCR5	1.59619	0.018	8.614e-195
C8orf34	1.5949	0.018	2.433e-99
OR13D1	1.59425	0.018	6.402e-164
GRM8	1.58862	0.018	1.045e-110
CYTIP	1.58844	0.018	1.924e-190
LRFN5	1.58662	0.018	9.412e-176
TSLP	1.58555	0.019	3.381e-133
FCRL4	1.58502	0.019	4.318e-201
BCL11A	1.58425	0.019	5.393e-127
OR10C1	1.58423	0.019	1.181e-162
TBPL1	1.58391	0.019	3.407e-106
HTR2A	1.58234	0.019	8.173e-130
PARP11	1.58025	0.019	5.405e-150
GRIN2A	1.5784	0.019	3.007e-167
PRUNE2	1.57789	0.02	1.137e-185
PENK	1.5774	0.02	6.926e-115
MINDY3	1.57724	0.02	3.123e-79
PITRM1	1.57719	0.02	3.078e-129
STXBP5L	1.57566	0.02	1.473e-244
RANBP3L	1.57541	0.02	3.769e-137
OSTN	1.57507	0.02	2.52e-132
EYA1	1.5738	0.02	1.262e-186
JAKMIP2	1.57343	0.021	3.698e-164
SCGB3A2	1.57341	0.021	2.257e-139
PAG1	1.57334	0.021	2.442e-132
MED13	1.57249	0.021	6.996e-192
ELMO1	1.57198	0.021	5.215e-161
OR12D2	1.57159	0.021	3.118e-161
GRM7	1.57139	0.021	2.341e-102
TTC29	1.57103	0.021	4.156e-122
RNF175	1.57089	0.021	5.301e-169
SCN1A	1.57036	0.022	2.241e-191
KHDRBS3	1.57029	0.022	6.512e-102
STXBP6	1.56997	0.022	3.176e-148
OR5K3	1.56929	0.022	2.234e-174
KCNN2	1.56889	0.022	3.067e-121
PPP1R2B	1.56881	0.022	2.847e-125
COL9A1	1.56593	0.022	4.805e-180
SDHAF3	1.56585	0.022	3.502e-145
ROBO2	1.56474	0.023	1.275e-135
CCDC71L	1.56471	0.023	5.421e-149
FAM204A	1.56407	0.023	3.140e-157
FMOD	1.55968	0.023	1.848e-127
ADAMTS20	1.55966	0.023	1.077e-129
KCNA2	1.55945	0.023	2.651e-189
ZKSCAN2	1.55907	0.023	6.652e-129
IL7R	1.55812	0.023	1.601e-132
XCL2	1.55807	0.024	7.318e-89
SOX14	1.55751	0.024	1.192e-85
BACH2	1.55508	0.024	8.087e-136
B3GALT1	1.55463	0.024	3.864e-122
STMN2	1.55448	0.024	1.736e-138
SRFBP1	1.55399	0.024	4.032e-117
CLDND1	1.5528	0.024	4.549e-135
OR5H14	1.55257	0.024	1.791e-113
PLD5	1.55125	0.024	1.624e-161
CFAP299	1.55056	0.025	1.673e-142
SNX16	1.54905	0.025	1.695e-151
DAZL	1.54843	0.025	7.023e-118
TNFRSF19	1.54678	0.025	1.737e-109
LCE1B	1.54672	0.025	1.116e-142
MCTP2	1.54647	0.025	6.461e-123
FASTKD3	1.5461	0.025	8.89e-142
TSHZ2	1.54511	0.025	9.154e-117
RHOJ	1.54286	0.026	4.892e-137
MORC1	1.54243	0.026	6.975e-137
OR2H1	1.54187	0.026	2.877e-136
CCDC60	1.54137	0.026	1.635e-83
TLR4	1.54119	0.026	1.446e-161
OR5V1	1.54055	0.026	7.95e-167
TAAR5	1.53895	0.026	3.71e-150
FICD	1.53818	0.026	1.564e-122
PDC	1.53793	0.027	5.559e-178
VIP	1.53772	0.027	2.135e-112
HMHB1	1.53692	0.027	3.753e-167
GABRB3	1.53667	0.027	3.458e-136
XKR4	1.53648	0.027	1.899e-133
DLX5	1.53479	0.027	3.476e-124
SPINK5	1.5333	0.027	3.105e-132
SEZ6L	1.53097	0.027	4.632e-118
LCE1A	1.53037	0.027	1.364e-131
COL6A5	1.53002	0.028	1.453e-146
TAS2R1	1.52948	0.028	3.368e-123
ACSL4	1.52897	0.028	1.096e-154
SCN10A	1.52675	0.028	1.155e-179
DCBLD2	1.52332	0.028	1.518e-102
CLDN16	1.52291	0.028	1.840e-130
NPVF	1.52162	0.028	7.056e-82
PIWIL1	1.52136	0.028	6.609e-136
ZEB2	1.51975	0.029	1.041e-123
ALDH1A1	1.51595	0.029	2.859e-121
HMGA2	1.51525	0.029	9.371e-166
OR13C8	1.51483	0.029	9.474e-142
C14orf177	1.51367	0.029	5.826e-149
KCNB2	1.51298	0.029	3.419e-103
LOC100129940	1.5119	0.029	9.190e-138
MBNL1	1.50927	0.029	2.292e-140
NKAIN2	1.50918	0.029	9.493e-111
PAPPA	1.50817	0.03	5.271e-136
OR12D3	1.50765	0.03	1.391e-147
MAGEA6	1.50701	0.03	2.748e-145
OR5H1	1.50622	0.03	1.652e-120
GABRR3	1.50622	0.03	8.338e-127
SFRP2	1.50562	0.03	1.62e-162
LCE6A	1.50505	0.03	1.481e-108
NKX2-2	1.50367	0.03	2.685e-113
NMUR2	1.50191	0.031	1.325e-143
KCNH8	1.50111	0.031	1.533e-111
POU3F2	1.50068	0.031	1.487e-107
RSAD2	1.50002	0.031	7.383e-63
NIPSNAP3A	1.49801	0.031	2.268e-113
KIAA1549L	1.49661	0.031	7.692e-132
TYRP1	1.49632	0.031	7.412e-132
TRPA1	1.49546	0.031	3.423e-102
TLE3	1.49466	0.032	3.629e-104
APBB1IP	1.49094	0.032	1.073e-99
C7orf66	1.49069	0.032	1.237e-103
CADPS2	1.48837	0.032	2.743e-101
FMO3	1.48666	0.032	2.801e-124
MEOX2	1.4862	0.032	2.285e-151
FOXG1	1.48609	0.032	1.283e-129
SV2C	1.48542	0.032	3.162e-110
VWDE	1.48466	0.032	1.354e-121
ZNF521	1.4814	0.033	7.605e-98
CSAG3	1.48009	0.033	2.245e-138
RYR2	1.47911	0.033	3.738e-99
RCAN2	1.4791	0.033	2.319e-82
HDDC2	1.47812	0.033	2.53e-120
OR5K4	1.47612	0.033	2.964e-141
ZIC1	1.47359	0.033	5.428e-100
C3orf79	1.4726	0.033	8.782e-112
NRN1	1.47254	0.034	6.843e-95
LDAH	1.47249	0.034	7.992e-104
CDC42EP3	1.47227	0.034	1.777e-141
PEX5L	1.47135	0.034	2.568e-136
LCE1D	1.47103	0.034	1.733e-131
SPRR2F	1.47072	0.034	2.681e-121
PRR9	1.47072	0.034	1.491e-130
RIOX2	1.4704	0.034	5.293e-69
PCSK5	1.46997	0.035	3.913e-98
CMKLR1	1.46937	0.035	7.736e-87
RNF20	1.46914	0.035	1.152e-118
ALDOB	1.46907	0.035	1.673e-78
RGS2	1.46888	0.035	3.060e-111
ZNF462	1.46681	0.035	2.863e-120
SPRR2G	1.46667	0.035	6.146e-135
RAB3GAP2	1.4665	0.035	2.767e-106
SVEP1	1.46462	0.035	5.808e-107
BTBD3	1.46444	0.036	2.688e-80
MUSK	1.46401	0.036	4.452e-135
E2F7	1.4635	0.036	1.567e-114
ANKFN1	1.46262	0.036	4.101e-148
SPRR3	1.46103	0.036	1.497e-135
SPRR1B	1.46054	0.036	1.768e-119
DDX18	1.45775	0.036	8.834e-77
GNG11	1.45746	0.036	1.357e-75
TLE4	1.45504	0.037	3.339e-62
MYT1L	1.455	0.037	8.191e-121
KLHL14	1.45468	0.037	2.436e-85
TOMM7	1.4544	0.037	2.155e-122
IFNE	1.45359	0.037	1.408e-88
FBXL4	1.45304	0.037	2.403e-125
PDK4	1.45263	0.037	4.051e-91
FOXA2	1.45212	0.037	2.018e-159
LCE1E	1.45202	0.038	3.444e-128
SCN7A	1.45088	0.038	6.929e-116
NKAIN3	1.45043	0.038	4.608e-106
TRAT1	1.45023	0.038	2.302e-97
FGG	1.45003	0.038	7.847e-115
FGA	1.45003	0.038	1.299e-90
CAMK4	1.44966	0.038	6.761e-149
SBSPON	1.44809	0.038	5.197e-116
LRRC72	1.44764	0.038	1.075e-118
SPATA16	1.44731	0.039	8.193e-115
EOMES	1.44691	0.039	3.535e-76
IRX1	1.44649	0.039	1.247e-52
ENPP5	1.4462	0.039	2.439e-141
PHACTR3	1.44525	0.039	6.25e-68
LRP1B	1.44472	0.039	1.011e-106
PPP1R17	1.44411	0.039	1.089e-136
PDE1C	1.44364	0.04	1.516e-37
OR5H15	1.44364	0.04	5.007e-108
STK32A	1.4435	0.04	1.476e-85
SLC38A11	1.44328	0.04	5.823e-120
GOLM1	1.44297	0.04	5.545e-111
LELP1	1.4407	0.04	7.263e-124
SMC2	1.4402	0.04	1.595e-101
UBE2U	1.43873	0.04	1.095e-119
LRAT	1.43788	0.04	8.958e-93
SOX2	1.43669	0.041	1.243e-43
PTPRT	1.43602	0.041	3.028e-73
FLRT2	1.43433	0.041	1.641e-110
LOR	1.43326	0.041	5.095e-71
CNTN3	1.4327	0.041	2.250e-102
PRDM1	1.43072	0.041	1.091e-103
POU3F3	1.43067	0.041	3.211e-84
ISPD	1.42991	0.041	8.267e-82
PRSS37	1.4299	0.041	4.472e-116
CAND1	1.42886	0.042	8.836e-81
LCE1F	1.42878	0.042	6.236e-118
IRX2	1.42715	0.042	7.959e-87
SPINK13	1.42692	0.042	1.640e-101
RFX6	1.42649	0.042	1.534e-92
OSBPL3	1.42636	0.042	1.775e-105
GPR15	1.42632	0.042	3.783e-72
TGFB2	1.42467	0.042	1.287e-90
GRM3	1.42336	0.043	1.693e-100
PUM3	1.42123	0.043	9.412e-100
L3MBTL4	1.42065	0.043	2.428e-86
OXR1	1.42053	0.043	4.233e-35
PRKD1	1.42015	0.043	5.033e-73
FAM162B	1.41966	0.043	3.887e-79
PLAG1	1.41953	0.043	1.523e-78
IMPAD1	1.41893	0.043	7.413e-99
IL5RA	1.41868	0.044	2.224e-52
CNTNAP4	1.4176	0.044	2.530e-92
PPP2R2B	1.41644	0.044	2.937e-126
MCTP1	1.41634	0.044	1.367e-109
GNGT1	1.41476	0.044	1.544e-105
ZNF311	1.41155	0.044	1.493e-84
GOLIM4	1.41125	0.044	3.893e-67
OR6V1	1.41096	0.044	7.514e-92
NSMAF	1.41007	0.044	4.116e-80
ETV1	1.4099	0.045	1.467e-108
KEL	1.40973	0.045	9.534e-111
OR9A4	1.40907	0.045	1.102e-117
B3GAT2	1.40893	0.045	5.311e-62
OR5AC2	1.40893	0.045	1.201e-125
DYNLRB2	1.40892	0.045	4.49e-68
COX7C	1.40887	0.045	4.373e-91
CLDN1	1.40843	0.045	5.038e-114
GPR85	1.40744	0.046	4.632e-103
LPAR1	1.40669	0.046	1.542e-115
HAS2	1.40456	0.046	2.002e-91
SOSTDC1	1.40382	0.046	3.125e-108
FMO2	1.40121	0.046	1.292e-93
KCNJ6	1.40107	0.046	3.319e-71
C9orf72	1.39966	0.046	6.656e-107
ZFHX4	1.39846	0.046	7.844e-75
FSHR	1.3982	0.047	4.780e-82
HRASLS	1.39777	0.047	8.086e-89
FGF5	1.39717	0.047	2.008e-108
ETS1	1.39655	0.047	2.535e-79
MEF2C	1.39643	0.047	6.906e-104
HS3ST5	1.39564	0.047	6.977e-83
CHST8	1.39489	0.047	5.964e-83
ATP8A1	1.39129	0.047	2.019e-103
OR2J1	1.39104	0.047	1.266e-97
FAM81B	1.39086	0.048	4.035e-50
VGLL2	1.39074	0.048	1.859e-78
KPRP	1.39025	0.048	2.286e-104
CAMK2D	1.38995	0.048	8.832e-100
AGPS	1.38975	0.048	8.525e-117
AVL9	1.38922	0.048	9.996e-40
USH2A	1.38849	0.048	1.781e-107
TRPM3	1.38718	0.048	3.486e-96
OSR1	1.38694	0.049	4.050e-63
TMEM229A	1.38671	0.049	5.965e-98
CHIC2	1.38614	0.049	4.037e-53
STEAP1B	1.38607	0.049	6.316e-78
TBX18	1.38437	0.049	8.385e-74
VGLL3	1.38412	0.049	5.734e-94
PEPD	1.38398	0.049	5.294e-100
CYB5R4	1.3827	0.049	6.715e-75
DPP6	1.38245	0.05	4.228e-110
TMEM108	1.38216	0.05	1.007e-63
TRPV5	1.38099	0.05	3.810e-91
OR5K1	1.37858	0.05	1.86e-83
ETAA1	1.37785	0.05	4.404e-65
ANKH	1.37647	0.05	4.186e-101
SLC27A6	1.3761	0.05	5.554e-55
FBXO38	1.37532	0.05	1.053e-87
OPTC	1.37497	0.05	1.532e-94
OR2T10	1.37464	0.051	5.475e-98
MYCT1	1.37427	0.051	5.645e-102
RBM46	1.37398	0.051	6.735e-89
CDCA7L	1.37324	0.051	1.203e-82
WDR72	1.37276	0.051	5.516e-95
TAAR2	1.37212	0.051	6.993e-108
SLC7A14	1.37031	0.051	1.778e-115
STX7	1.37024	0.051	5.647e-170
SERTAD2	1.37022	0.052	4.105e-52
KIFAP3	1.37001	0.052	9.215e-101
CTGF	1.36992	0.052	1.408e-95
RIPPLY2	1.36972	0.052	6.579e-75
PROX1	1.36972	0.052	4.121e-85
ACVR2A	1.36959	0.052	3.392e-87
TMEM232	1.36741	0.052	3.139e-75
METTL11B	1.36728	0.052	6.619e-91
SPRR2E	1.36655	0.053	8.187e-83
MRPS9	1.36459	0.053	2.558e-69
HLA-DQB1	1.36303	0.053	1.933e-99
BHLHE22	1.36243	0.053	5.191e-71
MYL1	1.36182	0.053	4.467e-73
RBMS3	1.35948	0.053	1.171e-92
WSCD1	1.35921	0.053	1.711e-66
PRELP	1.35813	0.053	7.041e-121
SLU7	1.35795	0.053	7.726e-44
TRDN	1.35729	0.054	5.267e-83
GRIK1	1.35712	0.054	1.285e-75
FAM135A	1.35702	0.054	2.615e-171
GABRQ	1.35583	0.054	6.606e-60
CPNE8	1.35484	0.054	1.422e-93
NIPSNAP3B	1.35465	0.054	1.176e-79
MSC	1.35409	0.054	1.597e-66
FOXI2	1.35367	0.054	1.194e-90
ZNF385B	1.35361	0.055	1.151e-85
UNC13C	1.35344	0.055	3.456e-92
HNF4G	1.35236	0.055	9.238e-50
PTER	1.35098	0.055	6.965e-80
LOC401478	1.34959	0.055	5.957e-109
CSAG1	1.3471	0.055	1.615e-92
OR2J3	1.34553	0.055	9.327e-85
ERCC4	1.3453	0.055	4.264e-43
PLSCR1	1.34479	0.056	4.271e-88
C1orf87	1.344	0.056	2.590e-69
OR5K2	1.34341	0.056	1.644e-97
ACTN2	1.34268	0.056	1.544e-86
HEATR1	1.34266	0.056	3.068e-83
MOB3B	1.34256	0.056	9.936e-45
NTRK2	1.3424	0.056	8.716e-77
ASPH	1.34238	0.056	3.158e-42
PHACTR1	1.34181	0.056	3.554e-116
GALNT17	1.34175	0.057	2.348e-78
JAG1	1.33838	0.057	3.077e-76
TCF4	1.33804	0.057	4.151e-102
TACR1	1.33758	0.057	8.275e-45
THSD7B	1.3371	0.057	2.701e-69
CA3	1.33576	0.057	6.472e-56
CA1	1.33574	0.057	1.107e-107
HMCN1	1.33568	0.057	1.25e-71
TSPAN8	1.33532	0.058	1.706e-93
SGO1	1.33453	0.058	5.243e-90
FAM110C	1.33282	0.058	2.133e-74
NWD2	1.33268	0.058	1.463e-66
ADCY8	1.3324	0.058	2.621e-53
ISL1	1.33191	0.058	7.041e-43
OR2W1	1.33173	0.058	5.323e-76
KCNT2	1.32942	0.058	3.699e-101
CFH	1.32942	0.058	7.593e-101
RGMA	1.32871	0.059	1.751e-57
RAB32	1.3276	0.059	2.477e-63
FAM200A	1.3274	0.059	6.679e-99
ZSCAN25	1.32734	0.059	1.315e-98
SERTM1	1.32654	0.059	3.076e-26
SLC5A7	1.32595	0.059	9.019e-96
GABRA1	1.32574	0.059	2.966e-98
PCDH19	1.32547	0.059	2.078e-68
BLID	1.32336	0.06	1.679e-57
COL22A1	1.32214	0.06	1.680e-44
BAALC	1.32197	0.06	1.732e-79
OR1L4	1.32178	0.06	4.690e-57
RETNLB	1.32156	0.06	2.068e-81
GPRC6A	1.32141	0.06	1.896e-98
SPINK1	1.32069	0.06	6.571e-99
AKR1E2	1.31568	0.06	2.031e-60
SOX17	1.31566	0.061	9.919e-60
PELO	1.31526	0.061	2.684e-55
NPBWR1	1.31481	0.061	5.216e-93
EFNA5	1.31399	0.061	4.189e-58
ACADL	1.31393	0.061	1.048e-55
MCHR2	1.31334	0.061	4.891e-62
SNCAIP	1.31264	0.061	3.914e-64
SPRR1A	1.31093	0.061	2.728e-97
SCN2A	1.30886	0.062	3.583e-96
MEI4	1.30884	0.062	4.962e-70
RAB3C	1.30863	0.062	4.739e-79
HLA-DQA2	1.30856	0.062	3.614e-83
ITGA1	1.30835	0.062	5.760e-55
CCDC90B	1.30786	0.062	3.529e-87
CWC22	1.30762	0.062	1.571e-73
ZBTB18	1.30595	0.062	1.382e-144
SCN3A	1.30591	0.062	3.917e-88
IKZF1	1.30533	0.063	1.99e-73
LRRIQ1	1.30514	0.063	1.320e-62
MGAM	1.3041	0.063	1.642e-65
NEUROD6	1.30335	0.063	7.809e-105
PAX1	1.30317	0.063	2.515e-31
ADAMTSL1	1.30315	0.063	1.747e-62
DEFB114	1.30229	0.063	1.539e-53
FEZF2	1.30172	0.063	4.986e-85
MTRNR2L6	1.30149	0.064	6.521e-90
ANTXR2	1.30136	0.064	2.871e-52
LOX	1.3012	0.064	6.027e-67
LOC100505841	1.30096	0.064	1.741e-95
OR1F12	1.30025	0.064	2.66e-83
ZNF165	1.30012	0.064	2.188e-80
SMCP	1.29813	0.064	5.299e-58
TWIST1	1.29704	0.064	1.190e-59
PDE11A	1.29607	0.065	2.878e-68
C16orf82	1.29581	0.065	1.725e-94
OR1B1	1.29572	0.065	5.256e-85
GPR149	1.29314	0.065	2.081e-63
TAS2R16	1.29232	0.065	1.098e-66
FBXO33	1.29188	0.065	8.431e-94
MRGPRX1	1.29012	0.065	1.254e-62
OR2T29	1.28983	0.065	1.537e-88
OR2T34	1.28981	0.065	2.660e-91
PLPPR1	1.28923	0.066	1.941e-76
LDB2	1.28747	0.066	2.72e-80
PLCXD3	1.28675	0.066	4.642e-58
DEFB113	1.2861	0.066	1.202e-48
TOX	1.2858	0.066	8.284e-78
TMEM132C	1.2835	0.066	1.248e-69
TMEM225B	1.2824	0.066	1.993e-90
ZNF394	1.2823	0.066	6.512e-73
IL1RAP	1.28212	0.067	8.335e-58
FABP5	1.28008	0.067	5.341e-130
PRDM8	1.27891	0.067	1.763e-43
NADK2	1.27875	0.067	3.753e-41
TFAP2D	1.2774	0.067	8.126e-54
FGF12	1.27731	0.067	2.560e-69
MAGEA4	1.2772	0.067	1.583e-42
SPINK7	1.27568	0.067	3.245e-48
CRYBG3	1.27286	0.068	9.436e-64
TUBA3C	1.27121	0.068	9.902e-70
LRRCC1	1.27112	0.068	2.522e-73
NOS1	1.27098	0.068	3.338e-83
C5orf46	1.27075	0.068	1.651e-70
KIAA1217	1.26991	0.068	2.194e-57
OR2A14	1.26895	0.068	1.516e-64
OR1L8	1.26869	0.068	6.503e-44
MTRNR2L1	1.26741	0.068	2.496e-61
ST6GALNAC3	1.26712	0.069	2.397e-96
OR13F1	1.26682	0.069	2.774e-81
EGFR	1.26335	0.069	9.842e-70
PREP	1.26252	0.069	1.075e-47
LCE3A	1.25883	0.069	5.217e-57
PRSS58	1.25677	0.069	2.577e-76
ISCU	1.25421	0.069	1.383e-43
PAPPA2	1.25382	0.069	7.356e-34
CR2	1.25324	0.07	3.907e-88
GABRA5	1.25186	0.07	5.261e-58
FZD8	1.24961	0.07	5.847e-42
KIAA0408	1.24957	0.07	1.002e-92
RGPD4	1.24642	0.07	3.521e-59
C5orf49	1.24564	0.07	9.052e-13
VWC2	1.24546	0.07	2.422e-33
XCL1	1.24507	0.07	4.596e-74
NPAS3	1.24331	0.071	2.207e-70
RAI14	1.24329	0.071	1.904e-60
SSTR1	1.24289	0.071	3.878e-46
TMEM207	1.2413	0.071	4.235e-74
ONECUT1	1.24102	0.071	8.226e-32
SKAP2	1.24	0.071	4.536e-29
OR1L3	1.23987	0.071	3.008e-74
LAMA2	1.23875	0.071	8.147e-75
CACNA1A	1.23837	0.071	3.84e-62
PASD1	1.23724	0.072	3.801e-74
PRSS1	1.23694	0.072	1.117e-61
ZNF704	1.23429	0.072	5.179e-43
NME8	1.23421	0.072	1.827e-55
OR2J2	1.23381	0.072	5.987e-57
ABI3BP	1.23119	0.072	3.281e-49
FXR1	1.2305	0.072	2.479e-44
AASS	1.23047	0.072	2.914e-69
MAF	1.23017	0.073	1.552e-74
SIAH3	1.23014	0.073	1.390e-38
OR2S2	1.22989	0.073	1.422e-59
DNAJC19	1.22886	0.073	1.104e-54
CDC14C	1.22866	0.073	1.065e-47
PSMB9	1.22758	0.073	6.558e-71
BICC1	1.22575	0.073	2.555e-65
COL6A6	1.22508	0.073	3.721e-66
HLF	1.22344	0.074	1.242e-85
OTOL1	1.22344	0.074	1.207e-88
SEMA6A	1.22279	0.074	1.722e-46
HLA-DQB2	1.22222	0.074	6.401e-71
CDH2	1.22131	0.074	9.473e-64
DPYS	1.22092	0.074	6.225e-75
LHFPL3	1.22089	0.074	9.155e-58
GRIN2B	1.22068	0.074	1.335e-56
LMBRD1	1.22006	0.074	2.786e-43
ARHGAP15	1.21987	0.075	9.39e-73
COL19A1	1.21987	0.075	1.999e-82
ARHGAP28	1.2184	0.075	3.377e-61
CCDC190	1.21833	0.075	6.248e-57
SPINK9	1.21619	0.075	2.450e-47
EPHA3	1.21601	0.075	7.116e-51
SETMAR	1.21588	0.075	3.875e-101
CFHR3	1.21354	0.075	9.209e-72
RNF144A	1.21152	0.076	1.061e-32
UQCRFS1	1.21048	0.076	4.369e-56
PLCXD2	1.21043	0.076	7.299e-44
ZNF385D	1.21008	0.076	5.341e-58
TMEM246	1.2097	0.076	1.394e-63
SPRR2D	1.20911	0.076	3.769e-74
ZNF474	1.20804	0.076	1.712e-76
NKX2-4	1.20785	0.076	3.531e-34
ZBED2	1.20558	0.077	6.681e-73
OGFRL1	1.20545	0.077	1.207e-58
LCE3C	1.20325	0.077	1.706e-58
CPED1	1.2032	0.077	2.648e-59
NXPH1	1.20311	0.077	7.001e-65
TRHDE	1.20282	0.077	1.117e-88
SLC6A15	1.20224	0.077	1.422e-39
ZBED8	1.20167	0.077	7.515e-24
IL17A	1.20121	0.077	6.114e-74
CRY1	1.20101	0.078	3.329e-58
SNAP91	1.20003	0.078	3.889e-24
TAAR1	1.19959	0.078	1.228e-72
PKHD1	1.19778	0.078	4.611e-84
MROH2B	1.19745	0.078	8.749e-72
OR2T8	1.19662	0.078	3.322e-46
C15orf41	1.19642	0.078	1.133e-62
NAV1	1.19618	0.078	2.272e-47
FMO1	1.19612	0.079	8.305e-43
OPRM1	1.19598	0.079	3.573e-70
ST6GAL2	1.19571	0.079	5.687e-57
TMEM106B	1.19374	0.079	6.46e-39
MMS22L	1.19371	0.079	1.178e-59
RGS4	1.19343	0.079	8.897e-53
GYG1	1.19287	0.079	2.947e-31
SHPRH	1.19209	0.079	2.379e-67
GRM1	1.19209	0.079	3.559e-66
SEMA5A	1.19095	0.08	6.076e-60
SMIM30	1.19036	0.08	9.51e-71
HAND2	1.18783	0.08	4.849e-55
AGTR1	1.18772	0.08	7.646e-76
TEX53	1.186	0.08	1.132e-39
GGTLC1	1.1854	0.08	3.649e-62
SMIM31	1.18438	0.08	3.114e-66
SULT1C3	1.18373	0.08	2.427e-51
OTOS	1.18296	0.081	9.726e-70
SPINK6	1.17941	0.081	2.214e-68
TEX48	1.17926	0.081	1.854e-59
CHST9	1.17866	0.081	7.546e-62
OR1L1	1.17722	0.081	4.665e-86
GOLGA6L2	1.17722	0.081	7.620e-61
SCN9A	1.17716	0.081	1.7e-68
ARMCX2	1.1765	0.081	2.318e-56
CHRM2	1.17365	0.082	1.252e-59
SGCE	1.17348	0.082	9.270e-57
NUPL2	1.17324	0.082	1.484e-28
RECK	1.17281	0.082	4.023e-72
ZDHHC2	1.17076	0.082	1.694e-67
CA2	1.17067	0.082	4.499e-13
MMD	1.16985	0.082	1.851e-32
MOG	1.16938	0.082	1.151e-20
UBD	1.16938	0.082	4.996e-76
SGCD	1.16791	0.083	1.739e-37
PIGK	1.16785	0.083	6.905e-61
AK5	1.16782	0.083	4.199e-59
DAB2	1.16637	0.083	8.608e-54
LRRN1	1.16599	0.083	1.623e-51
NOX3	1.16572	0.083	6.917e-65
C1orf68	1.1653	0.083	4.159e-54
MYOCD	1.16516	0.083	1.122e-30
C6	1.16498	0.084	2.783e-73
LCE4A	1.16444	0.084	8.957e-56
LCE2A	1.16444	0.084	5.292e-57
NUDCD2	1.16382	0.084	3.501e-50
RIMBP2	1.16242	0.084	4.125e-52
DLGAP1	1.16194	0.084	2.936e-59
CNR1	1.16176	0.084	1.922e-41
VMA21	1.16122	0.084	2.490e-36
CRISPLD1	1.16119	0.085	2.564e-25
OTX2	1.16089	0.085	9.623e-49
SPRR4	1.16038	0.085	2.181e-67
KLF14	1.16017	0.085	5.064e-58
NRSN1	1.1593	0.085	5.186e-64
CD1C	1.159	0.085	2.539e-33
RORA	1.15839	0.085	4.612e-66
OR2B3	1.15721	0.085	1.497e-52
ZNF804B	1.15682	0.086	7.031e-62
MAP3K7	1.15625	0.086	1.238e-64
MKRN3	1.15619	0.086	6.493e-45
PHYHIPL	1.15619	0.086	1.145e-26
LGR5	1.155	0.086	8.757e-27
OTUD7A	1.15476	0.086	2.522e-41
MRPL50	1.15369	0.086	4.436e-47
BAAT	1.15357	0.086	1.314e-39
OR14J1	1.1529	0.086	1.824e-39
TMEM71	1.1521	0.087	9.648e-33
DOCK2	1.15146	0.087	1.515e-47
CNTNAP2	1.15103	0.087	1.818e-59
ANO5	1.1507	0.087	1.574e-63
CFHR5	1.1503	0.087	7.311e-66
CYP11B1	1.14919	0.087	3.932e-72
TMEM244	1.14873	0.087	6.921e-51
MC3R	1.14814	0.087	6.788e-50
LCE5A	1.14666	0.088	3.654e-51
SRD5A2	1.14404	0.088	6.867e-49
DEC1	1.1438	0.088	2.346e-55
TNC	1.14376	0.088	2.047e-48
CFHR1	1.14261	0.088	5.038e-22
PPP1R3A	1.14126	0.088	3.930e-35
FERD3L	1.14088	0.088	2.625e-57
DCLK2	1.13811	0.088	3.108e-36
COPS9	1.13777	0.088	3.759e-48
CAST	1.13773	0.089	2.094e-03
CR1	1.13767	0.089	3.393e-40
TMPRSS15	1.1364	0.089	5.708e-49
POC5	1.13586	0.089	7.762e-58
CYR61	1.13574	0.089	1.660e-39
LIN7A	1.13481	0.089	9.258e-53
LCE3E	1.13354	0.089	2.261e-34
CDH12	1.13332	0.089	8.906e-60
GPR37	1.13226	0.09	3.361e-57
KCNA3	1.12895	0.09	2.988e-98
KCTD8	1.12704	0.09	1.464e-24
VSNL1	1.12678	0.09	1.836e-43
LCE3B	1.12649	0.09	4.621e-51
OR2L13	1.12594	0.09	4.251e-44
EXT1	1.12483	0.09	2.322e-52
FANCL	1.12457	0.09	5.411e-47
TENM4	1.12437	0.091	5.911e-40
GABRB2	1.12359	0.091	3.332e-37
TPR	1.123	0.091	6.239e-43
PID1	1.12251	0.091	3.676e-57
OR2AJ1	1.12241	0.091	5.672e-37
ANO3	1.12205	0.091	1.571e-54
ZP4	1.12189	0.091	5.231e-57
PDGFRA	1.12166	0.091	3.370e-18
MGMT	1.12156	0.091	3.675e-14
ACSS3	1.12107	0.092	6.013e-24
OR14A16	1.12034	0.092	1.511e-44
RNF217	1.11942	0.092	1.416e-27
SLC8A3	1.11813	0.092	5.824e-115
CA10	1.1176	0.092	1.977e-29
NPSR1	1.1174	0.092	1.035e-48
ATP10B	1.1172	0.092	5.301e-56
PDZRN4	1.11701	0.092	1.331e-39
LCE2B	1.11667	0.093	2.356e-50
OR5H6	1.11558	0.093	2.228e-43
SPRR2B	1.11361	0.093	1.683e-39
PLK2	1.11348	0.093	2.044e-53
IL18R1	1.11284	0.093	7.516e-39
PIEZO2	1.11244	0.093	5.176e-39
LAMA4	1.11156	0.093	1.087e-56
HRNR	1.1114	0.093	2.304e-48
NR3C2	1.11099	0.094	5.034e-53
GPR151	1.10938	0.094	6.411e-43
RFPL4B	1.10772	0.094	1.972e-56
OR2C3	1.10752	0.094	4.160e-46
MFSD14C	1.10738	0.094	2.401e-56
CTSV	1.10735	0.094	3.581e-57
CRCT1	1.10667	0.094	1.019e-33
CRNN	1.1066	0.094	3.512e-47
GJE1	1.10588	0.094	1.610e-27
NHLH2	1.10493	0.095	2.721e-47
LCE2C	1.1038	0.095	1.201e-42
POGK	1.10377	0.095	6.255e-30
PDE3A	1.10223	0.095	9.707e-34
SLC9C1	1.10192	0.095	1.940e-36
FRMD4A	1.10154	0.095	8.416e-42
MDFIC	1.10151	0.095	3.199e-42
PRRX1	1.10047	0.095	3.6e-51
ZSCAN16	1.10044	0.096	7.070e-49
DEFA1	1.10013	0.096	2.400e-55
EPGN	1.09868	0.096	3.127e-53
CASQ2	1.09747	0.096	7.464e-55
LUZP2	1.09559	0.096	4.127e-48
GOLGA8B	1.09444	0.096	7.038e-48
ORC5	1.09356	0.096	8.172e-47
PCSK2	1.093	0.096	5.972e-37
MAGEA1	1.09293	0.097	9.584e-41
SPRR2A	1.09233	0.097	9.391e-29
EXOC2	1.09054	0.097	4.725e-42
IRS4	1.09022	0.097	9.317e-55
FOXN3	1.08824	0.097	6.481e-44
ZCCHC6	1.08657	0.097	1.034e-23
OR11L1	1.08382	0.097	1.144e-33
TRPV6	1.08279	0.097	3.740e-33
ATP10A	1.08088	0.097	1.685e-39
GLRB	1.07954	0.098	5.911e-38
TPD52L1	1.079	0.098	2.265e-35
PTGER4	1.07831	0.098	2.795e-42
CAVIN2	1.07784	0.098	2.442e-39
TSPYL5	1.07769	0.098	3.451e-11
ATP13A5	1.07751	0.098	1.447e-52
CPA6	1.07504	0.098	6.38e-44
SYPL1	1.0746	0.098	1.008e-40
FOXF1	1.07427	0.099	4.737e-55
OR5H2	1.07383	0.099	4.431e-47
OR2T11	1.07295	0.099	2.397e-40
LCE2D	1.07199	0.099	2.529e-29
SLC8A1	1.07052	0.099	1.375e-34
SLC35F1	1.06911	0.099	2.544e-34
MNS1	1.06826	0.099	2.230e-41
SPOCK1	1.06554	0.099	1.099e-35
COL12A1	1.06506	0.1	1.369e-50
CPS1	1.06472	0.1	7.44e-47
C6orf58	1.06405	0.1	3.413e-51
LLCFC1	1.06386	0.1	1.155e-28
PDGFC	1.06337	0.1	1.959e-35
SLC5A12	1.06311	0.1	9.780e-50
MGAT4C	1.06296	0.1	2.964e-47
TFAP2B	1.06288	0.1	9.448e-38
REG3A	1.06221	0.1	4.82e-35
EFEMP1	1.06172	0.101	6.383e-18
KCNIP4	1.0613	0.101	4.329e-43
SLC24A2	1.06051	0.101	2.079e-30
DEFB133	1.06028	0.101	2.521e-40
SYT16	1.05994	0.101	5.907e-73
ANXA10	1.05918	0.101	4.517e-41
TAAR6	1.059	0.101	1.303e-110
OR1L6	1.05881	0.101	1.728e-29
PEX2	1.05805	0.102	9.747e-44
CACNA1E	1.05519	0.102	8.34e-31
RNF146	1.05488	0.102	1.288e-38
ATOH1	1.05454	0.102	8.035e-37
KLF7	1.05423	0.102	2.694e-39
NEFL	1.05419	0.102	8.784e-42
DEFA4	1.053	0.102	9.220e-44
DPPA4	1.05235	0.102	8.403e-32
RALYL	1.05185	0.103	1.176e-45
GBE1	1.05177	0.103	2.804e-26
GK2	1.05173	0.103	1.429e-48
LCE3D	1.05158	0.103	3.738e-39
PTPRD	1.05115	0.103	3.650e-45
KCNAB1	1.05073	0.103	8.140e-38
EIF5A2	1.0491	0.103	2.732e-47
DMRT2	1.04891	0.103	6.025e-48
C6orf10	1.04755	0.103	5.777e-41
ERMN	1.04704	0.104	9.367e-32
CLEC14A	1.04685	0.104	1.124e-43
LRP2	1.04614	0.104	2.862e-47
CD53	1.04579	0.104	9.791e-58
C8orf59	1.04521	0.104	6.269e-41
TRNT1	1.04513	0.104	3.373e-40
IL1R1	1.04466	0.104	6.998e-82
SYNDIG1	1.04332	0.104	1.501e-23
SYT1	1.04281	0.105	6.73e-37
SLCO5A1	1.04072	0.105	6.458e-28
AMOT	1.03961	0.105	1.145e-22
PDP1	1.03878	0.105	3.397e-23
IVNS1ABP	1.03767	0.105	1.533e-22
NELL2	1.03723	0.105	2.671e-25
GPM6B	1.03511	0.105	9.123e-44
RFX7	1.03447	0.105	9.505e-40
DPP10	1.0335	0.106	6.018e-35
NECTIN3	1.03092	0.106	2.016e-41
C7orf77	1.02938	0.106	1.313e-43
PF4	1.02861	0.106	4.3e-37
IGSF11	1.02731	0.106	2.270e-47
GABRA6	1.02715	0.106	2.127e-40
NFE2L2	1.02686	0.106	1.377e-20
EPDR1	1.02572	0.106	2.136e-04
MT1HL1	1.02539	0.106	2.174e-41
ZKSCAN8	1.02485	0.107	2.919e-28
LRIF1	1.02453	0.107	9.390e-45
LRPAP1	1.02449	0.107	1.380e-12
KANSL1L	1.02292	0.107	3.031e-15
EPB41L3	1.02193	0.107	1.632e-39
ELL2	1.0216	0.107	1.003e-28
OR2A2	1.02044	0.107	2.241e-60
NUDCD1	1.01645	0.107	1.326e-40
MTHFD2L	1.01574	0.108	2.013e-42
STARD3NL	1.01481	0.108	2.082e-38
NOVA1	1.01481	0.108	2.272e-44
CDK14	1.01477	0.108	1.453e-42
PKHD1L1	1.01406	0.108	4.758e-41
CCDC152	1.01263	0.108	9.724e-44
CSMD2	1.01229	0.108	5.446e-32
ROS1	1.01144	0.108	5.252e-42
DCBLD1	1.01144	0.108	6.396e-37
TG	1.01009	0.109	1.822e-23
FOXQ1	1.00937	0.109	6.131e-53
DEFA3	1.00843	0.109	3.353e-52
BTNL2	1.00706	0.109	1.906e-38
NAV3	1.00629	0.109	1.155e-39
HLA-DRA	1.00458	0.109	8.121e-48
GCSAML	1.0032	0.109	4.212e-41
GRIN3A	1.00277	0.109	9.393e-30
OR2W5	1.00225	0.11	2.207e-41
PDCD10	1.00186	0.11	1.336e-32
LRRK2	1.0016	0.11	6.398e-17
FAM19A1	1.00117	0.11	2.628e-29

## Sheet: NucS10
gene	S11_log10FC	S11_log10FC_percentage(descending)	S11_pval
EID3	2.00432	0	0.e+00
HIST1H4I	1.96289	0	0.e+00
INTS2	1.93023	0	0.e+00
NKRF	1.91979	0	0.e+00
HEATR6	1.91207	0	0.e+00
ZNF513	1.90928	0.001	8.950e-298
BCAS2	1.84912	0.001	0.e+00
EIF2A	1.83441	0.001	0.e+00
RNFT1	1.83223	0.001	0.e+00
OSGIN2	1.831	0.001	0.e+00
DNAJB7	1.82309	0.001	0.e+00
AP4B1	1.79795	0.001	0.e+00
THUMPD3	1.79717	0.001	0.e+00
WWP1	1.78884	0.001	0.e+00
FAM91A1	1.77563	0.002	0.e+00
NCBP1	1.77455	0.002	0.e+00
HSPH1	1.75146	0.002	0.e+00
FSBP	1.74393	0.002	0.e+00
PAPOLA	1.74362	0.002	0.e+00
BRICD5	1.74355	0.002	0.e+00
EED	1.74313	0.002	6.840e-315
BRWD1	1.73326	0.002	3.293e-300
ZNF664	1.73165	0.002	5.124e-288
MED13	1.72812	0.002	0.e+00
HELZ2	1.72616	0.003	3.728e-239
MRPS14	1.72422	0.003	1.172e-266
CHURC1	1.71794	0.003	2.206e-305
TAF11	1.7144	0.003	0.e+00
GHITM	1.71277	0.003	6.343e-317
WBP11	1.71234	0.003	1.079e-319
ZFAND1	1.71197	0.003	4.059e-286
EMC2	1.6995	0.003	7.267e-269
ECT2	1.69526	0.003	3.236e-231
USP32	1.69261	0.004	4.743e-288
EXOSC8	1.6926	0.004	1.903e-318
RBM48	1.69247	0.004	1.718e-250
KCNRG	1.6919	0.004	7.593e-86
ELP2	1.69092	0.004	4.05e-281
ARMC10	1.68975	0.004	5.055e-230
CSE1L	1.68504	0.004	3.255e-298
ESRP1	1.6819	0.004	2.81e-290
ZBTB33	1.67968	0.004	0.e+00
ARMCX5	1.67296	0.005	2.189e-281
DCP2	1.67227	0.005	1.797e-258
PRPF39	1.67177	0.005	1.223e-285
MXD1	1.67032	0.005	1.385e-241
PRPF3	1.668	0.005	1.154e-299
GPR22	1.66664	0.005	3.264e-276
CCNC	1.66624	0.005	1.368e-254
XPOT	1.66403	0.005	2.109e-255
CYP51A1	1.66107	0.005	2.093e-245
TANC2	1.65717	0.005	4.7e-229
RFC3	1.64906	0.006	4.689e-283
HARS2	1.64169	0.006	3.851e-283
DNAJB11	1.63731	0.006	1.685e-213
GSTO1	1.63692	0.006	4.933e-192
SUPT4H1	1.63676	0.006	1.532e-255
CLK4	1.63622	0.006	1.428e-234
DICER1	1.63482	0.006	2.073e-143
AAMP	1.63447	0.006	1.178e-240
TLK2	1.63159	0.006	6.129e-183
MRPS21	1.63054	0.007	3.185e-246
NOL11	1.63013	0.007	6.597e-208
TYW5	1.62952	0.007	2.402e-229
TPX2	1.62862	0.007	1.518e-220
ATAD2	1.6286	0.007	7.936e-269
MDM4	1.62369	0.007	3.969e-289
SYTL2	1.62154	0.007	1.344e-196
TSEN15	1.62148	0.007	1.132e-209
ATP1A1	1.62076	0.007	1.281e-224
AP5S1	1.61706	0.008	3.802e-233
TUBD1	1.6158	0.008	2.511e-199
CXCR4	1.6157	0.008	1.721e-235
MRPS23	1.61527	0.008	1.637e-249
ZHX1-C8orf76	1.61484	0.008	2.33e-130
MED18	1.61182	0.008	1.434e-229
COIL	1.61092	0.008	1.888e-226
HACD2	1.60718	0.008	1.577e-186
NUP58	1.60607	0.008	2.074e-226
PHC3	1.60604	0.009	2.998e-272
RSBN1	1.6059	0.009	3.715e-203
FAM83H	1.60576	0.009	5.63e-175
SLC2A8	1.60268	0.009	2.111e-204
SETD6	1.59863	0.009	2.913e-155
RCCD1	1.59844	0.009	2.695e-193
PSMA5	1.59802	0.009	4.951e-238
DNAJC2	1.59722	0.009	2.692e-225
BCLAF1	1.59489	0.009	3.662e-300
SUB1	1.5943	0.009	5.551e-188
BRIP1	1.59427	0.01	4.159e-165
PUM2	1.59427	0.01	3.077e-217
NDUFA5	1.59302	0.01	6.703e-219
NCAPG	1.59243	0.01	7.376e-171
PHIP	1.59222	0.01	7.915e-175
SLC25A36	1.59172	0.01	5.09e-248
SPATA2L	1.59135	0.01	1.592e-218
PSMC6	1.59018	0.01	5.291e-224
HSP90B1	1.58941	0.01	1.213e-152
MTDH	1.58934	0.011	4.310e-187
GTF2A1	1.58932	0.011	2.780e-227
SREK1	1.58737	0.011	5.792e-224
DHX9	1.58625	0.011	0.e+00
ELF1	1.58433	0.011	3.351e-182
RNF149	1.58425	0.011	4.9e-193
TSPAN13	1.58424	0.011	8.985e-163
PMPCB	1.58277	0.011	7.707e-273
RPS6KB1	1.58227	0.011	2.764e-212
TRPM7	1.58177	0.012	9.172e-154
UBP1	1.5777	0.012	1.591e-174
HELZ	1.5773	0.012	6.644e-150
CPEB2	1.57681	0.012	8.781e-168
RAB18	1.57642	0.012	9.241e-167
NAA20	1.5737	0.012	3.494e-271
XPA	1.57338	0.012	3.002e-202
MAGOHB	1.57167	0.012	4.891e-210
TFG	1.57134	0.012	5.957e-233
TMED7	1.56976	0.012	1.140e-191
BLZF1	1.56799	0.013	3.934e-233
ERLIN1	1.56797	0.013	1.428e-156
CAMSAP2	1.56794	0.013	6.095e-166
INTS8	1.5678	0.013	1.045e-137
TRMO	1.56772	0.013	3.084e-168
TADA1	1.56747	0.013	2.815e-258
LRPPRC	1.56745	0.013	8.545e-179
YEATS4	1.56683	0.013	2.717e-169
SENP6	1.56644	0.013	1.37e-190
C8orf59	1.56615	0.014	1.360e-194
ZNF410	1.56566	0.014	3.475e-157
GLRX5	1.56532	0.014	1.153e-201
THOC2	1.56521	0.014	6.411e-170
LAMA5	1.56506	0.014	1.098e-177
ZRANB2	1.56499	0.014	2.637e-230
C4orf3	1.56441	0.014	2.224e-201
CNOT2	1.56252	0.014	2.947e-189
SYDE2	1.56223	0.014	6.926e-198
CHMP2B	1.5606	0.015	3.065e-206
ANLN	1.55958	0.015	5.773e-176
ATL2	1.55925	0.015	5.221e-168
PIGX	1.55884	0.015	1.106e-182
BAZ1A	1.5583	0.015	1.003e-163
TMEM167A	1.55817	0.015	6.353e-181
ZDHHC12	1.55705	0.015	5.247e-197
PCLAF	1.55676	0.015	1.602e-168
ANKHD1	1.55676	0.015	9.261e-197
MED10	1.55622	0.016	1.427e-179
TSFM	1.5559	0.016	1.481e-75
STRN3	1.55511	0.016	1.351e-231
SOCS4	1.55485	0.016	2.876e-193
PSMD14	1.55433	0.016	4.253e-165
RNF19A	1.55374	0.016	4.499e-141
FIP1L1	1.55309	0.016	2.258e-132
MARCH6	1.55308	0.016	3.213e-153
ARIH1	1.55307	0.016	2.393e-205
FBXO45	1.55202	0.016	2.689e-180
HNRNPH2	1.55169	0.017	7.768e-175
EZH2	1.55168	0.017	1.018e-162
NBN	1.54859	0.017	7.952e-138
XPNPEP3	1.54662	0.017	2.418e-190
C3orf49	1.54637	0.017	1.740e-179
U2SURP	1.5436	0.017	1.025e-165
SNRPC	1.54336	0.017	4.884e-229
AHR	1.5431	0.017	7.926e-163
CCNH	1.54284	0.017	2.356e-168
RTRAF	1.54187	0.018	1.148e-188
CCNE2	1.5416	0.018	6.773e-176
FAM214A	1.54129	0.018	4.476e-159
ZNF654	1.54082	0.018	8.349e-168
TBCA	1.5395	0.018	3.288e-181
RDH14	1.53777	0.018	2.163e-185
YTHDC1	1.53696	0.018	2.114e-183
NOP58	1.53494	0.018	1.026e-220
ARHGAP12	1.53344	0.018	1.831e-150
ARID4A	1.53329	0.019	2.988e-141
CHML	1.53295	0.019	4.512e-311
SMG7	1.53272	0.019	7.906e-153
MTPAP	1.53194	0.019	5.682e-174
CHCHD7	1.53092	0.019	7.704e-179
MOB1A	1.5302	0.019	1.392e-232
PSMA1	1.53007	0.019	1.124e-155
MBLAC2	1.52946	0.019	1.018e-161
BTBD1	1.52857	0.019	3.982e-211
TMEM183A	1.5283	0.019	4.741e-262
HNRNPLL	1.52827	0.02	6.27e-146
GMPS	1.52827	0.02	5.992e-171
EPHA4	1.52763	0.02	3.871e-156
KIF23	1.52664	0.02	3.547e-185
TBK1	1.52662	0.02	7.21e-190
CEPT1	1.526	0.02	3.408e-149
ASB7	1.52559	0.02	4.412e-120
C15orf61	1.52528	0.02	4.293e-179
MED6	1.52371	0.02	4.641e-244
RABGAP1	1.5236	0.021	6.135e-137
TRNT1	1.52299	0.021	2.086e-268
SCAF11	1.52052	0.021	1.564e-182
USP1	1.51929	0.021	1.918e-229
MRPS18B	1.51845	0.021	5.666e-172
USP8	1.51787	0.021	2.107e-160
RIF1	1.51714	0.021	6.379e-184
ATP2B1	1.517	0.021	4.079e-128
MTERF3	1.51681	0.021	4.892e-172
NXNL2	1.51671	0.022	5.257e-172
KCTD4	1.51532	0.022	2.296e-141
TM9SF3	1.51509	0.022	3.592e-154
PSMC2	1.51503	0.022	2.379e-282
CCDC47	1.51477	0.022	4.597e-239
STAT1	1.5137	0.022	4.662e-161
VCPKMT	1.51298	0.022	1.627e-199
HECTD1	1.51224	0.022	7.932e-157
PDCD2	1.51174	0.022	1.884e-162
RPRD2	1.5112	0.023	5.331e-141
PICALM	1.51033	0.023	9.702e-173
CETN3	1.5101	0.023	5.447e-163
TLK1	1.50852	0.023	9.121e-111
DIABLO	1.50679	0.023	2.674e-180
ARID2	1.505	0.023	2.698e-137
TPR	1.50172	0.023	3.04e-130
YME1L1	1.50079	0.023	4.634e-173
CAND1	1.50044	0.023	2.905e-155
DBF4	1.49672	0.023	2.349e-167
GFRA1	1.49635	0.024	4.8e-132
ERMP1	1.49624	0.024	2.194e-147
ACBD6	1.49479	0.024	4.284e-119
ATIC	1.49431	0.024	2.727e-165
TERF2IP	1.49392	0.024	1.269e-146
LLPH	1.49037	0.024	2.273e-164
PPIG	1.488	0.024	1.567e-152
POLE4	1.48797	0.024	1.163e-155
VMA21	1.48748	0.024	2.2e-159
FAM206A	1.48721	0.025	1.129e-153
UBXN2B	1.48715	0.025	6.742e-115
COX17	1.48571	0.025	3.190e-171
MTHFS	1.48545	0.025	3.387e-128
ATP6AP1	1.48497	0.025	3.89e-157
PRPF4	1.48473	0.025	9.988e-177
ZNF800	1.48427	0.025	1.393e-204
TRUB1	1.48259	0.025	4.016e-111
RIPK2	1.48179	0.025	9.501e-147
TRIP6	1.48022	0.026	5.071e-146
FAM199X	1.47996	0.026	9.878e-135
NDUFV2	1.47989	0.026	5.151e-157
TMEM70	1.47797	0.026	3.142e-153
UBQLN1	1.47502	0.026	1.596e-166
CKAP2	1.47446	0.026	1.325e-133
GLCCI1	1.47441	0.026	2.438e-141
ZC3H11A	1.47395	0.026	3.715e-181
SUPT20H	1.47375	0.026	2.99e-126
PDCD10	1.47141	0.026	4.199e-130
LYSMD3	1.47112	0.027	2.716e-132
TOP2B	1.4706	0.027	3.087e-146
MRPL46	1.4701	0.027	1.162e-151
UBE2A	1.46993	0.027	1.049e-145
COX11	1.46976	0.027	1.514e-166
HUWE1	1.46962	0.027	2.436e-141
UTP18	1.46911	0.027	9.960e-192
AHCTF1	1.46872	0.027	1.263e-98
TMEM183B	1.46789	0.027	7.654e-241
AAGAB	1.46727	0.028	1.217e-126
IPO4	1.46651	0.028	2.188e-161
TRIM37	1.4659	0.028	9.413e-153
WDR26	1.46543	0.028	3.667e-133
SIN3A	1.46538	0.028	7.818e-131
CPSF6	1.46483	0.028	6.487e-169
CCT4	1.46437	0.028	1.567e-146
USP3	1.46325	0.028	8.813e-137
DDX42	1.46298	0.028	2.369e-278
CHRAC1	1.4625	0.029	4.112e-147
LRIF1	1.46231	0.029	6.996e-148
SEC11A	1.46195	0.029	2.503e-188
SNW1	1.46156	0.029	1.092e-139
SMC4	1.46142	0.029	2.479e-177
POGZ	1.4599	0.029	1.004e-98
STX16	1.45983	0.029	1.658e-178
NAA15	1.45972	0.029	3.172e-147
TFRC	1.45856	0.029	2.834e-161
KANSL2	1.45818	0.03	5.617e-206
PHF10	1.45802	0.03	3.357e-92
KDM5B	1.45782	0.03	2.467e-150
FAM49B	1.4559	0.03	4.566e-143
TRIM41	1.45488	0.03	3.407e-142
MARCH9	1.45456	0.03	1.511e-144
NUDT12	1.45427	0.03	8.1e-137
EBAG9	1.45304	0.03	8.492e-141
KCNK1	1.4509	0.03	3.926e-106
PERP	1.45082	0.03	2.747e-138
YLPM1	1.45025	0.031	1.938e-125
SLC25A32	1.44912	0.031	3.138e-126
DNPH1	1.44792	0.031	3.691e-143
RNF103	1.44789	0.031	2.713e-140
FKBP3	1.44708	0.031	5.158e-174
GAS8	1.44644	0.031	6.915e-137
SUCO	1.44643	0.031	1.930e-112
EIF2S1	1.44579	0.031	1.079e-187
RNF168	1.44564	0.031	4.753e-142
NEPRO	1.44431	0.032	1.091e-277
IMPAD1	1.44395	0.032	7.586e-106
MRPL22	1.44383	0.032	5.408e-133
UBR5	1.44358	0.032	7.790e-143
TAX1BP1	1.44329	0.032	1.915e-109
TEDC1	1.44279	0.032	1.681e-138
NGLY1	1.44181	0.032	7.041e-124
FAM102B	1.44113	0.032	1.438e-130
NNAT	1.44063	0.032	5.271e-120
THEM6	1.43963	0.033	6.909e-133
TOP2A	1.43949	0.033	4.782e-119
KPNA1	1.43943	0.033	5.249e-101
CCDC189	1.43941	0.033	7.925e-133
MIS18BP1	1.43922	0.033	2.265e-137
UBR2	1.43905	0.033	3.216e-124
MPZL2	1.43835	0.033	4.788e-138
SGO1	1.43788	0.033	2.425e-123
DHX36	1.43753	0.033	3.387e-114
SH3GLB2	1.4364	0.033	3.689e-136
FAM208B	1.43479	0.034	2.123e-105
GPSM2	1.43401	0.034	1.498e-116
NR4A2	1.43342	0.034	2.757e-134
UBA2	1.43189	0.034	1.802e-116
FAM13B	1.43149	0.034	1.921e-105
DUSP11	1.43141	0.034	6.099e-114
TMX1	1.43074	0.034	1.267e-132
STX17	1.43024	0.034	1.459e-104
NSA2	1.42987	0.034	3.769e-119
FBXO7	1.42945	0.035	4.809e-143
POLG2	1.4286	0.035	1.993e-128
FUCA2	1.4277	0.035	7.797e-130
TMEM170A	1.42643	0.035	1.267e-145
POLR2G	1.42638	0.035	4.885e-134
USP14	1.42623	0.035	3.487e-109
PHF20L1	1.42547	0.035	3.125e-75
TIMM9	1.42534	0.035	1.095e-130
RFC4	1.42477	0.035	8.915e-120
PMAIP1	1.42384	0.036	1.178e-133
LAMTOR5	1.42305	0.036	2.567e-146
CEP95	1.42267	0.036	8.754e-134
GSK3B	1.42249	0.036	1.486e-116
MON1B	1.42215	0.036	4.958e-245
CENPN	1.42045	0.036	4.111e-145
PCK2	1.41992	0.036	1.369e-122
MSX2	1.41971	0.036	4.050e-132
PTBP3	1.41934	0.036	3.11e-105
HENMT1	1.41903	0.037	3.751e-127
PLK4	1.41862	0.037	1.310e-122
OLA1	1.4185	0.037	6.850e-99
CENPW	1.41837	0.037	7.985e-131
STAU1	1.41799	0.037	2.305e-108
PAPD4	1.4178	0.037	3.021e-138
PSMA3	1.41731	0.037	5.868e-167
SPOP	1.41679	0.037	9.07e-82
CCDC174	1.41596	0.037	1.187e-108
SLC25A10	1.41589	0.037	5.82e-129
PET117	1.41576	0.038	1.163e-130
MGEA5	1.41559	0.038	7.012e-136
GIPC1	1.41526	0.038	2.368e-123
DCAF13	1.41524	0.038	2.521e-173
SAPCD2	1.41449	0.038	2.009e-125
PPP1R16A	1.41399	0.038	1.241e-113
CCT2	1.41323	0.038	9.653e-197
CRNKL1	1.41288	0.038	4.974e-58
TCERG1	1.41266	0.038	4.707e-163
DDX27	1.41263	0.039	4.904e-108
STRAP	1.41105	0.039	6.361e-156
PRRC2C	1.41091	0.039	2.018e-130
CMC2	1.41076	0.039	8.595e-97
REV1	1.41052	0.039	7.135e-113
SF3B1	1.40929	0.039	1.611e-228
PLEC	1.40877	0.039	2.497e-82
RAF1	1.4087	0.039	1.028e-108
PGBD3	1.40685	0.039	1.381e-81
CYB5B	1.40586	0.04	8.649e-143
RAD54B	1.40405	0.04	3.565e-89
TMEM263	1.40401	0.04	1.373e-112
VRK1	1.40389	0.04	2.794e-97
METTL6	1.40388	0.04	3.261e-129
ZRANB1	1.40376	0.04	1.966e-92
KIF11	1.40346	0.04	7.338e-106
EPB41L5	1.40329	0.04	1.723e-110
ERF	1.40303	0.04	1.038e-125
TMEM265	1.40297	0.04	5.917e-126
UBE2Q1	1.40192	0.041	3.279e-118
SEMA3C	1.40173	0.041	2.082e-120
IFIT1	1.40095	0.041	6.918e-125
IDH3B	1.40088	0.041	1.691e-90
RBBP5	1.40083	0.041	1.120e-130
CANX	1.4005	0.041	7.213e-157
TOPBP1	1.39981	0.041	1.559e-74
CAPN7	1.39856	0.041	2.043e-92
DPP7	1.39837	0.041	2.838e-122
TATDN1	1.39778	0.042	1.214e-157
PBDC1	1.39738	0.042	5.873e-160
PRR11	1.39733	0.042	2.097e-101
PTPN22	1.39717	0.042	1.366e-121
POLD3	1.39702	0.042	6.155e-105
NOL8	1.397	0.042	2.290e-93
LYPLAL1	1.39672	0.042	3.163e-116
RNF139	1.39589	0.042	1.586e-123
CLTC	1.39576	0.042	1.236e-143
ANKRD39	1.39484	0.043	2.151e-134
CLPX	1.39471	0.043	1.501e-121
RAB2A	1.39436	0.043	7.571e-92
BIRC6	1.39422	0.043	7.254e-118
TPD52	1.39421	0.043	2.629e-112
ZMYND11	1.3941	0.043	8.419e-111
MAP3K1	1.39361	0.043	9.377e-115
CNOT11	1.39356	0.043	5.325e-137
COX5A	1.39296	0.043	8.714e-156
SEC61A1	1.39201	0.044	2.568e-152
MRPL3	1.39049	0.044	9.983e-175
PPWD1	1.39035	0.044	9.433e-77
MSL1	1.38956	0.044	4.474e-182
TICRR	1.38874	0.044	1.19e-98
SPRTN	1.38853	0.044	3.997e-110
DPM1	1.38831	0.044	3.954e-191
DUSP4	1.3881	0.044	9.458e-120
DNAJC19	1.38764	0.044	9.828e-151
CIP2A	1.38712	0.044	5.495e-106
PPP1R12A	1.38521	0.045	2.614e-86
ABI2	1.38512	0.045	8.278e-100
SEC62	1.38462	0.045	1.056e-113
PLD6	1.38439	0.045	4.045e-118
MOB4	1.38396	0.045	2.543e-122
MKKS	1.38394	0.045	1.755e-131
SHISA2	1.38392	0.045	8.932e-119
SKA2	1.38364	0.045	3.231e-86
PPM1A	1.38286	0.045	1.437e-98
INIP	1.38261	0.046	4.179e-124
SMIM14	1.38227	0.046	3.571e-92
PPCS	1.38218	0.046	1.069e-118
PRC1	1.38202	0.046	5.233e-104
DIP2A	1.3816	0.046	9.255e-72
IMP4	1.3813	0.046	2.026e-179
TBC1D17	1.38102	0.046	5.373e-128
CHORDC1	1.38057	0.046	1.092e-109
MCM6	1.38046	0.046	4.795e-107
COPB2	1.38008	0.047	9.780e-169
MIOS	1.37918	0.047	8.801e-120
OTUD6B	1.3786	0.047	1.224e-117
ZBTB25	1.37814	0.047	4.754e-98
STX6	1.37683	0.047	6.398e-89
TSTD3	1.37674	0.047	5.092e-111
PPP4R3B	1.37658	0.047	1.241e-102
PAICS	1.37607	0.047	2.462e-204
GABPB1	1.37537	0.047	8.642e-87
ESR1	1.37533	0.048	5.936e-121
NDUFB1	1.37453	0.048	2.485e-115
LUC7L3	1.37403	0.048	4.183e-151
ITGAV	1.37335	0.048	1.506e-109
ARRDC4	1.3731	0.048	5.882e-114
LIAS	1.37302	0.048	4.494e-113
PEX13	1.37275	0.048	1.467e-84
MYNN	1.37254	0.048	3.446e-178
ZNF148	1.37208	0.048	1.433e-101
TTC14	1.37206	0.048	8.784e-115
COX20	1.37192	0.049	2.116e-145
RTF2	1.3712	0.049	4.079e-94
CD47	1.37118	0.049	5.904e-110
ZMYM5	1.37098	0.049	4.872e-118
ZSCAN2	1.37098	0.049	2.708e-114
SLC16A4	1.37031	0.049	4.153e-100
FOSL2	1.3702	0.049	2.047e-112
SDE2	1.37009	0.049	8.311e-192
WDR73	1.36949	0.049	4.431e-142
ZC3H14	1.36909	0.05	1.126e-63
FASTKD3	1.36868	0.05	1.073e-113
CCNI	1.36857	0.05	3.430e-112
SNX27	1.36806	0.05	8.022e-112
RIOK2	1.36799	0.05	1.302e-109
MSMO1	1.36788	0.05	4.879e-111
CCNB1IP1	1.367	0.05	2.2e-135
CBX5	1.36696	0.05	1.307e-111
LY6G5B	1.36676	0.05	7.569e-83
RAE1	1.36558	0.051	8.218e-176
TNPO1	1.36553	0.051	7.848e-113
LRR1	1.36479	0.051	4.511e-141
HMGB1	1.36449	0.051	3.765e-113
CKAP2L	1.36099	0.051	6.264e-92
WASL	1.36004	0.051	5.239e-116
MGME1	1.35917	0.051	3.755e-134
PANK3	1.35906	0.051	1.450e-141
TAF5	1.35784	0.051	4.682e-89
PRR3	1.35763	0.051	2.767e-90
PRPF4B	1.35734	0.052	8.429e-139
UFM1	1.35715	0.052	5.18e-120
AP1G1	1.35708	0.052	6.778e-144
LOC110117498-PIK3R3	1.35671	0.052	7.768e-111
COPS3	1.35643	0.052	2.429e-94
FUT8	1.35582	0.052	5.104e-101
EPCAM	1.35499	0.052	4.583e-124
LEO1	1.35445	0.052	3.746e-108
RCHY1	1.35442	0.052	2.492e-100
PGD	1.35434	0.053	8.909e-103
HIKESHI	1.35403	0.053	1.691e-88
TRIM33	1.35359	0.053	1.028e-131
WWOX	1.35311	0.053	8.726e-76
CDH1	1.35212	0.053	5.957e-106
CUL3	1.35166	0.053	9.241e-95
ZNF330	1.35093	0.053	6.339e-102
MRPL47	1.35085	0.053	3.795e-137
SRPK2	1.3506	0.053	1.249e-74
PRPF40A	1.34957	0.054	2.606e-172
ANAPC13	1.34951	0.054	2.446e-135
STXBP3	1.34943	0.054	8.536e-66
DBNDD1	1.3484	0.054	2.491e-83
LMNB1	1.34821	0.054	1.643e-114
BROX	1.34723	0.054	2.485e-96
ATF5	1.34645	0.054	1.146e-118
KMT5A	1.34631	0.054	7.509e-102
YY1AP1	1.34612	0.054	4.465e-89
HMGCR	1.34592	0.055	3.041e-129
ASB6	1.34557	0.055	6.899e-89
MISP	1.34492	0.055	1.145e-104
EIF2B1	1.34425	0.055	1.029e-75
ODR4	1.34386	0.055	9.633e-67
INTS12	1.34319	0.055	1.786e-93
CNOT4	1.34183	0.055	1.861e-90
ACTL6A	1.34183	0.055	4.708e-89
SHOC2	1.34177	0.055	1.647e-105
VGLL4	1.34104	0.055	7.734e-79
LCOR	1.34044	0.056	1.572e-109
SPR	1.34019	0.056	9.821e-106
GEN1	1.33935	0.056	1.123e-100
FIS1	1.33858	0.056	3.084e-103
ARMCX3	1.33844	0.056	1.858e-105
MARVELD3	1.33824	0.056	8.71e-120
HBS1L	1.33556	0.056	1.360e-65
POLR1B	1.33514	0.056	1.276e-62
NDUFB11	1.33449	0.056	4.835e-104
UBE2B	1.33427	0.057	1.631e-154
NR1H2	1.33423	0.057	5.261e-100
PHOSPHO2	1.33323	0.057	1.568e-99
ROGDI	1.33323	0.057	1.371e-103
TMEM126B	1.33218	0.057	2.007e-156
PTPRK	1.33197	0.057	1.566e-95
ORMDL1	1.33068	0.057	7.003e-140
IKZF5	1.32956	0.057	6.219e-76
FEZ2	1.32934	0.057	1.174e-66
LSG1	1.32889	0.058	1.714e-92
CD58	1.32879	0.058	1.441e-75
PKP4	1.32811	0.058	3.654e-87
PRPF6	1.32811	0.058	1.346e-68
CD151	1.32685	0.058	7.236e-102
COQ10B	1.32621	0.058	3.940e-119
GNPNAT1	1.32539	0.058	3.37e-96
NAA16	1.32527	0.058	2.140e-71
UQCRB	1.32418	0.058	9.617e-99
MED13L	1.32412	0.058	2.618e-94
TTC19	1.32315	0.059	2.081e-143
ARHGAP5	1.32288	0.059	3.77e-94
UIMC1	1.32284	0.059	9.309e-83
DGKE	1.32255	0.059	2.521e-96
ZNF337	1.32241	0.059	2.546e-97
GDI1	1.32189	0.059	1.634e-93
NDUFAF4	1.32079	0.059	6.056e-113
STRBP	1.31952	0.059	1.016e-88
NEMF	1.31859	0.059	1.243e-63
WDR89	1.31827	0.06	4.716e-87
MRPL30	1.31825	0.06	1.724e-70
JUP	1.3179	0.06	2.769e-99
FAM136A	1.31746	0.06	1.143e-93
FAM96A	1.31746	0.06	3.434e-83
BARD1	1.31708	0.06	1.799e-94
DARS	1.31584	0.06	8.828e-72
ARAF	1.31582	0.06	8.688e-83
WDR75	1.31578	0.06	6.958e-114
ANAPC5	1.31515	0.061	2.941e-64
SOCS2	1.31477	0.061	1.006e-98
RAB22A	1.31475	0.061	3.686e-126
WASHC4	1.31376	0.061	5.797e-76
ATP6V1C1	1.31345	0.061	1.962e-76
NUDCD1	1.31309	0.061	8.601e-67
PSMD4	1.31309	0.061	6.107e-88
RSF1	1.31171	0.061	5.673e-97
NAA30	1.31095	0.061	1.099e-78
RYK	1.30989	0.062	7.458e-80
VPS26A	1.30972	0.062	1.684e-77
RNF121	1.30961	0.062	3.395e-42
CD46	1.3091	0.062	5.464e-81
NAA25	1.30878	0.062	9.945e-93
MTG2	1.30876	0.062	6.426e-131
PDCD4	1.30822	0.062	2.529e-92
LAMTOR2	1.30724	0.062	9.39e-97
SUV39H2	1.30447	0.062	2.717e-124
RAP1B	1.30374	0.062	3.002e-97
PTBP2	1.30358	0.063	2.839e-139
RUNX1	1.30354	0.063	7.081e-80
RDH13	1.30339	0.063	3.453e-91
CDC5L	1.30311	0.063	2.726e-46
B3GALNT1	1.3009	0.063	1.294e-94
MRPL15	1.3001	0.063	3.615e-48
EIF2AK2	1.29964	0.063	2.605e-64
SYNE4	1.29946	0.063	2.221e-94
ENO1	1.29866	0.063	1.993e-103
FAM92A	1.29717	0.064	1.802e-92
MRS2	1.29691	0.064	1.239e-72
VTA1	1.29688	0.064	1.339e-88
EDRF1	1.29677	0.064	6.925e-63
RBM27	1.29662	0.064	4.445e-78
PIAS1	1.29658	0.064	3.439e-76
DDX21	1.29658	0.064	1.391e-208
RANBP9	1.29653	0.064	7.53e-91
CCNB2	1.2964	0.064	4.837e-121
SCYL3	1.29627	0.065	3.542e-82
CLIC1	1.29614	0.065	3.461e-91
POC5	1.29541	0.065	9.943e-57
SLC12A9	1.29497	0.065	2.987e-120
ZFR	1.29495	0.065	4.564e-113
NIPSNAP3A	1.29484	0.065	2.067e-90
TMEM161B	1.29341	0.065	2.762e-76
RDX	1.29334	0.065	1.328e-100
HMMR	1.2933	0.065	8.385e-63
R3HCC1L	1.29206	0.066	7.265e-64
BZW2	1.29206	0.066	5.679e-86
TAX1BP3	1.29172	0.066	4.136e-92
TROVE2	1.29148	0.066	7.249e-89
CDC73	1.29099	0.066	8.181e-45
RRP15	1.29052	0.066	3.135e-91
PDE12	1.28988	0.066	8.269e-72
PPP1CB	1.28923	0.066	5.978e-103
ALG8	1.28834	0.066	1.997e-67
ZNF622	1.28764	0.066	1.352e-88
LYRM2	1.28717	0.067	2.781e-89
FAM133B	1.28684	0.067	3.046e-117
SLC30A5	1.28576	0.067	3.036e-126
PROSER1	1.28542	0.067	8.163e-95
SNRNP48	1.28418	0.067	8.996e-97
SS18	1.28414	0.067	2.502e-69
ZNF292	1.284	0.067	3.120e-96
NEDD8	1.28271	0.067	7.711e-112
C10orf113	1.28249	0.067	2.077e-53
CKAP5	1.28237	0.068	3.435e-75
DDX20	1.28221	0.068	1.223e-118
GVQW3	1.28183	0.068	5.209e-89
PGRMC1	1.28156	0.068	3.486e-90
NT5C3A	1.2814	0.068	8.493e-88
DLD	1.28053	0.068	1.531e-155
ALDH16A1	1.2801	0.068	3.764e-82
VAV3	1.27983	0.068	3.404e-87
RIOK1	1.27983	0.068	1.415e-79
GCA	1.27926	0.069	8.105e-90
AFF4	1.27846	0.069	2.982e-106
RBM18	1.27738	0.069	2.571e-72
VEZT	1.27688	0.069	4.916e-77
TUT1	1.27651	0.069	2.126e-80
KCTD13	1.27623	0.069	9.663e-80
ARL5A	1.27584	0.069	4.969e-71
GLRX2	1.27559	0.069	5.864e-80
GOLGB1	1.27337	0.069	1.246e-67
PPP6C	1.27326	0.07	7.203e-87
MKI67	1.27326	0.07	1.063e-109
PIGP	1.27284	0.07	3.102e-87
HRAS	1.27277	0.07	3.055e-76
IFRD1	1.27142	0.07	1.474e-73
PNISR	1.27084	0.07	3.189e-121
TBC1D9	1.27068	0.07	2.627e-86
ZNF638	1.27068	0.07	9.490e-91
ZBTB11	1.27066	0.07	6.571e-83
KLC1	1.27033	0.07	1.932e-70
ZBTB26	1.26956	0.071	1.361e-65
GUK1	1.26919	0.071	6.786e-84
MAP2K4	1.26898	0.071	4.483e-69
SUPT16H	1.26722	0.071	2.792e-133
DUSP16	1.26578	0.071	6.743e-78
RC3H1	1.2656	0.071	1.786e-66
TRIM26	1.26472	0.071	4.568e-76
PDS5B	1.2642	0.071	1.036e-78
EIF3E	1.26392	0.071	9.723e-96
PITPNB	1.26378	0.072	2.574e-77
INTS14	1.2634	0.072	8.518e-79
LAMTOR3	1.2634	0.072	9.734e-83
ZFAND5	1.26283	0.072	1.915e-85
SPC25	1.26238	0.072	2.374e-62
STK38	1.26217	0.072	2.071e-112
YIPF3	1.26088	0.072	3.003e-114
ZNF219	1.26014	0.072	1.644e-83
CAPZA2	1.2601	0.072	3.106e-99
NCKAP1	1.26002	0.072	3.582e-77
YBX3	1.2595	0.073	7.270e-91
NAMPT	1.25885	0.073	5.019e-85
GMNN	1.25864	0.073	7.115e-119
PSMD12	1.25845	0.073	6.252e-230
LUC7L2	1.25787	0.073	1.730e-95
EIF2AK1	1.25727	0.073	1.142e-58
COQ6	1.2571	0.073	7.96e-82
SSR4	1.25672	0.073	3.341e-84
FGFR1OP2	1.25592	0.073	2.090e-75
MTX2	1.25539	0.074	1.609e-56
RNF166	1.25493	0.074	3.772e-48
FAF2	1.2544	0.074	3.695e-99
DYRK1A	1.25368	0.074	4.842e-70
HSF2	1.25343	0.074	2.297e-83
RCOR1	1.25329	0.074	4.589e-50
GLO1	1.25327	0.074	3.592e-95
HIPK1	1.25297	0.074	1.007e-83
THAP5	1.25239	0.074	5.724e-83
CDK5RAP3	1.25227	0.075	1.460e-104
TET2	1.252	0.075	1.044e-58
USP53	1.25181	0.075	1.598e-52
HDAC2	1.25147	0.075	2.608e-70
ST8SIA4	1.25132	0.075	8.187e-66
C3orf58	1.25081	0.075	1.701e-74
NFAT5	1.25069	0.075	8.464e-72
MTSS1L	1.25003	0.075	2.082e-86
CDC42BPG	1.25001	0.075	1.059e-78
CCNJ	1.24971	0.076	6.015e-90
C2orf15	1.24915	0.076	8.751e-79
KMT5B	1.24905	0.076	7.574e-68
TRPS1	1.24743	0.076	3.244e-74
RABIF	1.24731	0.076	4.356e-96
TRIP11	1.24689	0.076	7.277e-44
ATG3	1.24647	0.076	1.458e-87
PSMA6	1.24608	0.076	1.347e-83
IAH1	1.24591	0.076	1.176e-73
NUP153	1.24522	0.076	7.375e-113
LIN7C	1.24514	0.077	4.614e-112
TRMT11	1.24512	0.077	4.245e-32
TEX10	1.2449	0.077	1.900e-82
RBM25	1.2448	0.077	1.187e-137
PRPF18	1.24363	0.077	2.280e-28
ACTR2	1.24319	0.077	2.946e-101
TIMMDC1	1.24309	0.077	3.884e-74
RBM17	1.24217	0.077	9.424e-100
HLTF	1.24185	0.077	3.874e-79
RXRB	1.24185	0.077	1.012e-67
IDH3A	1.24165	0.078	1.801e-75
OARD1	1.24122	0.078	1.772e-80
TOX4	1.24107	0.078	2.907e-62
PAWR	1.24085	0.078	2.075e-93
PAN3	1.24042	0.078	1.128e-71
GOLPH3L	1.2403	0.078	6.e-70
ZNF367	1.2398	0.078	1.593e-79
SCYL2	1.23865	0.078	4.056e-55
ZC3H8	1.23792	0.079	8.316e-73
COP1	1.23737	0.079	1.007e-56
REEP5	1.23694	0.079	3.267e-95
PARP6	1.23588	0.079	3.552e-40
ZC3HAV1	1.23588	0.079	1.797e-75
MRPS22	1.23469	0.079	2.074e-91
RHOD	1.23469	0.079	5.777e-79
EMSY	1.23434	0.079	1.542e-47
PSMB7	1.23361	0.079	3.482e-67
VPS28	1.23348	0.079	3.314e-85
TTF2	1.23315	0.08	3.371e-71
GTF2E1	1.23256	0.08	8.031e-48
UMPS	1.23249	0.08	2.712e-59
UBA3	1.23216	0.08	2.116e-73
ETFA	1.23195	0.08	7.643e-68
TOMM70	1.23178	0.08	3.365e-88
TP53INP1	1.23078	0.08	4.18e-103
RNF114	1.23032	0.08	3.001e-200
CDKN2C	1.23014	0.08	7.507e-77
UFL1	1.22961	0.081	1.951e-69
DMTF1	1.2293	0.081	3.006e-55
KLF3	1.22871	0.081	9.054e-60
NHLRC2	1.22843	0.081	1.421e-57
CHPF	1.22789	0.081	3.125e-113
PTCD3	1.22722	0.081	2.162e-82
SH3BP5	1.22696	0.081	2.083e-76
THAP6	1.22639	0.081	3.689e-40
STYX	1.22585	0.081	4.389e-92
C5orf34	1.22549	0.082	1.74e-75
VMP1	1.22453	0.082	1.042e-51
TMEM209	1.22389	0.082	9.195e-62
CLCC1	1.22186	0.082	8.985e-64
GSPT1	1.22173	0.082	7.420e-130
MED4	1.22167	0.082	3.702e-79
ETNK1	1.22165	0.082	6.565e-91
ANP32B	1.22139	0.082	5.394e-118
STK4	1.2205	0.082	3.104e-57
PRIM1	1.2199	0.083	1.046e-69
NCOA5	1.21943	0.083	5.633e-58
RNF13	1.21932	0.083	8.908e-69
MPDU1	1.21911	0.083	5.446e-74
MIER3	1.21825	0.083	2.198e-70
NUP85	1.21669	0.083	3.906e-66
PAK2	1.21667	0.083	1.857e-74
UQCRC2	1.21638	0.083	1.350e-63
KCNJ14	1.2163	0.083	1.649e-66
CDR2	1.21603	0.083	9.726e-63
DCUN1D1	1.21585	0.084	8.962e-75
INTS13	1.21543	0.084	1.086e-74
GTF2H3	1.2154	0.084	1.625e-73
INPP4B	1.21479	0.084	2.858e-88
ASF1B	1.21389	0.084	1.416e-67
TSPAN15	1.21384	0.084	6.033e-74
TWF1	1.21307	0.084	1.217e-77
KMT2A	1.2128	0.084	3.144e-55
ABT1	1.21269	0.084	1.938e-121
EPC1	1.2124	0.085	2.773e-60
HMGCS1	1.21221	0.085	5.844e-74
KRTCAP2	1.21091	0.085	1.334e-103
CHD8	1.20962	0.085	1.250e-48
NEDD1	1.20946	0.085	1.683e-54
SRSF11	1.20901	0.085	1.517e-105
PPP1R2	1.20884	0.085	3.778e-75
SAMD1	1.2086	0.085	6.361e-74
CHAC2	1.20777	0.085	3.674e-72
TESK1	1.20774	0.086	1.884e-73
DEPDC1	1.20769	0.086	3.458e-67
KIF5B	1.20755	0.086	3.503e-149
ADAM17	1.20664	0.086	6.995e-46
RABEP1	1.20615	0.086	3.050e-66
TMEM216	1.20593	0.086	1.184e-80
ARMC8	1.20588	0.086	3.634e-48
HDGFL3	1.20553	0.086	2.069e-59
PGGT1B	1.2055	0.086	2.915e-55
UBL3	1.20539	0.086	2.691e-69
CHD7	1.20531	0.087	3.64e-67
SP2	1.20496	0.087	2.722e-74
NCOA2	1.20491	0.087	2.542e-60
BTBD7	1.20466	0.087	1.131e-40
MMADHC	1.20453	0.087	4.297e-75
SCAF8	1.20336	0.087	1.658e-77
DPY19L4	1.20306	0.087	2.391e-65
HPRT1	1.20303	0.087	1.181e-67
VIRMA	1.20282	0.087	4.226e-59
MSH2	1.20279	0.088	1.173e-45
BUB1	1.20268	0.088	2.261e-43
PJA2	1.20238	0.088	1.392e-64
INTS6	1.20227	0.088	5.599e-51
NPDC1	1.20205	0.088	1.455e-72
MTFR2	1.20194	0.088	4.521e-69
ERBIN	1.20066	0.088	5.491e-55
RP9	1.20055	0.088	6.258e-117
OSBPL2	1.20039	0.088	4.985e-117
ZC3H13	1.20039	0.088	2.955e-64
CRBN	1.20036	0.089	1.619e-60
RNF151	1.20019	0.089	1.606e-133
AIMP1	1.19921	0.089	1.900e-63
E2F6	1.1991	0.089	1.394e-124
MKRN1	1.19907	0.089	6.086e-80
ERCC6L2	1.1983	0.089	9.131e-72
SENP5	1.19819	0.089	1.309e-73
PRMT9	1.19789	0.089	6.112e-33
SERINC1	1.19742	0.09	4.249e-76
DNAJC15	1.19728	0.09	1.908e-53
PPP2R5E	1.19695	0.09	1.016e-66
ABI1	1.19656	0.09	3.429e-68
ZMYM2	1.19629	0.09	6.464e-137
CUTC	1.19618	0.09	6.933e-62
CCNK	1.19612	0.09	5.944e-87
FZD4	1.19609	0.09	2.198e-36
HSDL1	1.19604	0.09	2.020e-71
UCHL5	1.19546	0.09	1.279e-63
PRDM4	1.19521	0.091	1.327e-55
MCCC2	1.19501	0.091	5.643e-60
NSMCE2	1.1949	0.091	1.194e-46
HAT1	1.19446	0.091	5.972e-69
ZDHHC20	1.19404	0.091	1.394e-60
MON2	1.19393	0.091	2.803e-68
CYBA	1.19385	0.091	5.988e-71
NDC80	1.19271	0.091	3.88e-27
HTR2B	1.19254	0.091	1.793e-32
RPF1	1.19165	0.092	5.236e-61
KRCC1	1.19064	0.092	2.852e-72
SLC35A1	1.18938	0.092	1.108e-58
ZZZ3	1.1891	0.092	8.577e-61
KLHL36	1.18887	0.092	8.325e-98
SIGIRR	1.18851	0.092	4.765e-70
ADPGK	1.18848	0.092	9.229e-81
ASXL2	1.18811	0.092	4.812e-59
DLG1	1.18789	0.092	1.912e-50
MAP3K2	1.18713	0.093	2.720e-38
SCAMP1	1.18684	0.093	2.207e-51
PHF14	1.18602	0.093	3.115e-59
STT3B	1.1858	0.093	5.710e-67
WRB	1.18577	0.093	7.463e-69
RIPK4	1.18537	0.093	8.994e-65
URI1	1.18532	0.093	7.475e-62
PPM1B	1.18532	0.093	8.930e-58
UBE2E3	1.18344	0.093	8.167e-50
LDHA	1.18313	0.093	5.913e-60
NT5C2	1.18256	0.094	2.432e-46
ADAMTS19	1.18161	0.094	8.420e-65
MAIP1	1.18159	0.094	2.813e-93
CXCL12	1.18147	0.094	5.754e-68
ZFYVE16	1.18141	0.094	2.813e-62
PRDX1	1.18107	0.094	2.337e-87
TMED8	1.18104	0.094	7.893e-59
GGPS1	1.18099	0.094	1.137e-62
SETD3	1.18096	0.094	8.812e-56
HIST1H2BK	1.17972	0.095	1.816e-68
UTP15	1.17949	0.095	7.322e-79
SRPK1	1.17906	0.095	1.501e-54
MNX1	1.17829	0.095	1.92e-66
MRPL57	1.17728	0.095	5.070e-68
MEMO1	1.17684	0.095	1.026e-64
C1D	1.17679	0.095	2.032e-61
PXMP2	1.17644	0.095	2.714e-66
MBNL1	1.17621	0.095	1.942e-52
TWISTNB	1.176	0.096	2.577e-67
CNOT6	1.1754	0.096	5.089e-82
WDR61	1.17452	0.096	1.472e-106
MKL2	1.17444	0.096	2.013e-49
PTEN	1.17403	0.096	3.866e-57
SPRY1	1.17394	0.096	2.446e-67
PIAS3	1.17383	0.096	7.447e-99
CTNNB1	1.17362	0.096	7.230e-70
GMFB	1.17313	0.096	1.069e-88
LRRC14	1.17219	0.097	1.416e-67
TMEM33	1.17211	0.097	8.958e-73
LUZP6	1.17176	0.097	8.055e-70
C1orf112	1.17164	0.097	8.759e-41
DERL1	1.17155	0.097	3.125e-58
SETD7	1.17155	0.097	1.975e-69
ASF1A	1.17038	0.097	1.506e-88
MRPL17	1.16994	0.097	1.511e-66
UBE2W	1.16985	0.097	3.677e-72
ANKRD46	1.16947	0.097	4.311e-58
GLE1	1.16903	0.098	7.209e-63
GPBP1	1.16873	0.098	1.002e-94
L3HYPDH	1.1669	0.098	7.656e-66
LMBR1	1.16658	0.098	1.597e-50
LSM14A	1.16605	0.098	1.293e-85
STAG2	1.16551	0.098	1.239e-65
LEMD3	1.16462	0.098	3.803e-49
SPCS3	1.16343	0.098	7.193e-90
UBALD1	1.16337	0.098	1.765e-59
SLC19A2	1.16304	0.099	2.429e-65
PLOD2	1.16239	0.099	4.362e-56
USP39	1.16224	0.099	5.034e-64
GTF3A	1.16203	0.099	2.209e-161
NET1	1.16167	0.099	3.173e-53
CENPL	1.16032	0.099	8.803e-76
CELSR2	1.15866	0.099	1.281e-63
RAD21	1.1586	0.099	1.455e-102
XRN2	1.15857	0.099	4.776e-66
PHC2	1.1583	0.1	3.033e-49
SMG1	1.15818	0.1	1.805e-63
GOLGA4	1.15809	0.1	4.283e-65
CDK2AP1	1.15788	0.1	6.16e-207
MLH3	1.15761	0.1	2.596e-54
RC3H2	1.15728	0.1	5.166e-67
TXNDC11	1.157	0.1	2.013e-63
ZNF786	1.15676	0.1	6.300e-53
GINS1	1.15655	0.1	9.356e-53
CDC27	1.15606	0.1	4.032e-57
FMC1	1.15534	0.101	5.066e-64
RING1	1.15503	0.101	6.059e-56
ZNF688	1.15488	0.101	4.713e-64
ANKRD17	1.15485	0.101	2.389e-47
UBXN4	1.15354	0.101	3.584e-72
MEF2A	1.15311	0.101	4.46e-58
FNBP4	1.15302	0.101	8.627e-100
FANCI	1.15293	0.101	8.088e-55
ADCY1	1.15238	0.101	9.555e-50
NFKBIL1	1.15204	0.102	2.056e-79
LSM5	1.15201	0.102	1.564e-76
NUP205	1.15198	0.102	7.383e-63
TMEM30A	1.15198	0.102	4.058e-63
MEIS1	1.15183	0.102	2.898e-27
KMT2E	1.15165	0.102	1.233e-84
PNO1	1.15152	0.102	1.391e-71
KYNU	1.15109	0.102	3.094e-60
HMGA1	1.15076	0.102	1.486e-62
HSD17B10	1.15076	0.102	2.670e-63
CDK16	1.1506	0.103	6.298e-80
SNX16	1.15042	0.103	9.761e-65
MBIP	1.14959	0.103	2.554e-61
PPP3R1	1.14894	0.103	2.55e-58
ZCCHC10	1.14826	0.103	4.879e-40
MPHOSPH10	1.1474	0.103	1.281e-49
RMND5A	1.14696	0.103	2.25e-63
RAP2C	1.14659	0.103	1.955e-62
KPNA4	1.14638	0.104	3.848e-54
MFSD14B	1.14638	0.104	3.085e-63
C20orf27	1.14613	0.104	2.971e-112
EPC2	1.14607	0.104	1.717e-58
SPAG9	1.14576	0.104	1.205e-28
NFKBID	1.14557	0.104	3.314e-56
HIRIP3	1.14541	0.104	2.178e-68
EIF5B	1.14492	0.104	3.722e-39
ZUP1	1.14489	0.104	3.934e-58
NAPB	1.14489	0.104	9.321e-43
FLNA	1.14454	0.105	1.163e-73
TMEM87B	1.14426	0.105	1.732e-36
RAB6A	1.14414	0.105	1.657e-59
AKR1E2	1.14404	0.105	5.668e-61
CD2AP	1.14386	0.105	3.153e-67
VPS13B	1.14295	0.105	4.013e-51
SIPA1L1	1.14267	0.105	7.603e-30
PLXNA3	1.14251	0.105	1.606e-60
ZNF641	1.14195	0.105	8.654e-60
REL	1.14123	0.106	8.413e-47
TNFRSF21	1.14098	0.106	2.051e-52
PLEKHH3	1.14092	0.106	6.472e-69
NFIL3	1.1406	0.106	1.163e-61
FXR1	1.14023	0.106	1.275e-93
NANP	1.14016	0.106	5.146e-108
TRIM8	1.13994	0.106	2.704e-44
GPATCH2	1.13985	0.106	1.15e-46
MACC1	1.13972	0.106	4.61e-50
NAPG	1.13849	0.107	1.291e-38
RSBN1L	1.13837	0.107	1.042e-55
QTRT2	1.13818	0.107	2.633e-71
SAP30	1.13814	0.107	9.906e-67
TAF3	1.13811	0.107	2.89e-34
DCAF4	1.13767	0.107	8.56e-50
TARS	1.13663	0.107	4.351e-48
CCP110	1.1365	0.107	4.426e-58
SEC22A	1.13466	0.107	3.787e-54
TMOD3	1.13411	0.107	3.07e-63
DNAJB14	1.1336	0.108	1.261e-43
RWDD1	1.13344	0.108	7.66e-100
SELENOH	1.133	0.108	1.691e-60
SIX4	1.13139	0.108	1.539e-53
ARFGEF1	1.1313	0.108	1.772e-41
CBLL1	1.13104	0.108	1.305e-70
KIAA1586	1.13091	0.108	2.667e-105
PSMG1	1.13085	0.108	2.142e-85
VPS11	1.13075	0.108	3.646e-62
LAMP2	1.13046	0.109	3.659e-55
SLC6A14	1.13046	0.109	2.762e-55
SLC44A1	1.13033	0.109	2.666e-59
ANKRD61	1.13021	0.109	3.035e-58
SHMT2	1.13014	0.109	6.635e-60
CHD1	1.12975	0.109	4.683e-113
HIGD1A	1.12895	0.109	1.006e-61
ATOX1	1.12859	0.109	1.136e-65
AREL1	1.12846	0.109	1.650e-25
SMAD5	1.12798	0.11	1.370e-76
ZBTB41	1.12785	0.11	1.085e-53
CAST	1.12736	0.11	3.326e-40
TIAL1	1.12675	0.11	3.152e-155
DSP	1.12668	0.11	1.705e-46
HERPUD1	1.12655	0.11	3.111e-56
GAN	1.12623	0.11	1.476e-57
RAB3D	1.12623	0.11	1.425e-57
ARL8B	1.1259	0.11	1.099e-60
MTERF2	1.12558	0.111	8.996e-74
FRS2	1.12444	0.111	6.753e-44
RABGGTA	1.12441	0.111	1.368e-58
PARPBP	1.12434	0.111	3.771e-36
NME1-NME2	1.12388	0.111	1.128e-93
TRIP12	1.1232	0.111	2.181e-62
BRMS1L	1.123	0.111	1.023e-42
CCNT2	1.12248	0.111	3.523e-100
PSMF1	1.12212	0.111	4.279e-40
PLRG1	1.12205	0.111	3.998e-57
TMEM184C	1.12192	0.112	3.554e-78
SAYSD1	1.12143	0.112	1.831e-58
ZFAND6	1.1212	0.112	2.046e-53
GRPEL2	1.12103	0.112	7.770e-123
SMAD6	1.12097	0.112	8.618e-28
SDR42E1	1.12087	0.112	1.782e-58
TRIM25	1.12061	0.112	1.086e-64
WDYHV1	1.12031	0.112	5.295e-48
TMED10	1.12008	0.112	2.367e-66
KLF5	1.11998	0.113	2.006e-58
HBP1	1.11916	0.113	2.400e-53
TTK	1.11916	0.113	7.957e-26
MRPL13	1.11906	0.113	1.563e-28
KLHDC2	1.11883	0.113	6.890e-55
CSNK1G3	1.11879	0.113	5.373e-56
PRPF38B	1.11876	0.113	1.264e-115
PRKAB2	1.11807	0.113	8.933e-70
NEU1	1.1176	0.113	4.193e-86
PLSCR1	1.11737	0.114	1.530e-59
UVRAG	1.1173	0.114	4.793e-48
ORC5	1.11667	0.114	6.091e-35
HOOK1	1.11621	0.114	3.596e-41
HAX1	1.11591	0.114	7.138e-73
PHB	1.11478	0.114	5.396e-78
AKAP1	1.11414	0.114	9.721e-35
PDCD2L	1.11381	0.114	8.408e-52
USP16	1.11371	0.114	6.448e-55
PRRC1	1.11297	0.114	1.028e-42
SPDL1	1.11271	0.115	2.613e-40
CALML4	1.11214	0.115	1.217e-28
CRCP	1.11072	0.115	1.139e-47
AUNIP	1.11066	0.115	5.820e-38
ATP5PF	1.11062	0.115	4.045e-121
ESCO1	1.11039	0.115	7.24e-52
CDC26	1.11019	0.115	3.982e-67
NDUFS3	1.11002	0.115	2.914e-72
SLC31A1	1.10978	0.115	1.184e-22
PPM1H	1.10914	0.116	9.453e-51
ANXA7	1.109	0.116	2.161e-45
MPP5	1.10873	0.116	2.130e-38
MRPL55	1.10873	0.116	4.952e-75
IVNS1ABP	1.10867	0.116	1.042e-47
FZD6	1.10863	0.116	5.686e-64
FAM204A	1.10863	0.116	6.513e-57
DCAF5	1.10846	0.116	1.028e-19
RPAP3	1.1067	0.116	7.586e-48
RPP40	1.10571	0.117	3.286e-55
SPOPL	1.10544	0.117	2.317e-50
ATP6V1H	1.10537	0.117	1.730e-26
BATF	1.10356	0.117	6.624e-47
PRDX6	1.10353	0.117	2.390e-75
RITA1	1.10353	0.117	8.049e-53
TEX2	1.10343	0.117	1.787e-33
USP38	1.10319	0.117	3.774e-72
VTI1B	1.10298	0.117	4.401e-41
ZCCHC9	1.10295	0.118	1.551e-47
PPFIA1	1.10288	0.118	9.626e-99
COBLL1	1.10233	0.118	7.263e-50
KMT2C	1.1014	0.118	2.845e-39
FLRT3	1.10137	0.118	1.272e-55
GTF3C3	1.10127	0.118	5.19e-46
SERINC3	1.10113	0.118	3.870e-61
NECAB1	1.10089	0.118	1.421e-35
OCIAD1	1.10034	0.118	2.084e-83
FBXW11	1.10013	0.118	2.525e-36
PEX16	1.10009	0.119	6.842e-53
UGDH	1.09965	0.119	7.966e-125
DCTN4	1.0994	0.119	1.209e-59
THUMPD2	1.09771	0.119	5.798e-37
ADAT1	1.09674	0.119	4.079e-50
VKORC1L1	1.09614	0.119	8.343e-40
TSPYL2	1.09611	0.119	1.154e-54
CEP350	1.09597	0.119	3.036e-46
PSPC1	1.09587	0.119	1.989e-125
CCDC58	1.09562	0.12	2.813e-54
EIF3M	1.09552	0.12	3.689e-137
SLC23A1	1.09468	0.12	1.104e-54
CDC40	1.09461	0.12	6.327e-53
SMARCE1	1.0944	0.12	1.967e-42
GDAP1	1.09433	0.12	1.536e-49
NDUFC1	1.0943	0.12	1.851e-54
PFN2	1.09416	0.12	2.144e-54
THAP12	1.09402	0.12	1.385e-49
SUGT1	1.09388	0.121	1.448e-47
RAB1A	1.09374	0.121	1.263e-85
MCTS1	1.0937	0.121	3.23e-53
FAM129B	1.09297	0.121	6.487e-51
UTP23	1.0923	0.121	3.259e-103
RMI1	1.09163	0.121	2.992e-48
UNK	1.09082	0.121	4.323e-46
B4GALT1	1.09012	0.121	1.287e-49
RXYLT1	1.08962	0.121	7.787e-52
TIMM17B	1.08938	0.121	7.755e-54
FAM83B	1.0893	0.122	5.348e-51
ZBTB10	1.08884	0.122	6.937e-54
PHF3	1.08881	0.122	6.018e-52
IK	1.08771	0.122	7.767e-51
RNF138	1.08767	0.122	6.428e-59
NUP35	1.08728	0.122	1.679e-64
SPICE1	1.08721	0.122	4.832e-30
MSL2	1.08718	0.122	4.107e-35
SNX14	1.08711	0.122	1.758e-45
EDC3	1.08675	0.123	2.637e-24
SLC7A6OS	1.08657	0.123	6.017e-122
CPEB4	1.08611	0.123	1.854e-32
RHEB	1.0859	0.123	1.797e-41
MAK16	1.0859	0.123	1.252e-53
XPO4	1.08533	0.123	6.118e-45
NGDN	1.08529	0.123	6.881e-62
ATXN2	1.08504	0.123	2.967e-58
TTC3	1.08468	0.123	7.256e-30
MED30	1.08468	0.123	2.466e-48
RINT1	1.08461	0.124	4.399e-50
COPZ1	1.08404	0.124	3.365e-42
SESN1	1.08397	0.124	1.081e-49
TANK	1.08329	0.124	6.231e-53
SMURF1	1.08322	0.124	1.543e-44
RALA	1.08318	0.124	9.733e-28
ABHD10	1.08311	0.124	1.094e-52
PPP6R3	1.0825	0.124	4.468e-59
DNAJC25	1.08232	0.125	1.112e-58
PLA2G15	1.08182	0.125	9.797e-39
SNAPC1	1.08153	0.125	1.478e-41
SRBD1	1.08149	0.125	4.683e-27
NAA50	1.0812	0.125	6.708e-53
C8orf76	1.08106	0.125	9.576e-123
SOX15	1.08102	0.125	1.037e-51
FANCM	1.08063	0.125	3.474e-52
TFAP2A	1.08012	0.125	1.568e-52
ARV1	1.08009	0.125	2.683e-34
PCYOX1	1.07933	0.126	1.108e-52
PPHLN1	1.07878	0.126	5.612e-24
LONRF2	1.07875	0.126	1.665e-50
USPL1	1.07831	0.126	9.142e-99
NR3C1	1.07809	0.126	1.144e-39
FBXO9	1.07766	0.126	9.161e-48
TFAM	1.07668	0.126	1.077e-65
XRCC5	1.07609	0.126	2.569e-73
KCTD2	1.0758	0.126	1.286e-52
EIF2AK3	1.07566	0.127	1.283e-47
IKZF2	1.07405	0.127	5.328e-35
YTHDC2	1.07397	0.127	9.526e-42
JADE2	1.07328	0.127	1.132e-25
AGFG1	1.07247	0.127	2.07e-48
TRAPPC6B	1.07155	0.127	1.541e-76
VAPA	1.07059	0.127	2.873e-70
DYNC1LI1	1.0703	0.127	1.471e-63
GRHL1	1.06934	0.127	9.802e-43
MAP3K9	1.06911	0.128	2.818e-47
ACYP1	1.06885	0.128	1.37e-45
TMBIM4	1.06878	0.128	3.655e-53
PPP1R11	1.0683	0.128	8.082e-51
EMP2	1.06807	0.128	3.799e-49
CACNG4	1.06763	0.128	1.905e-44
TMEM164	1.06718	0.128	5.020e-46
CHST15	1.06685	0.128	2.555e-41
USP25	1.06677	0.128	1.873e-48
NADK	1.06674	0.129	1.697e-69
NIPBL	1.0645	0.129	7.393e-49
ST20	1.06442	0.129	1.125e-37
RARS2	1.06431	0.129	6.544e-51
LGALS3	1.06401	0.129	4.755e-53
RLF	1.06401	0.129	3.888e-40
LDHD	1.0639	0.129	3.445e-50
FAM8A1	1.06386	0.129	6.182e-50
SPPL2A	1.06348	0.129	3.832e-46
DIAPH1	1.06348	0.129	2.481e-33
PPIL4	1.06092	0.13	9.647e-26
C7orf50	1.05922	0.13	1.71e-26
ZBTB38	1.05884	0.13	3.611e-46
AFTPH	1.0585	0.13	1.733e-45
NEIL3	1.05831	0.13	1.661e-48
ADAM10	1.05812	0.13	1.418e-40
C2orf69	1.05786	0.13	1.549e-68
NUP188	1.05782	0.13	1.483e-14
MARK3	1.05778	0.13	3.527e-47
EIF3H	1.05763	0.131	3.015e-52
GPER1	1.05748	0.131	3.444e-47
EIF2S3	1.05679	0.131	7.524e-65
MAFK	1.05671	0.131	1.72e-44
ASH1L	1.0566	0.131	6.002e-46
IDH3G	1.05656	0.131	3.217e-49
ENDOG	1.05649	0.131	6.708e-52
KLHL20	1.05633	0.131	6.225e-52
SYPL1	1.05603	0.131	1.728e-50
CCNG2	1.05484	0.132	2.586e-27
ZCRB1	1.05408	0.132	5.183e-48
USP11	1.05373	0.132	3.322e-47
MBD6	1.05362	0.132	1.061e-47
ATG5	1.05362	0.132	4.395e-36
RAD50	1.05354	0.132	2.883e-46
PTGR2	1.05266	0.132	8.175e-46
C6orf106	1.05216	0.132	7.474e-45
PIGY	1.05192	0.132	9.068e-68
DDX59	1.05096	0.132	1.848e-30
DAP3	1.05061	0.133	4.609e-39
MCM9	1.05057	0.133	4.914e-22
LATS1	1.0505	0.133	1.390e-55
PARL	1.05038	0.133	1.208e-18
CHD4	1.05034	0.133	1.433e-58
RPL22L1	1.05011	0.133	2.264e-48
RBBP7	1.04902	0.133	4.597e-68
TBL1XR1	1.04879	0.133	1.142e-43
MAP4K3	1.0486	0.133	2.411e-45
SLC9A1	1.0484	0.134	1.738e-44
OSGEP	1.04817	0.134	7.524e-48
SSR1	1.04774	0.134	3.041e-74
FASTKD2	1.04766	0.134	9.065e-52
PALB2	1.04766	0.134	3.969e-39
RBM33	1.04763	0.134	1.954e-57
RHPN1	1.04739	0.134	4.773e-48
SLC35G1	1.0472	0.134	6.126e-48
PSMB2	1.04708	0.134	1.832e-58
MYO1B	1.0461	0.135	1.821e-35
UBE2G1	1.04587	0.135	2.117e-49
MBTPS1	1.04575	0.135	3.07e-80
MTFR1L	1.04564	0.135	4.988e-37
SNRNP27	1.04509	0.135	3.759e-69
KCTD3	1.04481	0.135	5.144e-36
MAP7	1.04458	0.135	5.178e-41
CA12	1.0445	0.135	5.110e-47
GEMIN2	1.0434	0.135	3.791e-46
GCC2	1.04305	0.136	3.956e-32
CEP55	1.04171	0.136	1.588e-46
RFXAP	1.04139	0.136	4.885e-45
ZBTB43	1.04131	0.136	1.448e-43
SEPT9	1.04044	0.136	1.170e-24
CPSF2	1.04025	0.136	4.264e-38
ATG12	1.03977	0.136	4.716e-65
DIS3	1.03965	0.136	1.01e-44
SLCO4A1	1.03953	0.136	9.262e-47
HDDC2	1.03854	0.137	1.405e-18
WDHD1	1.03854	0.137	8.557e-25
RAB11A	1.03727	0.137	5.390e-83
HID1	1.03675	0.137	1.580e-46
SCAF4	1.03671	0.137	5.189e-43
MBTD1	1.03655	0.137	1.145e-57
C1orf131	1.03635	0.137	1.086e-39
NDUFA8	1.03627	0.137	1.795e-40
CD302	1.03615	0.137	7.218e-47
RPF2	1.03603	0.137	3.232e-46
SRP54	1.03587	0.138	1.294e-31
NIF3L1	1.03583	0.138	5.291e-76
OXSR1	1.03547	0.138	6.975e-50
GDE1	1.03495	0.138	3.368e-61
NUP54	1.03483	0.138	1.585e-93
CTNNA1	1.03467	0.138	1.771e-38
HPS3	1.03407	0.138	1.361e-45
PSMD10	1.03395	0.138	3.5e-46
PDP1	1.03214	0.138	5.990e-41
SGPP1	1.03181	0.139	7.604e-48
GRHL2	1.03133	0.139	1.032e-43
SRFBP1	1.03133	0.139	5.516e-43
RAPGEF6	1.03109	0.139	3.32e-31
SPCS2	1.03076	0.139	8.121e-75
LAD1	1.03072	0.139	1.242e-43
ZNF276	1.0304	0.139	2.675e-85
RAPH1	1.03011	0.139	2.169e-35
SLC39A9	1.03011	0.139	5.616e-38
PPP2R5C	1.03003	0.139	1.541e-46
SUDS3	1.02922	0.14	5.773e-40
HINT3	1.02906	0.14	1.135e-65
SAR1A	1.02906	0.14	4.793e-87
GFM1	1.02882	0.14	2.045e-49
MFSD1	1.02857	0.14	1.170e-44
CDC42SE2	1.02857	0.14	1.609e-38
CREB3L4	1.02821	0.14	1.579e-41
PCDHA12	1.0278	0.14	1.633e-45
SELENOK	1.02776	0.14	1.455e-47
ACAP2	1.02772	0.141	1.501e-34
TMEM184A	1.02743	0.141	4.209e-28
BMI1	1.02674	0.141	4.926e-53
BBIP1	1.02625	0.141	1.543e-45
AP1AR	1.02625	0.141	6.946e-39
BMS1	1.02592	0.141	2.475e-29
FOXJ3	1.02531	0.141	2.751e-40
ECHDC1	1.02514	0.141	1.882e-27
MRPL19	1.02506	0.141	6.77e-15
ARL1	1.02485	0.142	5.062e-51
DDX46	1.02424	0.142	7.309e-38
PHLPP2	1.02391	0.142	7.952e-35
LMTK2	1.02387	0.142	7.224e-26
EEF1AKMT4	1.02358	0.142	3.793e-45
UGCG	1.02358	0.142	2.766e-52
TNPO3	1.02309	0.142	4.607e-57
PPME1	1.02296	0.142	2.090e-30
SIDT1	1.02173	0.142	1.266e-44
ERO1A	1.02123	0.143	1.009e-34
WDR46	1.0209	0.143	1.409e-32
ZNF142	1.01999	0.143	5.335e-07
B3GALNT2	1.01966	0.143	2.101e-43
BDP1	1.01874	0.143	1.057e-28
TSTD2	1.01853	0.143	4.490e-40
BCL10	1.01837	0.143	3.354e-115
RAB21	1.01828	0.143	2.956e-92
SNX2	1.01816	0.143	1.276e-37
PCNX1	1.01787	0.143	2.433e-31
STK3	1.01741	0.144	3.330e-37
POLH	1.01703	0.144	2.417e-23
MPHOSPH8	1.01695	0.144	4.911e-39
MRPL21	1.01687	0.144	4.290e-90
TRIQK	1.01657	0.144	4.202e-43
IQCE	1.01632	0.144	1.569e-29
BCCIP	1.01574	0.144	7.462e-93
SARNP	1.01523	0.144	5.831e-44
NSMF	1.01502	0.144	7.075e-44
N4BP2L2	1.0149	0.145	1.336e-44
GLIS2	1.01465	0.145	3.691e-47
POLE2	1.01435	0.145	3.249e-32
MTFP1	1.01402	0.145	6.825e-44
PRRC2A	1.01229	0.145	9.714e-94
SETD5	1.01174	0.145	9.895e-73
NRF1	1.01119	0.145	6.913e-24
DGKH	1.01094	0.145	2.365e-33
DDX17	1.01089	0.145	6.488e-88
ECHS1	1.01068	0.146	3.261e-43
EMC3	1.01043	0.146	6.398e-35
RNF169	1.01022	0.146	1.378e-37
PTPN18	1.00971	0.146	2.246e-36
HSPD1	1.00971	0.146	3.934e-104
AVL9	1.00915	0.146	2.305e-43
LYPD6B	1.00826	0.146	1.797e-32
MAP2K3	1.00813	0.146	5.21e-43
FAM120AOS	1.008	0.146	3.626e-43
TXLNG	1.00788	0.147	1.854e-35
TAF1A	1.00788	0.147	6.412e-40
TJP1	1.00715	0.147	1.485e-23
GFM2	1.00711	0.147	5.486e-39
PHF1	1.00698	0.147	7.415e-44
CLN6	1.00659	0.147	1.129e-41
LRRC58	1.00612	0.147	7.076e-62
ARID4B	1.00552	0.147	3.161e-60
NDUFAF6	1.00548	0.147	2.183e-34
STAM	1.00535	0.147	1.857e-27
NCAPG2	1.00467	0.148	5.569e-37
CLNS1A	1.00402	0.148	1.897e-42
OSBPL7	1.00389	0.148	7.58e-43
RAB25	1.00333	0.148	9.753e-43
CHRNA5	1.00325	0.148	1.020e-42
ABCE1	1.00316	0.148	1.517e-49
COX6A1	1.00204	0.148	1.190e-42
LNX2	1.00199	0.148	1.7e-39
NDUFB2	1.00143	0.148	4.193e-41
TRMT61B	1.00134	0.149	4.989e-42
IQCB1	1.001	0.149	3.708e-22
FAM162A	1.001	0.149	2.008e-39
CXorf38	1.00039	0.149	3.060e-42

[truncated: 1 more sheets: NucS11]
