# Supplementary material for: NucHMM: a method for quantitative modeling of nucleosome organization identifying functional nucleosome states distinctly associated with splicing potentiality
Source: Genome Biol. 2021 Aug 26;22:250. doi: 10.1186/s13059-021-02465-1 (PMC8390234; doi:10.1186/s13059-021-02465-1)
Supplement: Supplementary file 3 — Additional file 3. The lists of cell type-specific NucSs-genes for H1. [file 13059_2021_2465_MOESM3_ESM.xlsx]

## Sheet: NucS1
gene	S1_log10FC	S1_log10FC_percentage(descending)	S1_pval
TAS2R41	2.00059	0	0.e+00
PI3	1.99214	0	0.e+00
APOA2	1.97538	0	0.e+00
OR6X1	1.9461	0	0.e+00
LRRC30	1.94601	0	0.e+00
OR6T1	1.94162	0.001	0.e+00
SPACA4	1.92174	0.001	0.e+00
OR10P1	1.85809	0.001	0.e+00
OR5AR1	1.85577	0.001	0.e+00
OR51G1	1.8524	0.001	0.e+00
OR52B6	1.8509	0.001	0.e+00
GUK1	1.80782	0.001	0.e+00
CCDC182	1.79331	0.001	8.744e-293
UPK2	1.77669	0.001	0.e+00
OR10X1	1.75638	0.001	0.e+00
OR4E2	1.74147	0.002	0.e+00
PRSS42	1.73538	0.002	3.787e-287
CYP8B1	1.69953	0.002	4.575e-167
PTX4	1.6965	0.002	3.026e-291
C1orf226	1.68016	0.002	1.642e-237
WFDC6	1.63107	0.002	3.95e-174
UBQLN3	1.62277	0.002	2.228e-174
FABP1	1.61131	0.002	4.647e-165
SPATA2	1.60667	0.002	8.782e-161
SCGB1D4	1.59205	0.002	1.393e-218
RAB11B	1.55802	0.003	3.487e-144
CD3D	1.55141	0.003	1.241e-179
RNASE1	1.55002	0.003	1.347e-159
BPIFA1	1.54124	0.003	1.037e-156
IDH3G	1.54015	0.003	1.392e-168
GOSR2	1.5371	0.003	4.069e-164
RPUSD1	1.53696	0.003	8.996e-182
GLRX5	1.53384	0.003	5.216e-175
CHCHD1	1.52533	0.003	3.614e-179
RTN4R	1.52437	0.004	6.535e-153
ADAM30	1.51964	0.004	1.350e-172
NODAL	1.5175	0.004	5.951e-172
CDPF1	1.50556	0.004	9.66e-178
MED26	1.50533	0.004	1.839e-104
GPX3	1.50352	0.004	4.835e-165
BBS10	1.48886	0.004	4.360e-157
HRH2	1.48384	0.004	1.765e-119
SHISA4	1.47558	0.004	1.477e-154
RAB11FIP5	1.47558	0.004	4.764e-110
C20orf202	1.47166	0.005	3.22e-153
HAPLN4	1.47059	0.005	6.698e-153
GP6	1.46998	0.005	2.800e-118
ATP6V0C	1.46942	0.005	4.209e-147
ARSI	1.4681	0.005	3.224e-151
ZGLP1	1.45242	0.005	2.602e-130
SPATA20	1.45136	0.005	2.359e-144
NAPRT	1.45016	0.005	5.481e-141
C11orf21	1.44866	0.005	3.526e-143
TOMM5	1.4432	0.005	4.693e-72
C9orf47	1.43053	0.006	1.317e-135
UGCG	1.42943	0.006	4.625e-105
HPS6	1.42243	0.006	3.805e-133
IFT20	1.42164	0.006	3.404e-123
TSHZ3	1.41254	0.006	2.812e-102
ZNF488	1.40596	0.006	2.788e-113
CAPN15	1.40524	0.006	4.422e-123
CCDC106	1.40183	0.006	2.042e-124
BPIFB6	1.39851	0.006	3.858e-107
FOLR2	1.39723	0.007	1.062e-116
FAM210B	1.39498	0.007	1.027e-121
ZNF773	1.39375	0.007	1.052e-100
MIB2	1.39026	0.007	3.15e-117
SYNPO2L	1.38878	0.007	7.755e-88
TMEM86A	1.3886	0.007	1.767e-120
FAM221B	1.38666	0.007	2.878e-105
GPHB5	1.38607	0.007	1.982e-116
PGBD3	1.38008	0.007	2.948e-116
MARK1	1.37561	0.007	2.003e-89
ZNF526	1.37484	0.008	3.027e-107
FCN2	1.37232	0.008	4.307e-84
SLC35F6	1.37046	0.008	5.073e-95
TAC3	1.36914	0.008	1.695e-109
IGFL1	1.36773	0.008	5.426e-83
RPP38	1.36517	0.008	2.362e-99
FANCF	1.3629	0.008	2.818e-112
HCN4	1.36156	0.008	3.6e-102
EPPIN-WFDC6	1.35451	0.008	6.744e-110
ZNF253	1.35324	0.008	1.345e-92
ZFYVE21	1.34737	0.009	7.391e-83
ZNF324	1.3448	0.009	5.973e-105
PLEKHF1	1.34007	0.009	2.354e-108
C1orf74	1.33891	0.009	1.189e-101
DCUN1D3	1.33355	0.009	3.417e-51
MRPL14	1.32985	0.009	2.915e-98
OAS1	1.32954	0.009	4.719e-75
UBXN10	1.32756	0.009	2.794e-101
FDXACB1	1.32591	0.009	6.130e-101
KCNIP2	1.32463	0.01	3.622e-90
TINAGL1	1.32033	0.01	4.546e-100
LGI4	1.31986	0.01	8.811e-95
MB	1.31796	0.01	1.791e-79
RIN1	1.31672	0.01	3.629e-99
FOSL1	1.31524	0.01	7.161e-98
ATP4B	1.31372	0.01	5.173e-88
HPX	1.31319	0.01	4.319e-79
MYL12B	1.31266	0.01	9.663e-89
ENDOV	1.31249	0.01	1.573e-72
ZNF256	1.31148	0.011	2.532e-95
TMEM8B	1.30713	0.011	2.325e-76
RAB6B	1.30615	0.011	7.836e-64
DEXI	1.30479	0.011	2.046e-91
DNAJC30	1.30322	0.011	1.847e-95
PSENEN	1.30198	0.011	2.498e-95
CHSY1	1.30088	0.011	1.350e-72
SMIM5	1.29973	0.011	4.28e-94
CIB2	1.29243	0.011	1.43e-59
RXRA	1.29234	0.011	7.67e-64
GPR17	1.29221	0.012	1.031e-92
CRELD1	1.29175	0.012	1.102e-92
PSMB7	1.29019	0.012	9.409e-77
ITIH3	1.28778	0.012	1.125e-32
WSB1	1.28479	0.012	6.267e-70
SMIM26	1.28441	0.012	3.807e-90
NAA20	1.28421	0.012	1.833e-58
ZNF586	1.28015	0.012	1.088e-76
GJA8	1.27843	0.012	1.79e-88
NFE2L2	1.27759	0.013	2.849e-86
MED21	1.27667	0.013	1.792e-55
CALHM1	1.27425	0.013	1.499e-87
CASKIN2	1.27277	0.013	4.2e-64
B3GAT1	1.27093	0.013	1.829e-75
AP5B1	1.27019	0.013	6.299e-87
ZNF8	1.26802	0.013	1.311e-83
OGDHL	1.26574	0.013	1.653e-51
PPP2R5B	1.26571	0.013	4.386e-70
EFNB3	1.26321	0.013	4.353e-92
GNGT2	1.26048	0.014	1.965e-62
CCR2	1.25852	0.014	1.102e-84
MAPK8IP1	1.25821	0.014	1.263e-80
AJAP1	1.25643	0.014	1.543e-67
BCL11B	1.25643	0.014	2.656e-81
RASSF7	1.2558	0.014	9.545e-84
TIMM22	1.25554	0.014	7.567e-82
RGL4	1.25423	0.014	1.598e-83
TMEM119	1.25341	0.014	5.343e-81
TMUB2	1.25217	0.015	6.363e-81
SERPINA12	1.25001	0.015	7.513e-68
DOLPP1	1.24829	0.015	1.294e-79
ACSS1	1.24601	0.015	1.100e-66
REEP6	1.24583	0.015	9.506e-82
YIF1A	1.24467	0.015	2.607e-81
NAPA	1.2441	0.015	5.915e-37
LGALS14	1.24373	0.015	5.875e-81
KCNE3	1.23952	0.015	2.587e-78
TMEM179B	1.23905	0.015	5.351e-79
DERL1	1.2381	0.016	1.272e-32
SLC35C1	1.23583	0.016	2.222e-71
ACP1	1.23444	0.016	5.693e-88
GPRC5C	1.233	0.016	1.751e-73
ZNHIT1	1.23127	0.016	3.234e-48
GLYCTK	1.23058	0.016	2.065e-57
OC90	1.23009	0.016	2.673e-77
ZNF697	1.22771	0.016	1.494e-79
FAM19A5	1.22737	0.016	3.97e-58
SLITRK3	1.22624	0.016	1.294e-77
S100A9	1.22572	0.017	2.257e-77
UBAP1L	1.22528	0.017	2.545e-77
DUSP5	1.22136	0.017	1.788e-75
FUT7	1.21415	0.017	4.508e-75
FAM83C	1.21386	0.017	5.559e-75
FN3KRP	1.21205	0.017	2.028e-68
TSPAN3	1.21192	0.017	3.469e-42
LZTS1	1.21026	0.017	1.106e-73
DNAJC25	1.20763	0.017	3.366e-30
ETFB	1.20604	0.018	1.968e-73
PHF7	1.20417	0.018	3.619e-59
CAV3	1.20314	0.018	9.249e-72
SLC35C2	1.20246	0.018	6.9e-45
PTGFRN	1.20216	0.018	1.133e-54
GREB1	1.20183	0.018	7.525e-54
PLA2G4F	1.20132	0.018	1.522e-65
UNC5CL	1.20085	0.018	3.499e-72
FGF23	1.20052	0.018	2.59e-72
HEMK1	1.19973	0.018	3.011e-49
CREG1	1.1997	0.019	5.803e-70
TRAPPC2B	1.19687	0.019	4.084e-96
LOC284898	1.19612	0.019	2.748e-69
DYNLRB1	1.1941	0.019	1.297e-85
ZC3H3	1.19137	0.019	5.368e-33
BCS1L	1.19089	0.019	6.193e-69
PTRH2	1.18971	0.019	1.452e-66
GNAO1	1.18873	0.019	3.165e-54
ATP6V1G1	1.18834	0.019	2.02e-68
FOSL2	1.18758	0.019	5.209e-63
SRRD	1.18755	0.02	4.301e-46
NELFCD	1.18648	0.02	1.700e-65
LBH	1.18619	0.02	1.397e-57
ZDHHC8	1.18611	0.02	8.682e-69
PANO1	1.18554	0.02	1.608e-69
ATP5F1D	1.18483	0.02	3.219e-69
ZNF23	1.18449	0.02	2.123e-61
TMEM179	1.18324	0.02	8.05e-68
CTU2	1.1831	0.02	1.511e-62
TMEM79	1.18207	0.021	1.086e-52
MKRN2	1.18058	0.021	2.693e-57
TRIM32	1.18033	0.021	1.168e-58
TRPM5	1.1786	0.021	4.994e-68
TMEM213	1.17817	0.021	3.209e-68
MYO1A	1.17693	0.021	6.112e-43
CHST5	1.17624	0.021	7.834e-68
KIF26A	1.17531	0.021	4.458e-63
DPP9-AS1	1.17464	0.021	1.554e-66
GPR61	1.17386	0.021	2.347e-67
ANKRD53	1.17292	0.022	2.851e-67
ABCG4	1.17237	0.022	1.832e-66
PDZD4	1.17181	0.022	3.979e-59
LRRC14	1.1682	0.022	1.954e-64
SLC22A23	1.16732	0.022	1.212e-67
KCNG3	1.16388	0.022	6.215e-55
CHRNB4	1.16262	0.022	1.075e-60
ZNF749	1.16158	0.022	4.061e-75
MZT2A	1.16077	0.022	3.991e-53
FGF6	1.15912	0.022	7.877e-65
PADI6	1.15906	0.023	3.531e-49
BRSK2	1.15418	0.023	3.885e-52
ABTB1	1.1536	0.023	8.631e-64
RGS11	1.15272	0.023	1.605e-63
PTPN1	1.15269	0.023	8.022e-32
ZNF750	1.15168	0.023	9.758e-66
VTN	1.14943	0.023	5.299e-63
OCSTAMP	1.14916	0.023	1.950e-61
CLBA1	1.1491	0.023	5.107e-71
ANGPTL2	1.14851	0.024	3.949e-54
ZNF766	1.14755	0.024	1.018e-54
BRMS1	1.14566	0.024	2.837e-49
RPS6KL1	1.14392	0.024	4.930e-60
ATP6V1G2	1.14392	0.024	3.069e-62
DHODH	1.14292	0.024	1.961e-56
IL4	1.14251	0.024	1.352e-51
FAM69B	1.14126	0.024	1.386e-61
GORASP1	1.14082	0.024	3.803e-47
ARF1	1.14016	0.024	8.203e-56
NCOA4	1.13982	0.025	8.659e-42
CECR2	1.13925	0.025	6.888e-60
DNASE1L3	1.13783	0.025	2.821e-35
RAP1B	1.13475	0.025	1.047e-50
ZSCAN31	1.13469	0.025	5.487e-59
ZNF266	1.13264	0.025	1.169e-52
MEF2D	1.13159	0.025	1.040e-54
PLCG1	1.12924	0.025	6.981e-54
FAM83E	1.12917	0.025	1.366e-59
ZNF860	1.12863	0.025	4.622e-53
BATF3	1.12659	0.026	1.114e-58
KLHDC3	1.1261	0.026	1.107e-58
DPH3	1.12172	0.026	4.818e-57
TNFAIP8L3	1.12166	0.026	3.625e-53
SEC11C	1.12136	0.026	7.391e-69
SMCO4	1.12123	0.026	4.968e-47
KBTBD2	1.11922	0.026	3.526e-45
ADD2	1.11757	0.026	1.704e-41
PPARGC1B	1.11574	0.026	5.374e-51
SGSH	1.11554	0.027	2.381e-55
KCNN2	1.11448	0.027	2.550e-52
ZNF791	1.11354	0.027	8.159e-43
CHST11	1.1124	0.027	7.272e-37
GADD45GIP1	1.11193	0.027	6.734e-57
ZNF564	1.11136	0.027	2.314e-55
KCTD14	1.11079	0.027	7.915e-57
CDCP1	1.1085	0.027	4.385e-47
KCNC4	1.10816	0.027	5.911e-50
MS4A18	1.10653	0.027	2.821e-56
FAM161B	1.10609	0.028	8.814e-56
RIMS4	1.1051	0.028	8.289e-37
AMER3	1.10445	0.028	5.334e-56
ADIG	1.10363	0.028	1.072e-55
NEDD4L	1.10326	0.028	3.118e-37
ZNF71	1.10281	0.028	1.751e-37
VGLL4	1.10267	0.028	1.925e-48
LRFN3	1.10178	0.028	1.756e-54
KIAA1324L	1.10154	0.028	1.906e-45
TMEM269	1.10013	0.028	2.753e-55
FAM129B	1.09947	0.029	1.431e-34
PGF	1.09882	0.029	5.013e-55
AGTRAP	1.09715	0.029	1.343e-54
ZNF273	1.09705	0.029	2.267e-58
PAPD7	1.09513	0.029	1.750e-35
KRT32	1.09451	0.029	3.575e-54
ADIPOR1	1.09419	0.029	2.039e-36
FAM117A	1.09381	0.029	2.155e-60
VSNL1	1.09304	0.029	2.988e-48
WDR24	1.09251	0.03	8.844e-54
AMT	1.09184	0.03	2.340e-53
SMAD3	1.09107	0.03	6.932e-48
FAM198A	1.09029	0.03	7.235e-44
KIAA1024	1.08952	0.03	1.397e-53
IGFBPL1	1.08704	0.03	1.071e-47
ZNF648	1.0864	0.03	2.977e-51
EEF1AKMT3	1.08618	0.03	3.378e-53
ALG2	1.08604	0.03	1.446e-23
MOB2	1.08604	0.03	3.605e-53
ISX	1.08468	0.031	4.596e-53
CDX1	1.08214	0.031	9.152e-53
EPPK1	1.08045	0.031	2.468e-52
IL12B	1.08016	0.031	4.336e-49
SAR1A	1.08005	0.031	9.375e-31
TPGS1	1.07998	0.031	2.324e-50
ZNF384	1.07936	0.031	1.244e-34
WDR45B	1.07853	0.031	1.07e-36
DENND3	1.07838	0.031	7.446e-50
GJA5	1.07748	0.031	9.706e-52
TPRA1	1.0774	0.032	6.371e-38
RNF122	1.07708	0.032	9.550e-46
ST5	1.07551	0.032	3.270e-36
SMIM2	1.07485	0.032	9.782e-50
GMFG	1.07438	0.032	1.102e-51
KRR1	1.07401	0.032	8.389e-50
GDF10	1.07386	0.032	1.462e-51
SLC41A1	1.07295	0.032	4.125e-44
MOCS1	1.07287	0.032	1.626e-29
ELOF1	1.07247	0.033	1.286e-54
GLI2	1.0724	0.033	4.870e-47
ZNF675	1.07129	0.033	8.519e-46
TERT	1.07089	0.033	2.532e-47
RGCC	1.07059	0.033	1.093e-50
IGFBP4	1.07059	0.033	2.117e-35
KRT84	1.06967	0.033	5.002e-51
PHKG2	1.06882	0.033	1.615e-48
TMEM178B	1.06815	0.033	2.868e-46
TSTA3	1.06804	0.033	2.778e-50
KBTBD11	1.06629	0.034	8.278e-43
CLEC4F	1.06528	0.034	4.238e-39
FSCN1	1.06502	0.034	1.790e-49
SPSB4	1.06348	0.034	3.161e-40
CAMK1G	1.06273	0.034	2.592e-47
MAPKAPK2	1.0619	0.034	5.436e-39
STOX2	1.06115	0.034	5.446e-29
GNAT2	1.06043	0.034	2.451e-09
RHOQ	1.06028	0.034	7.129e-30
RNF165	1.05671	0.034	6.888e-32
PROKR2	1.05561	0.035	3.203e-49
CXADR	1.05323	0.035	4.696e-42
ZNF670	1.05239	0.035	2.266e-47
TEX51	1.05212	0.035	8.836e-49
STIMATE	1.05177	0.035	9.007e-34
C15orf32	1.05158	0.035	9.482e-25
CXCR6	1.05158	0.035	1.553e-48
PRKCQ	1.05142	0.035	3.332e-22
ZNF91	1.05119	0.035	1.326e-43
CDHR5	1.0505	0.036	2.296e-48
CUX2	1.05023	0.036	1.564e-32
ZNF423	1.04899	0.036	1.821e-37
TEX29	1.04899	0.036	1.986e-35
CHST12	1.04864	0.036	1.409e-32
TOGARAM2	1.04852	0.036	1.094e-36
IGSF21	1.04821	0.036	8.002e-33
RAB4A	1.04766	0.036	9.797e-17
KLHL30	1.04735	0.036	5.515e-48
IQSEC1	1.04708	0.036	3.140e-58
OVOL2	1.04696	0.037	1.593e-45
AQP1	1.04642	0.037	7.136e-48
PINX1	1.04575	0.037	2.419e-58
ATP5F1C	1.04548	0.037	3.039e-38
KIRREL1	1.04532	0.037	3.074e-41
RBBP6	1.04485	0.037	9.845e-48
ECEL1	1.0447	0.037	9.063e-48
TMEM109	1.04368	0.037	1.825e-47
PLEKHG4	1.04336	0.037	1.487e-47
TEX264	1.04313	0.037	1.712e-25
LDLRAD2	1.04273	0.038	2.999e-47
GIMAP4	1.04242	0.038	2.233e-47
ANP32B	1.04088	0.038	1.299e-24
DPCD	1.04036	0.038	1.565e-86
STMP1	1.04025	0.038	1.084e-64
S1PR3	1.04013	0.038	1.8e-46
SPACA6	1.04009	0.038	1.130e-46
C1orf158	1.03961	0.038	4.792e-47
CORO2A	1.03763	0.038	6.638e-31
FAM19A3	1.03739	0.039	7.079e-47
PECAM1	1.03731	0.039	6.495e-42
CTDNEP1	1.03699	0.039	3.813e-49
SNX33	1.03655	0.039	6.281e-46
MYT1	1.03651	0.039	7.371e-31
CTNND1	1.03615	0.039	5.177e-24
AVPI1	1.03595	0.039	4.982e-30
C12orf80	1.03579	0.039	2.064e-46
MYL9	1.03475	0.039	1.796e-46
ZNRD1	1.03387	0.039	4.046e-46
ZNF853	1.03342	0.04	1.523e-45
FBLN2	1.03314	0.04	1.092e-36
RBP2	1.03254	0.04	1.319e-44
ZSCAN23	1.03226	0.04	2.252e-54
POLR2D	1.03177	0.04	1.597e-40
GPR173	1.03129	0.04	1.89e-36
WNK2	1.03024	0.04	8.438e-40
NACC1	1.02975	0.04	6.475e-43
ASAP3	1.02837	0.04	2.34e-24
ACTG2	1.02792	0.041	1.319e-25
SERPINA3	1.02784	0.041	7.604e-32
SPDEF	1.02555	0.041	3.2e-45
MRPL33	1.02514	0.041	7.676e-29
NTN5	1.02514	0.041	4.176e-44
GALNT18	1.02436	0.041	9.004e-32
SLC4A9	1.02432	0.041	3.442e-45
DKKL1	1.0242	0.041	3.258e-45
SERPINB12	1.02403	0.041	2.869e-45
SYNDIG1L	1.02329	0.041	4.085e-45
MTX1	1.02255	0.042	7.316e-45
LGALS3BP	1.02169	0.042	1.042e-44
ARVCF	1.0216	0.042	3.031e-36
ZNF154	1.02156	0.042	3.016e-42
MEGF6	1.02061	0.042	3.531e-34
MCOLN1	1.02015	0.042	5.808e-43
MUC6	1.0197	0.042	3.147e-43
NXN	1.01828	0.042	2.218e-30
RNH1	1.01808	0.042	4.505e-31
H2AFY	1.01724	0.042	3.626e-22
DCST1	1.01712	0.043	6.81e-44
TGFB3	1.01666	0.043	2.69e-44
RIMS3	1.01557	0.043	7.909e-35
PTTG1IP	1.01439	0.043	7.786e-26
LDLRAP1	1.0106	0.043	2.870e-69
ZNF543	1.01038	0.043	9.830e-43
MED20	1.01026	0.043	1.618e-34
MRGPRF	1.01005	0.043	1.578e-43
SCUBE3	1.00996	0.043	7.826e-41
CIB1	1.00881	0.044	3.151e-43
APMAP	1.00771	0.044	3.221e-36
ZDHHC7	1.00745	0.044	3.773e-18
VPS37C	1.00736	0.044	1.722e-23
ALPL	1.00561	0.044	1.825e-33
C13orf42	1.00552	0.044	1.933e-23
UNC5B	1.00548	0.044	1.676e-38
ZNF385A	1.00441	0.044	1.017e-42
HDAC4	1.00303	0.044	3.307e-28
TERF2IP	1.00286	0.044	8.174e-25
UPF1	1.00286	0.044	1.498e-35
AQP6	1.00277	0.045	8.935e-42
ADIPOQ	1.00247	0.045	1.168e-42
LRRC46	1.00156	0.045	1.466e-42
FAM193B	1.00113	0.045	1.512e-33
KCNS3	1.00091	0.045	3.142e-28
RMI2	1.00048	0.045	2.454e-51

## Sheet: NucS2
gene	S2_log10FC	S2_log10FC_percentage(descending)	S2_pval
LCE1A	1.91382	0	0.e+00
LCE1B	1.90579	0	0.e+00
CBLN2	1.90358	0	0.e+00
MAL	1.89923	0	0.e+00
ZNF479	1.89387	0.001	0.e+00
LCE6A	1.8781	0.001	0.e+00
MTRNR2L7	1.87239	0.001	0.e+00
SMCP	1.8696	0.001	0.e+00
GTSCR1	1.86943	0.001	0.e+00
SRD5A2	1.86543	0.001	0.e+00
FLG2	1.85261	0.001	0.e+00
LCE1D	1.85005	0.002	0.e+00
RPTN	1.8481	0.002	0.e+00
OR1J1	1.84397	0.002	0.e+00
TCHH	1.84167	0.002	0.e+00
OR1N2	1.83204	0.002	0.e+00
OR5AK2	1.83018	0.002	7.553e-317
DUSP23	1.82832	0.002	2.972e-318
LCE1E	1.82606	0.003	0.e+00
KPRP	1.82555	0.003	2.659e-316
RPS4Y2	1.82309	0.003	0.e+00
LCE1C	1.82261	0.003	0.e+00
LCE1F	1.82121	0.003	0.e+00
IVL	1.82104	0.003	5.794e-313
LCORL	1.81461	0.003	0.e+00
IMPAD1	1.81212	0.004	6.719e-309
ALG10B	1.81029	0.004	0.e+00
TRIM43	1.80808	0.004	0.e+00
TRIM43B	1.80772	0.004	0.e+00
FLG	1.80718	0.004	0.e+00
SPIDR	1.80253	0.004	2.554e-299
GLYAT	1.80229	0.004	1.846e-317
OR10J5	1.79806	0.005	2.295e-254
OR10J3	1.78966	0.005	0.e+00
OR1L8	1.7894	0.005	2.371e-258
ANKRD30A	1.78508	0.005	7.387e-264
OR1Q1	1.78506	0.005	4.426e-253
C17orf51	1.78404	0.005	1.282e-274
TUBA3C	1.77914	0.005	7.595e-291
OR1L1	1.77398	0.005	7.807e-302
OR1N1	1.77349	0.006	9.071e-275
OR10J4	1.77108	0.006	4.793e-242
OR1L3	1.76494	0.006	2.117e-239
POTEA	1.75472	0.006	6.92e-247
APCS	1.74558	0.006	4.134e-254
LCE3A	1.74529	0.006	3.096e-201
TCHHL1	1.73924	0.006	2.493e-168
ZFP41	1.73043	0.007	6.766e-256
OR14C36	1.72812	0.007	6.502e-265
OR10J1	1.72716	0.007	8.924e-204
OR2T4	1.72679	0.007	8.034e-201
OR2M4	1.7235	0.007	5.919e-228
CRCT1	1.72101	0.007	6.232e-232
CRNN	1.72075	0.007	3.868e-219
FAM210B	1.72042	0.008	5.628e-309
OR2T33	1.7166	0.008	4.342e-250
OR4C13	1.71275	0.008	5.129e-235
LCE5A	1.71004	0.008	3.425e-231
C1orf68	1.71002	0.008	3.571e-209
LDAH	1.70766	0.008	2.154e-186
OR2T34	1.69796	0.008	5.048e-256
TSPY1	1.69492	0.009	4.606e-221
MRPS22	1.69406	0.009	9.464e-226
FCRL6	1.69321	0.009	6.468e-212
OR1L4	1.68834	0.009	3.002e-173
OR2T6	1.68822	0.009	6.331e-186
MKRN3	1.68656	0.009	1.149e-247
PAGE3	1.6856	0.009	4.736e-214
LY6H	1.68201	0.01	6.203e-222
EIF1AY	1.68044	0.01	1.342e-234
LOC100131107	1.67983	0.01	2.531e-134
FOLH1	1.67925	0.01	2.751e-216
OR4C12	1.67809	0.01	7.258e-181
CYP11B2	1.66827	0.01	2.414e-211
LY6E	1.66788	0.01	6.41e-180
LCE4A	1.66656	0.011	1.113e-218
GLI4	1.66363	0.011	4.100e-204
LCE2A	1.66321	0.011	3.743e-301
MTRNR2L10	1.66073	0.011	1.317e-181
BMS1	1.65916	0.011	9.078e-104
MPHOSPH8	1.65856	0.011	1.106e-158
OR2T1	1.6571	0.011	2.373e-191
PSPH	1.65582	0.012	2.317e-196
OR2T12	1.65491	0.012	7.804e-254
PHKG1	1.65468	0.012	1.186e-261
LCE3C	1.65386	0.012	1.791e-145
OR1J4	1.64925	0.012	0.e+00
LRIF1	1.64914	0.012	2.529e-201
OR2T29	1.64498	0.012	1.134e-232
ZXDA	1.64475	0.013	7.669e-194
OR2M3	1.6445	0.013	1.404e-233
HRNR	1.642	0.013	9.443e-234
XDH	1.63532	0.013	8.406e-208
FAM104B	1.63394	0.013	3.023e-184
OR4A5	1.631	0.013	9.785e-179
GOLGA6L2	1.62993	0.013	2.884e-206
FOXK1	1.62853	0.014	1.460e-165
OR1B1	1.62316	0.014	1.207e-281
MAGEH1	1.61842	0.014	4.807e-162
OR4C46	1.61674	0.014	1.284e-157
LHFPL3	1.61598	0.014	1.145e-182
LCE2B	1.613	0.014	6.898e-256
FBXO25	1.61239	0.014	1.556e-206
OR1J2	1.61224	0.015	7.873e-302
TSPY8	1.61165	0.015	7.191e-143
S100A11	1.61159	0.015	1.443e-156
GPIHBP1	1.60823	0.015	4.594e-222
FOXR2	1.60763	0.015	8.598e-171
OR2T10	1.60741	0.015	2.521e-203
ZNF33B	1.60677	0.015	4.058e-130
LYNX1	1.60598	0.015	8.837e-125
JRK	1.60164	0.016	1.52e-155
CRP	1.59451	0.016	4.511e-219
RRAGB	1.58874	0.016	6.715e-149
SPRR4	1.58762	0.016	3.388e-119
CSTF1	1.58678	0.016	8.150e-179
SERPINA7	1.58649	0.016	5.97e-142
SLURP2	1.58105	0.016	1.389e-112
TPTE2	1.5801	0.017	9.316e-131
FAM231D	1.57946	0.017	1.354e-171
LOC388692	1.5792	0.017	6.655e-172
LY6D	1.57855	0.017	1.064e-127
LCE3D	1.5781	0.017	3.772e-90
CHCHD2	1.57751	0.017	7.201e-211
LCE2C	1.57669	0.017	1.89e-186
TCEAL2	1.57165	0.018	1.169e-179
SPRR1A	1.56781	0.018	7.338e-121
GML	1.56721	0.018	4.556e-119
MUM1L1	1.56177	0.018	2.855e-131
LYPD2	1.56175	0.018	9.889e-144
CYP11B1	1.56132	0.018	1.920e-152
ZNF696	1.56066	0.018	8.516e-137
CD53	1.55966	0.019	1.777e-132
COPS9	1.55958	0.019	2.645e-147
OTOS	1.55958	0.019	9.094e-154
LCE3B	1.54448	0.019	9.412e-115
FAM90A26	1.54315	0.019	5.278e-133
CT47A7	1.53857	0.019	1.593e-121
TEKT4	1.53348	0.019	2.701e-87
CCT8L2	1.53295	0.02	1.059e-138
USP14	1.52989	0.02	2.488e-125
OR1L6	1.52863	0.02	1.633e-116
WTAP	1.52732	0.02	5.471e-72
NLRP2B	1.52532	0.02	5.678e-117
LY6K	1.52347	0.02	1.528e-135
ZNF672	1.51875	0.02	5.89e-159
LCE2D	1.51803	0.021	1.255e-128
DMRT2	1.51708	0.021	3.259e-158
ANHX	1.51685	0.021	3.729e-126
SLURP1	1.51676	0.021	1.077e-134
ZNF720	1.51631	0.021	1.1e-143
OR2M2	1.51435	0.021	7.634e-182
VSIG4	1.51101	0.021	5.380e-132
LCE3E	1.5106	0.022	1.472e-69
OR5C1	1.51004	0.022	2.132e-155
IGLL5	1.50883	0.022	5.428e-122
MTRNR2L1	1.5083	0.022	7.008e-201
OR1K1	1.50244	0.022	2.027e-200
ARC	1.49701	0.022	6.620e-99
LOR	1.49592	0.022	1.621e-108
GLUD2	1.48854	0.023	3.389e-150
THEM6	1.48454	0.023	1.442e-140
SLAMF8	1.48403	0.023	6.974e-117
ORC5	1.48316	0.023	8.217e-51
SPRR2G	1.48081	0.023	1.706e-92
TCEAL6	1.47592	0.023	5.504e-155
ZNF236	1.47249	0.023	2.200e-88
TRIM49B	1.46589	0.024	6.254e-128
CBLN4	1.46461	0.024	6.303e-238
OR2M7	1.46439	0.024	1.424e-212
LRPAP1	1.46427	0.024	2.349e-131
FCER1A	1.45577	0.024	7.394e-140
TUBB8P12	1.45529	0.024	2.865e-85
NUPR2	1.45086	0.024	1.186e-146
OR14A2	1.44965	0.025	1.439e-156
ZNF716	1.44641	0.025	1.821e-240
SNRPN	1.43624	0.025	2.550e-158
OR1C1	1.4325	0.025	5.643e-159
TRIM58	1.42972	0.025	4.735e-153
SPRR3	1.42415	0.025	2.745e-55
CASS4	1.42348	0.025	3.865e-97
UGT8	1.42333	0.025	3.647e-127
NPAP1	1.4187	0.026	1.683e-163
PAGE5	1.41669	0.026	6.299e-119
FAM3D	1.40978	0.026	6.419e-116
BEX5	1.40841	0.026	1.782e-129
BAGE2	1.39543	0.026	8.98e-169
BAGE	1.39543	0.026	1.125e-168
TAF1L	1.39229	0.026	7.020e-93
IK	1.38369	0.027	4.030e-93
TMCO6	1.38364	0.027	1.605e-94
ZMAT2	1.38362	0.027	6.187e-59
APBB3	1.38362	0.027	1.864e-113
HARS2	1.3836	0.027	3.129e-73
WDR55	1.3836	0.027	2.762e-89
SRA1	1.38358	0.027	1.010e-113
OR2C3	1.3822	0.028	6.442e-76
ANKRD10	1.38081	0.028	1.003e-108
USP17L12	1.37896	0.028	1.052e-95
USP17L11	1.37894	0.028	7.356e-101
USP17L10	1.37894	0.028	9.043e-105
USP17L13	1.37889	0.028	4.673e-89
SSX2B	1.37803	0.028	4.171e-78
PLA2G2E	1.37539	0.029	1.001e-66
PLAC8	1.37343	0.029	2.796e-90
MC3R	1.37074	0.029	3.342e-270
CT47A6	1.37051	0.029	6.012e-74
VIPR2	1.36918	0.029	2.217e-67
OR2T7	1.36858	0.029	6.947e-76
USP51	1.36795	0.029	1.330e-99
USP17L15	1.36791	0.03	3.108e-68
GNPDA2	1.36644	0.03	2.814e-78
HEPH	1.36612	0.03	2.767e-82
AGPAT4	1.36421	0.03	2.001e-106
OR13G1	1.35	0.03	7.111e-74
WSB1	1.34217	0.03	6.647e-77
S100A10	1.34104	0.03	5.975e-35
NAT8	1.34098	0.031	1.282e-60
S100A9	1.34034	0.031	4.173e-74
PLA2G5	1.34021	0.031	8.407e-66
PLA2G2A	1.34021	0.031	1.175e-96
BTNL3	1.33925	0.031	1.791e-95
C2orf78	1.33634	0.031	8.415e-47
HMX1	1.33397	0.031	3.09e-60
DUSP22	1.32883	0.032	4.94e-113
OR2T27	1.32311	0.032	3.987e-109
OR2L13	1.32125	0.032	3.128e-107
PSCA	1.32071	0.032	9.526e-73
SDR16C5	1.31061	0.032	8.522e-85
GPR39	1.30905	0.032	1.717e-47
OR11L1	1.30818	0.032	1.551e-79
TIE1	1.30807	0.033	2.827e-80
PPDPFL	1.30576	0.033	8.044e-61
NTM	1.3014	0.033	3.661e-58
GLYATL1	1.30038	0.033	8.089e-63
PGLYRP3	1.30036	0.033	6.084e-57
MAS1	1.29999	0.033	1.545e-90
TCP1	1.29999	0.033	3.46e-74
CDYL2	1.29962	0.034	8.621e-102
SPANXN5	1.29743	0.034	2.585e-91
PLA2G2F	1.29585	0.034	1.972e-57
CT47A1	1.29374	0.034	1.075e-64
ZMAT1	1.29246	0.034	2.586e-79
OR2AJ1	1.29206	0.034	6.631e-105
OR2T3	1.29157	0.034	1.924e-88
ADARB2	1.28919	0.034	1.135e-82
OR6F1	1.28879	0.035	1.025e-93
IL22RA2	1.28506	0.035	2.189e-58
CCR2	1.2849	0.035	1.867e-72
OR2T35	1.28353	0.035	1.370e-94
CCK	1.28215	0.035	1.01e-88
TMEM125	1.28119	0.035	3.642e-75
EBNA1BP2	1.28112	0.035	1.978e-66
OR2T2	1.28058	0.036	3.063e-75
GPR78	1.28015	0.036	8.538e-57
ACOX3	1.28012	0.036	7.735e-73
CCR5	1.27942	0.036	4.736e-63
TMEM215	1.2793	0.036	8.149e-43
OR2W3	1.26874	0.036	3.645e-94
SPRR1B	1.26778	0.036	1.036e-27
OR2L8	1.26675	0.037	6.4e-94
UNC13C	1.26609	0.037	4.205e-105
ZNF835	1.26221	0.037	5.010e-256
MPL	1.26171	0.037	4.368e-15
C18orf21	1.25988	0.037	1.506e-47
FNBP1L	1.25986	0.037	2.701e-65
CXCL12	1.25585	0.037	2.377e-80
KCNG2	1.25457	0.038	4.428e-32
PRR9	1.25411	0.038	2.762e-86
ZNF98	1.25096	0.038	5.658e-253
OR2T11	1.24922	0.038	1.077e-101
DEFB131A	1.24736	0.038	3.667e-73
SPRR2F	1.24719	0.038	1.085e-40
THBS2	1.24311	0.038	8.881e-61
OR2AK2	1.24182	0.039	1.847e-87
S100A7A	1.2413	0.039	9.072e-56
CCRL2	1.2383	0.039	6.589e-48
POC5	1.23295	0.039	2.489e-62
DPP6	1.23261	0.039	7.933e-103
HPDL	1.23218	0.039	5.942e-39
IRF4	1.23037	0.039	5.153e-74
BTNL9	1.22492	0.04	3.865e-26
OR2G6	1.22456	0.04	7.276e-49
MC2R	1.22134	0.04	9.411e-43
USP17L17	1.21943	0.04	1.28e-43
SEC63	1.21426	0.04	2.08e-72
RIT2	1.21378	0.04	2.131e-71
IGFBP7	1.21256	0.04	1.311e-60
OR2M5	1.21179	0.041	4.377e-78
OR2T5	1.21176	0.041	9.531e-75
OR4F21	1.21165	0.041	1.239e-64
OR14A16	1.2078	0.041	9.971e-106
KIRREL1	1.20566	0.041	1.896e-40
VOPP1	1.20488	0.041	1.452e-36
SFRP2	1.20153	0.041	1.031e-39
VARS2	1.19808	0.042	2.221e-46
GTF2H4	1.19808	0.042	7.305e-49
DDR1	1.19805	0.042	1.868e-54
CPZ	1.19634	0.042	2.535e-39
SC5D	1.19438	0.042	2.6e-64
PGLYRP4	1.19401	0.042	1.296e-50
MAP3K4	1.19293	0.042	5.622e-36
LRRC8B	1.19106	0.043	5.577e-53
RAB38	1.19084	0.043	1.039e-48
ZNF713	1.1907	0.043	5.873e-47
WIPI2	1.18957	0.043	1.529e-22
ANKRD30B	1.18907	0.043	2.404e-58
TMTC4	1.18775	0.043	7.789e-54
DAZL	1.185	0.043	3.153e-40
HPSE	1.18207	0.044	4.810e-61
CDKN2AIP	1.18073	0.044	4.005e-58
IQCF3	1.17728	0.044	1.421e-45
ZBTB8B	1.17684	0.044	1.122e-53
BSDC1	1.17681	0.044	8.032e-63
FAM229A	1.17673	0.044	2.563e-49
OR14I1	1.17609	0.044	1.751e-77
TECRL	1.17513	0.044	4.682e-67
HELT	1.17511	0.045	6.365e-42
ZSWIM5	1.17359	0.045	4.676e-70
LOXHD1	1.1712	0.045	2.769e-63
OR5AN1	1.1707	0.045	2.643e-60
FAM124B	1.16806	0.045	1.168e-63
ALAS2	1.16726	0.045	1.446e-50
C13orf42	1.16684	0.045	5.950e-55
TMTC1	1.16622	0.046	3.311e-42
HLA-A	1.16182	0.046	1.927e-62
KPNA3	1.15342	0.046	4.402e-39
BAIAP2L1	1.14765	0.046	2.010e-39
CCDC112	1.1469	0.046	8.46e-33
NUS1	1.14345	0.046	7.079e-64
GOPC	1.14336	0.046	8.999e-55
GATB	1.14233	0.047	5.110e-59
ZNF519	1.14013	0.047	1.925e-53
CLDN24	1.13975	0.047	1.319e-34
MSH6	1.13818	0.047	1.984e-23
CLDN22	1.13802	0.047	5.152e-34
OR14K1	1.13685	0.047	3.691e-76
ARHGEF7	1.13586	0.047	2.142e-36
FAM124A	1.13456	0.048	1.598e-32
NAT8B	1.13264	0.048	1.591e-58
TM9SF2	1.13001	0.048	1.446e-37
LEPROTL1	1.12814	0.048	1.811e-40
GRIN2A	1.12717	0.048	1.004e-33
C2CD4B	1.12646	0.048	5.240e-55
MBP	1.12476	0.048	9.864e-55
GBP5	1.12379	0.049	6.475e-58
GBP6	1.12375	0.049	3.245e-56
OR2T8	1.12343	0.049	1.082e-85
LELP1	1.12195	0.049	6.833e-78
CAPSL	1.12169	0.049	1.048e-51
TOE1	1.12156	0.049	7.853e-24
MED10	1.11955	0.049	1.100e-55
ZNF596	1.11694	0.05	7.466e-60
LPGAT1	1.11631	0.05	7.353e-50
HMGCS1	1.11601	0.05	4.563e-55
MRPL32	1.11578	0.05	3.588e-57
TMSB4Y	1.11564	0.05	3.792e-58
LPCAT1	1.11327	0.05	9.920e-31
DAPP1	1.11214	0.05	2.475e-45
PRDM16	1.112	0.051	1.637e-187
SPATA18	1.1117	0.051	1.958e-26
LIMCH1	1.11008	0.051	1.540e-49
INPP4A	1.10789	0.051	1.802e-50
FAM189A2	1.10697	0.051	1.062e-54
ALB	1.10285	0.051	5.513e-47
UBE3C	1.10226	0.051	2.330e-57
VTCN1	1.1013	0.052	4.211e-42
ACVR2B	1.10113	0.052	1.337e-21
FRG2C	1.09597	0.052	3.336e-55
GMNC	1.09479	0.052	3.300e-42
FAHD2A	1.09433	0.052	1.097e-54
FAM172A	1.09307	0.052	3.586e-51
SNAI2	1.09293	0.052	1.314e-38
CUL3	1.09265	0.053	2.193e-38
FAM240A	1.09237	0.053	2.961e-54
CYP2C8	1.091	0.053	8.598e-48
SLC1A4	1.08849	0.053	2.447e-27
CD5L	1.08629	0.053	2.534e-46
UBE2QL1	1.084	0.053	1.63e-47
NIFK	1.08304	0.053	6.521e-29
SCAF4	1.08286	0.054	1.140e-33
MYO3B	1.0807	0.054	9.714e-53
RAB12	1.07969	0.054	8.953e-38
ZNF91	1.07842	0.054	1.957e-122
OLFM1	1.07762	0.054	7.028e-81
SPOCK1	1.0774	0.054	1.683e-36
COQ2	1.07664	0.054	1.265e-36
NXF5	1.07525	0.054	2.272e-21
ST18	1.07401	0.055	6.162e-29
MRPS17	1.07044	0.055	1.398e-14
SEPT14	1.07044	0.055	9.582e-50
PPM1B	1.07011	0.055	4.633e-45
FBXL17	1.06599	0.055	5.055e-43
SPATA16	1.06213	0.055	9.995e-47
SNX18	1.06028	0.055	2.173e-40
ADRA1D	1.05949	0.056	1.669e-30
ITPR3	1.05926	0.056	3.742e-30
COL25A1	1.05922	0.056	7.600e-50
UGT2B15	1.0585	0.056	1.201e-36
NKD1	1.05839	0.056	8.652e-45
APP	1.05801	0.056	1.087e-37
PHACTR3	1.05694	0.056	1.110e-56
UBE2D4	1.05614	0.057	3.474e-33
CT45A10	1.0558	0.057	7.665e-40
SLC9A6	1.05576	0.057	4.773e-39
TMEM17	1.05572	0.057	5.720e-31
PFKP	1.05542	0.057	2.376e-37
MKI67	1.05431	0.057	1.051e-50
S100A12	1.05377	0.057	6.932e-39
IGF2R	1.05296	0.058	7.693e-14
OR2G3	1.05177	0.058	4.766e-49
AADAT	1.05096	0.058	1.551e-49
CHORDC1	1.0508	0.058	1.337e-31
ACSM6	1.05026	0.058	3.388e-39
CTNNA3	1.04949	0.058	1.035e-36
C7orf50	1.04747	0.058	1.627e-47
ZFAND2A	1.04743	0.059	7.664e-48
UNCX	1.04743	0.059	8.105e-47
SLC16A14	1.047	0.059	7.507e-40
SP140	1.04696	0.059	3.336e-31
NIPSNAP2	1.04634	0.059	8.957e-09
ASH2L	1.04528	0.059	3.504e-31
RNASET2	1.04477	0.059	1.474e-48
EIF4EBP1	1.04395	0.06	2.675e-36
BDH1	1.04198	0.06	3.83e-49
CNGA1	1.04183	0.06	6.468e-36
GUCY1A2	1.04072	0.06	1.852e-44
ADH4	1.03965	0.06	1.097e-28
TAPT1	1.03882	0.06	5.557e-40
ENPP6	1.03771	0.06	7.951e-37
C20orf85	1.03603	0.061	6.288e-43
GALR1	1.03483	0.061	1.155e-30
CFAP100	1.03173	0.061	9.242e-46
CXCL13	1.03145	0.061	2.183e-44
GPR155	1.03129	0.061	8.962e-41
MAPK4	1.02987	0.061	4.297e-43
USP17L19	1.02784	0.061	1.991e-27
OR2L5	1.02772	0.062	9.211e-30
TSPY3	1.026	0.062	9.847e-36
FCRL1	1.02539	0.062	8.765e-33
TACR3	1.02494	0.062	2.208e-45
ATG4A	1.02346	0.062	8.84e-39
VSIG1	1.02342	0.062	3.257e-46
TEX13B	1.02342	0.062	3.048e-46
GYPA	1.02325	0.063	7.906e-38
DPCR1	1.02325	0.063	5.992e-24
CROCC2	1.0228	0.063	2.719e-40
KIF1A	1.02276	0.063	3.714e-26
C8orf34	1.02243	0.063	1.224e-44
C2orf27B	1.02193	0.063	3.850e-47
ADAMTS3	1.02177	0.063	3.98e-41
S100A8	1.02115	0.064	2.589e-45
TNFSF18	1.02069	0.064	3.943e-19
CDK1	1.01866	0.064	5.344e-38
FGF1	1.01728	0.064	3.699e-30
LRRC2	1.0154	0.064	1.254e-51
ACAT2	1.01452	0.064	3.953e-10
IFI6	1.01439	0.064	5.622e-39
FGR	1.01431	0.065	3.137e-36
STX12	1.01431	0.065	1.044e-26
SLC38A2	1.01309	0.065	9.466e-38
FAM76A	1.01242	0.065	2.952e-39
MSRA	1.01187	0.065	7.425e-32
NIPAL1	1.00928	0.065	3.938e-35
SLC28A3	1.00886	0.065	4.016e-38
INSIG1	1.00771	0.065	8.905e-47
CACUL1	1.00484	0.066	1.170e-25
PTPN13	1.00479	0.066	2.026e-38
DOCK7	1.00462	0.066	8.120e-35
ATG4C	1.00458	0.066	1.872e-29
GRID2	1.00346	0.066	3.897e-40
PDGFRA	1.00277	0.066	4.058e-37
DEUP1	1.00234	0.066	3.613e-43
ADRA1A	1.00195	0.067	8.747e-36
TRAM1L1	1.00074	0.067	1.233e-41
USP17L22	1.00026	0.067	6.795e-22

## Sheet: NucS3
gene	S3_log10FC	S3_log10FC_percentage(descending)	S3_pval
PLP1	1.95213	0	0.e+00
CAVIN4	1.92346	0	0.e+00
PCP2	1.89351	0	0.e+00
PTP4A2	1.88261	0	0.e+00
CPT1B	1.87641	0	0.e+00
PLIN2	1.86639	0	0.e+00
KDR	1.86173	0.001	0.e+00
ACRV1	1.85038	0.001	0.e+00
COL1A2	1.84422	0.001	0.e+00
HTR1D	1.84376	0.001	0.e+00
COL1A1	1.84351	0.001	0.e+00
SEC61A1	1.83661	0.001	0.e+00
CENPM	1.83365	0.001	0.e+00
BCKDK	1.82628	0.001	0.e+00
TRIML2	1.80957	0.001	0.e+00
MLX	1.80499	0.001	0.e+00
GMPR2	1.80354	0.001	0.e+00
ESRP1	1.80161	0.001	6.175e-299
ILF2	1.79623	0.002	0.e+00
SGK1	1.78903	0.002	6.139e-294
DBF4	1.78608	0.002	1.449e-260
KIF23	1.78484	0.002	1.709e-228
GDPD2	1.7842	0.002	0.e+00
PSMC3IP	1.78135	0.002	0.e+00
C10orf82	1.77894	0.002	0.e+00
CPXM1	1.77805	0.002	0.e+00
MAGEB17	1.77657	0.002	6.417e-294
JTB	1.77618	0.002	0.e+00
DSC2	1.77523	0.002	0.e+00
MSL1	1.77506	0.002	0.e+00
ATP1A2	1.77184	0.003	0.e+00
PSMG1	1.77085	0.003	0.e+00
OXER1	1.76559	0.003	0.e+00
KIF1A	1.7648	0.003	0.e+00
TCN2	1.76394	0.003	0.e+00
C18orf54	1.76233	0.003	2.018e-310
HSPA5	1.76199	0.003	0.e+00
RPS4X	1.75819	0.003	0.e+00
NAT9	1.75738	0.003	0.e+00
PIGW	1.75659	0.003	0.e+00
LENG1	1.75248	0.003	1.17e-282
SELENOP	1.75212	0.003	0.e+00
CRABP1	1.74931	0.004	0.e+00
SMPDL3B	1.74895	0.004	0.e+00
PLK2	1.74867	0.004	0.e+00
CREB3	1.74836	0.004	9.267e-319
BCAR1	1.74815	0.004	1.787e-225
SUV39H1	1.74738	0.004	0.e+00
RDH5	1.74716	0.004	1.214e-210
FNDC9	1.74486	0.004	1.193e-295
SYDE1	1.74475	0.004	2.135e-289
SLC7A8	1.74243	0.004	7.111e-298
PPIF	1.7414	0.004	0.e+00
VIM	1.73788	0.004	3.193e-254
TGOLN2	1.73649	0.005	8.768e-316
DNAJB9	1.73458	0.005	0.e+00
SUB1	1.73268	0.005	0.e+00
CDK2	1.73092	0.005	0.e+00
CCNA2	1.73073	0.005	0.e+00
ZNF622	1.73039	0.005	6.900e-186
FIBP	1.72684	0.005	0.e+00
VWDE	1.72541	0.005	6.074e-290
C8orf58	1.7251	0.005	0.e+00
EIF2B2	1.72485	0.005	1.528e-200
PNMA8A	1.72463	0.005	1.5e-323
ZMYM3	1.7241	0.005	1.367e-290
E2F4	1.72403	0.006	6.82e-315
POLR3G	1.72323	0.006	1.263e-303
ZNF408	1.72221	0.006	1.738e-320
UBE2Q1	1.72058	0.006	1.976e-272
SNAPIN	1.72004	0.006	3.644e-315
THBS1	1.71931	0.006	1.516e-211
CSRNP1	1.71665	0.006	3.403e-294
MED12	1.71549	0.006	2.854e-166
TPM2	1.71262	0.006	7.35e-320
CTH	1.71254	0.006	1.062e-256
SMC4	1.71174	0.006	3.193e-239
LARGE2	1.71075	0.006	2.457e-318
TIMM22	1.70991	0.007	2.665e-308
HINT1	1.70941	0.007	1.141e-307
GSTO1	1.70913	0.007	7.343e-231
SMIM15	1.70875	0.007	1.189e-281
ERVMER34-1	1.70738	0.007	7.314e-313
PCSK9	1.70731	0.007	5.933e-296
CNP	1.70682	0.007	1.519e-209
CDO1	1.70598	0.007	5.188e-285
CFL2	1.70561	0.007	8.169e-272
GINS4	1.70376	0.007	2.018e-203
ATXN1L	1.70369	0.007	7.889e-310
ZNF646	1.70065	0.007	2.618e-264
TSPYL2	1.70017	0.008	2.364e-217
KRT19	1.6961	0.008	1.374e-303
SEC61G	1.69525	0.008	3.06e-292
SORL1	1.69437	0.008	2.425e-251
MRPL12	1.69331	0.008	9.526e-299
ACTN3	1.6914	0.008	8.001e-221
SF3B2	1.69009	0.008	3.185e-176
SMARCD2	1.69005	0.008	3.170e-287
TMEM150A	1.68989	0.008	1.390e-297
EPCAM	1.68959	0.008	5.101e-187
RRM2	1.68831	0.008	6.482e-292
MUS81	1.6827	0.008	9.32e-230
TNNT1	1.68139	0.009	5.378e-261
SRXN1	1.68111	0.009	3.141e-278
SLC2A4	1.68101	0.009	3.31e-289
RSRC2	1.68026	0.009	5.060e-210
POP5	1.67951	0.009	4.242e-287
SOD2	1.67906	0.009	1.552e-281
SPARC	1.67843	0.009	2.202e-276
COL6A1	1.67777	0.009	6.259e-243
TNNI3	1.67706	0.009	2.735e-280
PPP4C	1.67652	0.009	3.617e-224
APEX2	1.67594	0.009	2.819e-294
RPS27L	1.67574	0.009	1.101e-235
FGFR3	1.67519	0.01	8.073e-284
MRPS14	1.67483	0.01	3.432e-277
SERP1	1.67478	0.01	1.877e-283
C9orf72	1.67467	0.01	7.449e-240
C11orf94	1.67448	0.01	3.011e-283
AGER	1.67366	0.01	0.e+00
C2orf68	1.67079	0.01	1.008e-259
ANAPC13	1.67037	0.01	3.716e-242
CDCA3	1.67001	0.01	1.508e-224
DAPK3	1.66928	0.01	9.579e-267
YRDC	1.66752	0.01	3.060e-211
MCM7	1.667	0.01	2.769e-274
CLTC	1.66463	0.011	1.066e-232
KHDC4	1.66353	0.011	3.143e-210
CBLC	1.66285	0.011	7.896e-233
ADAMTS1	1.66224	0.011	2.018e-246
SDHAF2	1.6611	0.011	7.362e-254
GABRQ	1.66	0.011	1.446e-253
CASP2	1.65956	0.011	3.704e-152
ORMDL3	1.65874	0.011	2.09e-269
SPINK5	1.65863	0.011	4.381e-247
OTUD6B	1.65851	0.011	2.267e-234
VPS18	1.65841	0.011	1.944e-289
PRICKLE3	1.65831	0.011	5.893e-196
SLC25A5	1.65685	0.012	1.004e-225
TMED4	1.65618	0.012	1.061e-268
RPL35A	1.65478	0.012	1.044e-198
CHMP4A	1.65436	0.012	3.968e-254
EXTL2	1.65396	0.012	5.154e-243
GZF1	1.653	0.012	1.406e-243
TXNDC17	1.65279	0.012	9.883e-226
MFSD4B	1.65191	0.012	2.078e-229
CHPF	1.65172	0.012	3.375e-256
FAM131B	1.64993	0.012	3.313e-227
KIF21B	1.64928	0.012	5.478e-243
MARVELD3	1.64906	0.012	1.94e-243
PKM	1.649	0.013	7.97e-233
CCDC107	1.64863	0.013	5.81e-261
OSER1	1.64838	0.013	2.008e-238
PRDX1	1.64807	0.013	5.820e-182
PQBP1	1.64757	0.013	1.075e-227
SKA1	1.64748	0.013	2.240e-193
PDAP1	1.64675	0.013	4.192e-238
ANKRD40	1.64483	0.013	3.502e-223
MTHFR	1.64467	0.013	1.344e-252
RFC3	1.64455	0.013	1.383e-164
COPS6	1.64249	0.013	7.554e-249
RNF114	1.64245	0.013	1.514e-244
NCAPG	1.6423	0.014	1.689e-147
ARAF	1.64221	0.014	9.216e-248
CENPH	1.64213	0.014	3.748e-214
DAZAP2	1.64074	0.014	1.432e-254
UQCR10	1.64074	0.014	1.432e-254
TMA7	1.64054	0.014	2.364e-254
PIGY	1.63949	0.014	1.726e-253
TMEM129	1.63895	0.014	4.66e-193
RCN1	1.6386	0.014	5.689e-201
MARC1	1.63807	0.014	1.045e-205
HMGA2	1.63747	0.014	1.813e-214
CHAC2	1.63728	0.014	8.119e-252
GLMP	1.63641	0.015	2.268e-247
C9orf131	1.63621	0.015	1.770e-229
CCNL2	1.63604	0.015	3.709e-196
ETS2	1.6354	0.015	2.559e-234
OR13H1	1.6342	0.015	1.475e-247
ATP5F1B	1.63406	0.015	1.574e-182
ZNF419	1.63387	0.015	1.509e-240
PABPC1	1.63287	0.015	3.241e-194
PHOSPHO2	1.63252	0.015	8.799e-202
NAA10	1.632	0.015	6.382e-246
ZNF776	1.63197	0.015	4.084e-212
SPINT1	1.63175	0.015	8.083e-229
VPS4A	1.63146	0.016	5.827e-196
IGSF9B	1.63049	0.016	1.747e-221
PIDD1	1.62957	0.016	1.579e-198
PROM1	1.62839	0.016	3.021e-217
BZW1	1.62783	0.016	2.395e-157
TSC22D3	1.62749	0.016	3.853e-242
ARRDC3	1.62738	0.016	3.082e-207
SPATA25	1.62539	0.016	5.996e-171
ITGA7	1.62388	0.016	4.608e-219
SLC12A4	1.62307	0.016	1.13e-122
MRPL17	1.62293	0.016	7.898e-241
MYL12A	1.62209	0.016	2.395e-238
SPATA2	1.62099	0.017	1.84e-235
TK1	1.62092	0.017	3.727e-164
MTA2	1.62068	0.017	1.865e-236
USP11	1.62028	0.017	5.094e-234
YIPF2	1.61957	0.017	2.007e-235
SRSF6	1.61895	0.017	4.773e-231
HNRNPUL2	1.61891	0.017	1.373e-210
HERPUD1	1.61825	0.017	7.191e-152
RITA1	1.61783	0.017	1.777e-185
RAB3B	1.61674	0.017	2.211e-149
EBP	1.6164	0.017	3.017e-167
WEE1	1.61513	0.017	5.248e-140
EIF2S2	1.61484	0.018	5.149e-171
PAPLN	1.61474	0.018	4.236e-115
C1orf106	1.61436	0.018	1.556e-180
WDR55	1.61142	0.018	7.821e-154
MMP14	1.61119	0.018	1.069e-247
CCNB2	1.61004	0.018	2.569e-169
FUBP1	1.60899	0.018	2.469e-203
BCAT1	1.60874	0.018	4.330e-145
ASS1	1.60841	0.018	2.722e-191
DTL	1.60727	0.018	2.118e-158
MRPL49	1.60646	0.018	1.188e-193
CLK1	1.60623	0.018	1.429e-182
CPZ	1.60563	0.019	3.839e-207
HGS	1.60537	0.019	1.283e-210
TMEM167B	1.60459	0.019	4.557e-213
RANGAP1	1.604	0.019	6.303e-157
NHP2	1.60354	0.019	1.272e-184
KIF5A	1.60333	0.019	5.279e-222
ARHGEF39	1.60283	0.019	5.025e-224
ARL6IP1	1.60189	0.019	9.854e-184
C4orf46	1.60176	0.019	1.449e-217
CHD2	1.60071	0.019	2.568e-196
SF3B3	1.60016	0.019	1.064e-176
IGSF9	1.59988	0.019	5.267e-211
SMDT1	1.5993	0.02	7.194e-224
FERMT1	1.59924	0.02	7.638e-178
IDO1	1.59857	0.02	3.539e-118
ZNF550	1.59783	0.02	1.302e-170
HNRNPU	1.5976	0.02	2.556e-202
CENPU	1.59627	0.02	1.839e-148
MORF4L2	1.59577	0.02	4.068e-267
CIB1	1.59541	0.02	5.072e-221
HARS2	1.59537	0.02	7.586e-222
ZNF24	1.59392	0.02	2.381e-195
MSI1	1.59336	0.02	6.930e-186
HIF1A	1.59309	0.02	4.41e-199
FAM57B	1.59273	0.021	1.67e-217
THYN1	1.59248	0.021	3.292e-213
TNIP2	1.59192	0.021	4.264e-203
PSMB1	1.59037	0.021	2.182e-188
SHARPIN	1.5903	0.021	7.885e-218
CDC7	1.59024	0.021	7.546e-215
GDI1	1.58916	0.021	2.497e-212
CANX	1.58874	0.021	1.688e-216
CAPRIN2	1.58866	0.021	1.454e-187
TRIM52	1.58739	0.021	3.824e-216
APELA	1.58705	0.021	1.306e-186
DDX3Y	1.58688	0.021	7.86e-209
TRO	1.58686	0.022	6.215e-321
GRB7	1.58673	0.022	6.415e-206
PBX2	1.58645	0.022	1.168e-209
MBD4	1.58504	0.022	8.829e-145
MOGS	1.58425	0.022	2.797e-203
GLB1L3	1.5834	0.022	3.900e-174
TMEM136	1.58328	0.022	2.622e-211
ATP5F1E	1.58124	0.022	6.505e-212
ATP6AP1	1.5801	0.022	4.878e-162
AADAT	1.57975	0.022	8.162e-131
GPR18	1.57825	0.022	5.779e-148
ANLN	1.57809	0.022	1.952e-108
RER1	1.57688	0.023	2.013e-184
FAM50A	1.57504	0.023	1.326e-161
VCAN	1.57496	0.023	8.032e-178
COX20	1.57383	0.023	4.129e-188
EEF1D	1.5735	0.023	2.718e-182
AIMP2	1.57252	0.023	9.539e-180
CDC20	1.57116	0.023	2.748e-205
ZNF493	1.57071	0.023	1.402e-176
SEMA6B	1.57017	0.023	4.883e-188
BRF2	1.56971	0.023	5.329e-188
TWF1	1.56961	0.023	1.197e-170
LAMTOR1	1.56926	0.023	2.747e-204
AKIP1	1.56774	0.024	6.603e-127
S100G	1.56717	0.024	2.424e-187
HSPA9	1.56645	0.024	1.207e-147
HSP90AA1	1.56499	0.024	6.755e-155
FBXW5	1.56387	0.024	5.262e-201
ATP1B1	1.56354	0.024	7.56e-161
TOMM6	1.56318	0.024	1.199e-200
GRIK5	1.56279	0.024	1.632e-125
SRSF10	1.56258	0.024	5.980e-199
TAX1BP3	1.56141	0.024	1.716e-199
TPM4	1.56053	0.024	1.091e-146
PSMD6	1.55973	0.024	8.968e-266
FBN3	1.55908	0.025	2.685e-163
MMADHC	1.55868	0.025	3.334e-176
SESN3	1.55849	0.025	4.087e-178
SFR1	1.55777	0.025	2.127e-187
C4orf3	1.5568	0.025	1.554e-193
SEPT3	1.5567	0.025	7.796e-193
KPNA2	1.55629	0.025	2.189e-161
MAGED2	1.55589	0.025	6.021e-175
DTYMK	1.55525	0.025	2.758e-111
KLF10	1.55499	0.025	1.165e-191
WDR6	1.55465	0.025	1.042e-143
ORMDL2	1.55404	0.025	3.496e-195
GLDC	1.55388	0.026	2.392e-176
HNRNPR	1.55349	0.026	7.584e-128
ZGRF1	1.5519	0.026	4.127e-138
EMC4	1.5518	0.026	1.902e-92
RPL27	1.55146	0.026	7.511e-193
RBBP6	1.55083	0.026	2.237e-193
CPSF4	1.55077	0.026	9.401e-180
ATAD2	1.54955	0.026	7.965e-108
HMGN4	1.54914	0.026	4.742e-120
HNRNPDL	1.54889	0.026	3.758e-157
ASB6	1.54859	0.026	9.892e-139
CRISPLD1	1.54817	0.026	5.382e-163
UBE2Z	1.548	0.027	2.633e-179
SMIM19	1.54758	0.027	7.329e-181
CDV3	1.54755	0.027	3.168e-173
FAM221A	1.54731	0.027	1.401e-134
EED	1.54685	0.027	3.818e-177
ESCO2	1.54679	0.027	5.587e-158
UROD	1.54667	0.027	6.459e-191
LHB	1.54658	0.027	4.518e-158
TTC19	1.54623	0.027	5.835e-200
ANP32B	1.546	0.027	1.279e-126
SRSF1	1.54492	0.027	4.457e-165
ATP2A2	1.54444	0.027	1.048e-119
PIPOX	1.54425	0.028	5.154e-177
IMP4	1.54393	0.028	2.879e-171
ZNF280B	1.54311	0.028	4.638e-161
PJA1	1.54229	0.028	3.596e-181
MCAM	1.5417	0.028	3.241e-153
CCDC18	1.5415	0.028	3.433e-102
DMAC1	1.54128	0.028	4.923e-150
SLC18B1	1.54073	0.028	2.189e-159
RBM4B	1.54068	0.028	1.550e-172
DCLRE1B	1.54024	0.028	1.533e-200
PCBP2	1.53812	0.028	4.045e-177
NR1D1	1.53774	0.028	2.153e-147
RAB14	1.53771	0.029	1.414e-147
FTSJ3	1.53768	0.029	1.711e-177
PCDH18	1.53697	0.029	2.047e-150
SURF4	1.53681	0.029	1.992e-185
KIAA0408	1.53666	0.029	1.358e-178
PTPRZ1	1.53526	0.029	1.596e-174
DNAJC28	1.53461	0.029	2.463e-184
PTPMT1	1.53298	0.029	9.973e-182
LCAT	1.53282	0.029	2.714e-173
TSSK4	1.53279	0.029	4.375e-171
FBXL3	1.53263	0.029	4.612e-190
CKAP2	1.53129	0.029	2.389e-57
SOD1	1.53125	0.03	6.766e-180
R3HCC1	1.53119	0.03	6.343e-143
PSME2	1.5303	0.03	4.500e-182
TOMM5	1.5302	0.03	9.367e-182
ZDHHC16	1.52996	0.03	8.284e-143
ZBED5	1.5286	0.03	6.509e-181
ITGA6	1.52735	0.03	3.044e-161
ME2	1.52728	0.03	8.871e-165
GDI2	1.52556	0.03	6.116e-129
NEPRO	1.52495	0.03	1.642e-194
LONRF1	1.52458	0.03	1.187e-145
UBP1	1.52429	0.03	5.494e-153
MRPS26	1.5238	0.031	1.772e-178
PMEL	1.52367	0.031	7.931e-136
DHPS	1.52366	0.031	4.228e-226
TRIM27	1.52363	0.031	4.565e-120
ZNF614	1.52345	0.031	1.141e-177
DNAJC14	1.52323	0.031	1.068e-160
ECT2	1.52302	0.031	1.518e-118
GABARAPL1	1.52293	0.031	2.677e-166
GPAA1	1.52191	0.031	3.908e-177
NDUFV2	1.52186	0.031	3.509e-157
F3	1.52182	0.031	2.5e-142
HTRA2	1.52145	0.031	4.021e-133
C6orf62	1.52128	0.032	5.611e-152
METTL23	1.52102	0.032	2.416e-168
BEND3	1.52076	0.032	2.784e-130
UBXN1	1.52033	0.032	1.235e-176
PDCL	1.51858	0.032	3.916e-144
PDE12	1.51739	0.032	5.288e-127
MYOZ3	1.51722	0.032	1.613e-148
GRPEL1	1.51698	0.032	8.755e-142
CGNL1	1.51627	0.032	1.900e-163
OSGIN2	1.5162	0.032	1.117e-162
POLR2K	1.51601	0.032	2.455e-174
SELENON	1.51595	0.032	1.326e-189
RPS4Y1	1.51552	0.033	1.202e-155
VEZF1	1.5154	0.033	2.634e-111
TMCO6	1.51538	0.033	2.161e-173
YY2	1.51511	0.033	3.277e-105
TMSB15A	1.51476	0.033	7.967e-174
PHLDA3	1.51469	0.033	1.143e-173
MARCH7	1.51456	0.033	1.627e-139
UPP1	1.51448	0.033	4.829e-148
LMNB1	1.51441	0.033	6.247e-130
LAPTM4A	1.51436	0.033	1.201e-146
TRIP6	1.51406	0.033	6.581e-151
DXO	1.51398	0.033	2.276e-173
DDX42	1.51326	0.034	2.961e-191
EIF5	1.51286	0.034	5.869e-153
KIF11	1.51259	0.034	8.783e-132
YEATS4	1.51255	0.034	5.471e-86
PGK1	1.51246	0.034	8.227e-126
WDR82	1.51242	0.034	4.358e-133
ATAD5	1.51194	0.034	1.675e-92
RBM10	1.5115	0.034	7.371e-153
BRK1	1.51125	0.034	1.349e-160
SLC7A3	1.51069	0.034	1.224e-171
BRIX1	1.51061	0.034	7.261e-196
PLK4	1.51052	0.034	1.947e-147
COL9A3	1.51026	0.035	7.113e-143
UBE2C	1.51026	0.035	4.668e-169
VAMP2	1.51013	0.035	5.067e-171
CD55	1.50998	0.035	8.399e-156
MDFI	1.50987	0.035	7.725e-169
TAS2R5	1.50924	0.035	0.e+00
SCG3	1.50869	0.035	6.021e-135
CNEP1R1	1.50814	0.035	2.173e-114
MTRF1L	1.50788	0.035	9.042e-180
HIF3A	1.50734	0.035	4.228e-144
MMP15	1.50686	0.035	8.06e-170
FAM110C	1.50686	0.035	2.229e-169
HNRNPH2	1.50686	0.035	1.406e-169
SLC17A9	1.50476	0.036	4.224e-151
TAGLN	1.50461	0.036	3.676e-127
CTTNBP2	1.50447	0.036	6.638e-135
PTGIS	1.50405	0.036	7.968e-140
CACNG7	1.5038	0.036	6.733e-129
ZNF764	1.50338	0.036	4.727e-168
POLR1C	1.50335	0.036	4.465e-137
PSMC4	1.50312	0.036	6.549e-194
SLC4A11	1.50301	0.036	7.048e-113
FAM96B	1.50265	0.036	1.689e-167
MRPL24	1.50256	0.036	5.511e-165
HIRIP3	1.50133	0.037	3.839e-141
ZNF706	1.50114	0.037	7.372e-174
TMEM126A	1.50096	0.037	1.578e-135
ELP2	1.50087	0.037	1.151e-236
ZKSCAN1	1.50081	0.037	3.485e-151
DCTN5	1.50059	0.037	2.339e-158
ARMCX5	1.50057	0.037	5.435e-161
COCH	1.50051	0.037	5.997e-104
RPL10	1.50031	0.037	2.248e-165
TRIM13	1.49984	0.037	5.24e-98
CISD3	1.49977	0.037	1.332e-145
GABRB3	1.49925	0.037	4.132e-161
CYB5R3	1.49871	0.038	5.836e-147
SLC1A5	1.49853	0.038	4.771e-87
ITGB1BP2	1.49848	0.038	8.379e-160
DEGS1	1.49828	0.038	1.160e-135
ZNF114	1.49827	0.038	1.82e-151
CD3EAP	1.49826	0.038	4.763e-135
ITGB1	1.49723	0.038	1.159e-64
KDM5D	1.49621	0.038	9.282e-134
PITPNB	1.49468	0.038	4.801e-111
ASF1A	1.49466	0.038	2.415e-143
ITGA5	1.49461	0.038	3.729e-143
VPS28	1.4945	0.038	3.216e-162
HDLBP	1.49417	0.039	5.113e-168
RIC8A	1.49397	0.039	4.172e-151
MTCL1	1.49379	0.039	9.202e-135
ZNF773	1.49259	0.039	1.056e-160
RTRAF	1.49247	0.039	3.239e-163
ZNF620	1.49208	0.039	2.072e-140
CDCP1	1.49163	0.039	4.34e-155
UBE2T	1.49042	0.039	2.935e-113
PLS3	1.49011	0.039	3.557e-124
GGCX	1.49	0.039	1.252e-199
IRF6	1.48968	0.039	1.649e-145
SYNCRIP	1.48961	0.039	5.969e-138
TRMT5	1.48926	0.04	1.028e-68
NDUFA3	1.48913	0.04	8.464e-129
BTG3	1.48883	0.04	1.237e-162
MSANTD3-TMEFF1	1.48872	0.04	1.282e-163
RBM3	1.48852	0.04	1.236e-146
PRELID3B	1.48842	0.04	3.837e-133
ZNF101	1.4881	0.04	7.653e-151
CHST6	1.48749	0.04	3.611e-132
DNAJA1	1.48735	0.04	4.009e-105
PRIM1	1.48636	0.04	2.956e-80
COX17	1.48568	0.04	1.176e-154
BEND4	1.48515	0.041	1.421e-142
ZNF397	1.48497	0.041	9.462e-159
TSTD3	1.48471	0.041	2.079e-119
SASS6	1.48464	0.041	7.655e-84
MARCKS	1.48409	0.041	7.393e-159
ELOVL1	1.48401	0.041	6.951e-159
LIPG	1.48352	0.041	6.671e-117
FHL2	1.48306	0.041	2.05e-111
KLF15	1.48297	0.041	3.964e-179
DPH5	1.48276	0.041	2.41e-110
PGAP1	1.48247	0.041	8.334e-96
TMBIM1	1.48159	0.041	2.032e-121
NUFIP2	1.4813	0.042	3.002e-157
AP3M2	1.48123	0.042	2.535e-132
NDUFB11	1.4812	0.042	1.642e-157
RAD21	1.48104	0.042	8.195e-151
KBTBD7	1.48084	0.042	1.976e-157
LSM14B	1.47981	0.042	7.184e-115
KBTBD8	1.47796	0.042	6.691e-161
RPLP0	1.47761	0.042	4.283e-156
PSMB5	1.47756	0.042	9.768e-56
CD2BP2	1.47748	0.042	5.918e-156
COPB2	1.47724	0.042	3.906e-126
ZNF17	1.47711	0.042	1.905e-181
PDPN	1.47647	0.043	4.079e-152
NIP7	1.47645	0.043	3.748e-154
LIAS	1.47637	0.043	1.237e-187
DTWD1	1.47526	0.043	1.212e-74
TMPO	1.47516	0.043	1.726e-139
AIF1L	1.47509	0.043	1.403e-138
MFSD10	1.47464	0.043	1.237e-154
CALHM2	1.4746	0.043	1.632e-140
FBLN1	1.47442	0.043	8.579e-122
ACTC1	1.47279	0.043	2.074e-151
TFB1M	1.47227	0.043	2.878e-102
DDTL	1.47216	0.043	1.311e-142
SLIRP	1.47205	0.044	2.337e-121
CDK4	1.47123	0.044	6.246e-126
OIP5	1.47122	0.044	2.245e-65
ACTRT3	1.47114	0.044	6.173e-170
GRTP1	1.47073	0.044	9.145e-71
TMEM165	1.47015	0.044	2.139e-132
C1orf35	1.46995	0.044	1.648e-152
FST	1.46944	0.044	4.759e-151
ZNF189	1.46923	0.044	1.050e-142
BCL10	1.46802	0.044	6.084e-124
NME1	1.46786	0.044	2.757e-141
GNB3	1.46656	0.044	0.e+00
PUSL1	1.46651	0.045	5.509e-151
CRYBG2	1.46648	0.045	1.008e-143
ARHGEF40	1.46605	0.045	2.876e-182
FAM219B	1.46581	0.045	1.754e-149
CSTF2T	1.46574	0.045	9.683e-118
BRIP1	1.4655	0.045	1.848e-102
ANXA2	1.46535	0.045	1.610e-95
ZNF304	1.46507	0.045	5.629e-140
TRIM6	1.46479	0.045	4.882e-127
CLP1	1.46453	0.045	6.121e-150
TRMT2A	1.46418	0.045	7.298e-104
PRDX5	1.46397	0.045	5.943e-166
PLA2G3	1.46362	0.046	1.016e-149
LAS1L	1.46353	0.046	4.804e-177
AURKA	1.46342	0.046	1.897e-91
SPC24	1.46253	0.046	1.634e-140
ATP5MC3	1.46246	0.046	2.426e-129
AXL	1.46213	0.046	1.041e-116
NDC80	1.46196	0.046	2.26e-167
TUBB	1.4615	0.046	4.832e-147
USP51	1.46135	0.046	1.256e-143
CHEK1	1.46117	0.046	3.702e-136
CSNK1A1	1.46111	0.046	1.439e-139
MED14	1.46079	0.046	5.696e-159
CSTF1	1.46072	0.047	2.271e-208
TMED9	1.46046	0.047	2.949e-68
ASDURF	1.4604	0.047	7.182e-112
STIP1	1.46025	0.047	3.696e-166
DR1	1.46001	0.047	5.247e-140
GRHL2	1.45959	0.047	1.067e-107
ANAPC11	1.45956	0.047	7.615e-141
CHCHD5	1.45941	0.047	9.543e-180
PRRC2A	1.45826	0.047	3.025e-120
SPCS3	1.45808	0.047	1.867e-132
RPL7A	1.45802	0.047	3.393e-147
SLC25A3	1.45787	0.047	5.018e-118
BUB3	1.45761	0.048	2.265e-137
MED7	1.45752	0.048	3.317e-147
SURF1	1.45709	0.048	6.153e-186
TMED2	1.45664	0.048	1.316e-127
NUP153	1.45655	0.048	3.041e-136
CD59	1.45627	0.048	5.268e-111
CALM2	1.45558	0.048	3.795e-146
C1orf56	1.455	0.048	4.681e-125
IFT20	1.45498	0.048	2.104e-135
S100A10	1.45492	0.048	1.091e-134
BAX	1.45465	0.048	2.234e-92
SRP19	1.45456	0.048	7.913e-151
MAD2L1	1.45451	0.049	9.115e-130
SRSF4	1.45448	0.049	5.192e-111
PRDM14	1.45407	0.049	3.058e-144
UHRF1	1.45382	0.049	4.856e-115
ERBB3	1.4537	0.049	3.498e-187
ANXA6	1.45365	0.049	8.843e-96
RYR1	1.45335	0.049	1.922e-108
SHCBP1	1.45295	0.049	1.696e-90
REST	1.45261	0.049	2.923e-120
DEDD	1.45231	0.049	4.331e-66
PCNA	1.45229	0.049	6.525e-145
FGFR4	1.45223	0.049	2.395e-143
CLDN22	1.45215	0.05	1.269e-158
MAP1B	1.45163	0.05	1.874e-79
RPUSD2	1.45102	0.05	2.316e-123
JPT1	1.45051	0.05	3.214e-106
TACC3	1.45045	0.05	3.216e-80
PTP4A1	1.45037	0.05	8.180e-135
DNAJB5	1.44997	0.05	3.358e-144
GOLGA7	1.44994	0.05	7.830e-143
CCDC169	1.44973	0.05	4.539e-120
DMWD	1.44956	0.05	1.725e-122
EDNRB	1.44954	0.05	2.236e-123
GRPEL2	1.44952	0.05	8.421e-181
HMGB2	1.44951	0.051	8.181e-144
PIGC	1.4494	0.051	7.392e-123
ZNF449	1.44939	0.051	1.707e-93
OGDHL	1.44911	0.051	7.355e-133
TCTA	1.44892	0.051	1.094e-139
EEF1G	1.44881	0.051	6.38e-109
TMED7	1.44806	0.051	1.161e-146
SLC7A6OS	1.447	0.051	4.512e-89
ARPC4	1.44685	0.051	1.057e-152
ZC3H12A	1.44682	0.051	1.918e-121
UBA2	1.4466	0.051	1.188e-121
FAM69B	1.44595	0.051	3.323e-142
ARMCX2	1.4457	0.052	5.235e-109
WSB1	1.4454	0.052	7.810e-132
HAUS1	1.44531	0.052	6.054e-154
DCAF13	1.44517	0.052	1.572e-88
PCLAF	1.44492	0.052	1.464e-100
ZBTB12	1.44487	0.052	6.282e-142
MORF4L1	1.44414	0.052	9.363e-130
RGL3	1.44373	0.052	1.120e-106
RNF7	1.4434	0.052	7.208e-119
DGUOK	1.44317	0.052	1.591e-124
ARPC2	1.443	0.052	4.146e-112
ZNF141	1.44253	0.052	1.793e-129
RPL15	1.44228	0.053	7.647e-117
SERTAD1	1.44209	0.053	7.296e-141
WTAP	1.44132	0.053	5.981e-119
QRFP	1.44074	0.053	2.348e-140
MZT1	1.44055	0.053	7.327e-123
FAM169A	1.44034	0.053	1.997e-100
SNRPF	1.44029	0.053	3.188e-140
C12orf10	1.44009	0.053	6.381e-83
PARD6B	1.43992	0.053	5.032e-120
TTN	1.43971	0.053	1.096e-88
GNB2	1.43966	0.053	3.371e-139
CNN2	1.43935	0.053	2.082e-128
CAPS	1.43902	0.054	1.719e-115
CHDH	1.43856	0.054	6.054e-116
AKR1B1	1.43807	0.054	4.084e-137
TAF13	1.43786	0.054	4.384e-94
SAMHD1	1.43762	0.054	5.652e-102
SCRN2	1.43584	0.054	8.044e-140
NSUN7	1.4357	0.054	4.329e-55
PLEKHJ1	1.43553	0.054	1.428e-136
RASSF1	1.43522	0.054	3.909e-118
MLF2	1.43446	0.054	7.688e-121
ETV1	1.43425	0.054	1.036e-122
SLC19A2	1.43388	0.054	1.009e-106
DZIP1L	1.43305	0.055	2.417e-123
SAP30	1.43294	0.055	9.450e-134
CAPRIN1	1.43287	0.055	9.757e-119
CCT5	1.43284	0.055	6.802e-105
ATOX1	1.43175	0.055	1.124e-99
GMPPB	1.43154	0.055	1.457e-114
SNAPC2	1.4313	0.055	1.575e-112
BCL2L2	1.43059	0.055	4.684e-110
RGS2	1.4303	0.055	4.513e-136
CACHD1	1.43003	0.055	5.951e-124
TRIM22	1.4297	0.055	5.367e-177
ADD2	1.42904	0.055	2.071e-136
HUWE1	1.42886	0.056	1.107e-125
SLC36A4	1.42857	0.056	2.568e-124
LAD1	1.42852	0.056	8.242e-127
ZNF629	1.42788	0.056	2.075e-77
IFI30	1.42778	0.056	3.358e-135
PSMB7	1.42724	0.056	2.095e-75
GNPNAT1	1.42702	0.056	2.847e-90
TOP2A	1.42689	0.056	4.223e-82
FSTL1	1.42654	0.056	3.775e-109
USP9Y	1.42568	0.056	3.550e-115
B4GALT2	1.42568	0.056	2.509e-133
CHTOP	1.42555	0.056	1.085e-117
NEURL2	1.42496	0.057	5.102e-134
CDON	1.42452	0.057	2.681e-128
STC2	1.42451	0.057	1.163e-125
MRPL2	1.42418	0.057	1.998e-171
RPL36AL	1.42369	0.057	2.465e-133
RND1	1.42362	0.057	2.079e-139
NSUN5	1.4233	0.057	2.339e-159
CCDC117	1.42326	0.057	5.338e-145
ATCAY	1.4231	0.057	3.882e-93
CHKB	1.42295	0.057	1.182e-162
TPX2	1.42287	0.057	1.678e-88
MTAP	1.42198	0.057	1.403e-98
CCNT2	1.42195	0.058	1.660e-104
PLEKHG4B	1.42183	0.058	9.767e-122
CDK1	1.42172	0.058	4.405e-128
LAMTOR4	1.4217	0.058	4.382e-132
PDHB	1.42146	0.058	1.842e-159
XRCC5	1.4208	0.058	3.487e-89
EIF2S1	1.42078	0.058	7.191e-207
ARPP19	1.41977	0.058	1.928e-121
BMP2	1.41977	0.058	7.005e-104
FLJ45513	1.41953	0.058	1.886e-127
RBM39	1.4192	0.058	1.352e-97
CRB3	1.41896	0.058	7.581e-132
DEPDC1	1.41883	0.059	2.597e-135
FRAS1	1.41883	0.059	7.195e-133
GLI1	1.41881	0.059	3.451e-126
C3orf38	1.4187	0.059	2.25e-122
STX10	1.41782	0.059	6.982e-121
IGFBPL1	1.41687	0.059	5.101e-131
G6PD	1.41636	0.059	2.146e-62
STARD7	1.41616	0.059	4.093e-104
SLAIN1	1.41607	0.059	1.306e-119
RELA	1.41599	0.059	7.847e-127
ZNF154	1.41561	0.059	1.341e-130
SSR4	1.41556	0.059	1.411e-130
ATXN7L3	1.41517	0.06	8.553e-85
JAKMIP2	1.41506	0.06	2.304e-130
ZNF331	1.41506	0.06	4.386e-65
RPUSD4	1.41489	0.06	8.844e-163
GSPT1	1.41417	0.06	7.256e-139
FLVCR1	1.41404	0.06	1.191e-108
OGFOD2	1.4135	0.06	3.124e-128
MAL2	1.41347	0.06	6.859e-118
KMT2E	1.4134	0.06	4.063e-96
ZFP30	1.41335	0.06	1.965e-123
GNL3	1.4127	0.06	2.306e-102
NEFL	1.41253	0.06	8.971e-129
EWSR1	1.41217	0.061	1.138e-115
NISCH	1.4117	0.061	3.814e-96
ALPPL2	1.41142	0.061	2.682e-93
ATP1A3	1.41125	0.061	7.41e-98
HLA-DPB1	1.41103	0.061	6.468e-128
ZFAND2B	1.41086	0.061	3.328e-167
ZNF417	1.41049	0.061	2.447e-103
FXYD5	1.41041	0.061	4.504e-146
ARL16	1.4102	0.061	1.767e-128
SAC3D1	1.40975	0.061	1.363e-125
LOC100129940	1.40934	0.061	1.826e-115
SNRPE	1.40932	0.061	1.061e-198
CTTN	1.40883	0.062	4.979e-60
MSH6	1.40802	0.062	2.642e-91
MKI67	1.40776	0.062	9.011e-84
SLC38A5	1.40766	0.062	6.964e-114
NXT1	1.40705	0.062	1.977e-127
ZNRD1	1.40695	0.062	1.488e-127
ZNF85	1.40678	0.062	4.231e-92
PAGR1	1.40637	0.062	3.458e-122
NEK2	1.40591	0.062	2.066e-77
TMEM189	1.40565	0.062	7.781e-103
PWWP2A	1.40535	0.062	3.858e-64
PSMD8	1.40478	0.062	3.332e-99
PLPP2	1.40458	0.063	2.109e-121
CDH1	1.40451	0.063	6.158e-99
TUBA4A	1.4034	0.063	4.422e-126
EEF1E1	1.40236	0.063	7.995e-136
NCKIPSD	1.40178	0.063	3.335e-108
NME1-NME2	1.40169	0.063	1.138e-117
GSTT1	1.40157	0.063	1.108e-101
MDM2	1.40135	0.063	2.337e-81
CNMD	1.40085	0.063	7.690e-99
UBA1	1.40081	0.063	1.333e-98
MRM2	1.40054	0.063	2.117e-59
GMFB	1.4005	0.063	2.109e-146
CCDC88A	1.40002	0.064	1.111e-97
TM9SF1	1.39992	0.064	9.931e-111
ICE2	1.39945	0.064	1.996e-100
RNF5	1.39928	0.064	1.331e-104
ZFAND5	1.39922	0.064	4.115e-102
NEFH	1.39903	0.064	5.886e-123
TRAPPC4	1.39815	0.064	1.825e-124
UQCR11	1.39804	0.064	1.065e-98
CDCA2	1.39766	0.064	7.657e-65
DNA2	1.39749	0.064	5.538e-121
ESRP2	1.3973	0.064	5.976e-213
UNC13A	1.39728	0.065	1.316e-111
TRA2A	1.39728	0.065	3.178e-94
ORMDL1	1.39717	0.065	2.136e-217
BTF3	1.39604	0.065	2.137e-125
CA2	1.3958	0.065	6.305e-103
ZNF714	1.39561	0.065	4.29e-108
TRIM59	1.39547	0.065	2.567e-123
TMEM60	1.39475	0.065	1.495e-121
PPP1R3C	1.39471	0.065	1.421e-122
ADRM1	1.39442	0.065	9.061e-103
CHML	1.39403	0.065	1.57e-108
CTSV	1.39396	0.065	9.041e-109
AP1M2	1.39382	0.065	1.724e-98
EIF6	1.39351	0.066	1.725e-113
TRIP10	1.39247	0.066	2.790e-109
MAT2A	1.39219	0.066	2.987e-122
CHN1	1.39136	0.066	3.318e-108
HEBP2	1.39095	0.066	5.726e-79
WWP1	1.39062	0.066	2.257e-98
NANOG	1.39012	0.066	5.68e-121
GPX8	1.39012	0.066	6.826e-78
SKIL	1.38979	0.066	1.166e-107
COX4I1	1.3897	0.066	1.122e-115
SAR1A	1.38947	0.066	4.563e-116
FZD3	1.38922	0.066	4.858e-100
MRPL20	1.3881	0.067	7.24e-124
SNRNP25	1.38796	0.067	3.339e-46
RAD23A	1.38687	0.067	9.876e-107
SPAG16	1.38684	0.067	1.472e-97
RAB1A	1.38684	0.067	5.125e-103
NPLOC4	1.38609	0.067	2.990e-120
PPIL1	1.38605	0.067	3.623e-57
HSP90B1	1.38586	0.067	1.352e-137
CEP57	1.38582	0.067	3.789e-114
HM13	1.38525	0.067	8.472e-100
MALSU1	1.38482	0.067	2.254e-77
NUMA1	1.38475	0.067	1.274e-65
KIAA2013	1.38457	0.068	3.806e-95
CDKN2AIP	1.38455	0.068	1.567e-119
MED10	1.38451	0.068	6.909e-115
UGCG	1.38256	0.068	3.334e-99
HSPA8	1.38245	0.068	3.652e-111
MPP2	1.3822	0.068	3.525e-98
TUBB1	1.38213	0.068	1.842e-117
LXN	1.38184	0.068	8.035e-164
ZNF682	1.38121	0.068	1.326e-105
INO80C	1.38061	0.068	8.464e-105
DVL3	1.3805	0.068	3.797e-118
CCNL1	1.38039	0.068	1.11e-119
TSC22D1	1.38028	0.069	5.214e-118
EIF4G1	1.37952	0.069	2.779e-109
RNFT2	1.37894	0.069	1.053e-73
ZNF766	1.37867	0.069	1.437e-113
HS3ST5	1.37845	0.069	1.559e-117
GGCT	1.37789	0.069	4.705e-114
SORBS1	1.37752	0.069	8.816e-80
CGN	1.37731	0.069	4.886e-163
ZNF543	1.37716	0.069	2.574e-141
GALNT4	1.37665	0.069	9.905e-116
CTPS2	1.37661	0.069	8.972e-78
KRT8	1.37643	0.069	2.762e-201
NR2C2AP	1.37628	0.07	9.714e-99
NABP1	1.37612	0.07	1.41e-114
TRMT10C	1.37608	0.07	5.299e-116
HMGN1	1.37607	0.07	2.710e-98
TYW5	1.37546	0.07	5.115e-108
ST6GAL1	1.37381	0.07	5.969e-92
AP1S2	1.37286	0.07	3.505e-80
PBK	1.37269	0.07	5.229e-74
TMEM251	1.37256	0.07	1.066e-115
SNX12	1.37101	0.07	1.583e-110
LSM1	1.37046	0.07	1.689e-98
CLIC1	1.37042	0.07	6.7e-85
DCTD	1.37018	0.071	5.121e-87
DDX3X	1.3699	0.071	1.638e-88
ADAMTS4	1.36953	0.071	9.402e-110
HSP90AB1	1.36927	0.071	6.506e-114
EXO1	1.36927	0.071	4.725e-143
CXADR	1.36923	0.071	2.929e-114
LRP1	1.36922	0.071	2.052e-169
ACSM6	1.36886	0.071	7.388e-103
ISCU	1.36836	0.071	3.583e-92
FAM135A	1.36745	0.071	2.974e-77
ZNF326	1.36708	0.071	6.956e-99
STK16	1.36702	0.071	2.270e-101
CLDN20	1.36667	0.072	2.339e-93
MGEA5	1.36642	0.072	1.970e-93
ZNF74	1.36605	0.072	2.588e-132
C17orf75	1.36588	0.072	7.184e-192
ZNF711	1.36562	0.072	1.280e-64
MED28	1.36508	0.072	9.045e-101
VDAC2	1.36491	0.072	5.777e-92
FLT1	1.36391	0.072	1.875e-105
SCGB3A2	1.36376	0.072	8.094e-113
XPO1	1.36305	0.072	7.456e-108
XRCC6	1.36299	0.072	4.089e-88
MGME1	1.36282	0.072	5.819e-114
ENO1	1.36278	0.073	2.446e-108
MYADM	1.36216	0.073	7.107e-82
ARMCX4	1.36199	0.073	2.067e-104
ADNP	1.36133	0.073	2.069e-106
EIF4A2	1.36127	0.073	1.161e-96
PDLIM5	1.36059	0.073	4.465e-112
NONO	1.35989	0.073	2.488e-80
METTL5	1.35976	0.073	2.652e-42
PLPPR3	1.35934	0.073	2.372e-95
BORA	1.35809	0.073	2.771e-48
ZNF215	1.35807	0.073	8.496e-87
CDR2	1.35778	0.073	4.855e-68
ARF4	1.35689	0.074	2.291e-80
FZD4	1.35604	0.074	1.675e-103
ZC3H7B	1.3558	0.074	1.568e-124
ARMCX1	1.35459	0.074	2.186e-97
ZNF552	1.3537	0.074	1.447e-103
TATDN3	1.35272	0.074	1.465e-62
TNFRSF10D	1.35253	0.074	4.358e-85
INTS11	1.35218	0.074	2.969e-109
CCHCR1	1.35214	0.074	1.756e-115
EIF3E	1.35211	0.074	1.853e-128
E2F8	1.35155	0.074	1.037e-148
CHMP2B	1.35137	0.074	5.147e-85
MFSD13A	1.35095	0.075	3.472e-82
IGF2BP3	1.35044	0.075	8.872e-89
FAM20A	1.35029	0.075	7.436e-48
GTF2I	1.35027	0.075	2.644e-119
DCP2	1.34986	0.075	1.563e-129
MAST1	1.34918	0.075	5.086e-95
NAA30	1.34902	0.075	1.756e-66
HJURP	1.34887	0.075	1.022e-96
FAM57A	1.34887	0.075	4.002e-77
CLTA	1.34854	0.075	5.477e-71
SNRPA	1.34813	0.075	4.884e-108
MAPRE1	1.34786	0.075	1.742e-37
WRN	1.34784	0.076	2.649e-97
NUDT6	1.34708	0.076	5.156e-85
CACNG8	1.34708	0.076	5.61e-90
SPC25	1.34704	0.076	7.876e-82
EIF3A	1.34704	0.076	1.350e-101
ZBTB21	1.3469	0.076	1.102e-87
ARMCX3	1.34682	0.076	1.221e-103
CERS2	1.34616	0.076	1.533e-103
CANT1	1.34555	0.076	7.836e-96
CD40	1.34533	0.076	8.526e-100
POLE2	1.34418	0.076	3.849e-116
TNFRSF8	1.34412	0.076	7.079e-103
SOX8	1.34392	0.077	7.521e-107
MRPL27	1.34378	0.077	6.234e-106
SEC11A	1.34378	0.077	2.663e-98
SERPINB9	1.34366	0.077	3.573e-159
STRIP2	1.34361	0.077	1.798e-110
TAZ	1.34361	0.077	7.65e-84
RNF145	1.34335	0.077	9.295e-62
FASTKD1	1.34307	0.077	1.273e-76
MYL6B	1.3427	0.077	8.028e-106
HNRNPK	1.34252	0.077	3.238e-87
TRMU	1.3425	0.077	7.855e-97
ZNF485	1.34167	0.077	9.622e-117
RPS6KA1	1.34139	0.078	1.063e-87
UTY	1.341	0.078	2.339e-91
MRPL18	1.3408	0.078	5.055e-63
EIF3J	1.33981	0.078	1.099e-59
ZNF146	1.33951	0.078	4.323e-94
ERVH48-1	1.33937	0.078	6.346e-88
TIMM8B	1.33881	0.078	2.38e-105
TMEM208	1.3387	0.078	2.694e-105
HLA-DOA	1.33868	0.078	1.487e-104
NSD2	1.33802	0.078	1.802e-80
CD24	1.33786	0.078	1.706e-99
HSPH1	1.33732	0.078	1.184e-244
PRC1	1.33694	0.079	7.315e-97
AGL	1.33618	0.079	5.745e-70
ZNF607	1.33614	0.079	2.518e-91
IFNLR1	1.33562	0.079	1.108e-95
POC1A	1.33542	0.079	8.389e-82
PPM1J	1.33484	0.079	3.378e-104
KANSL2	1.33467	0.079	8.012e-117
WDR13	1.33455	0.079	5.725e-77
GMNN	1.33441	0.079	2.884e-85
ELOB	1.33385	0.079	2.212e-103
SEMA4C	1.33367	0.079	3.133e-103
PSMC6	1.33359	0.079	2.923e-264
PUM2	1.33329	0.08	1.227e-82
CIART	1.33327	0.08	1.912e-73
FLOT1	1.33325	0.08	1.471e-79
PAFAH1B2	1.33201	0.08	8.5e-82
KHDRBS1	1.33191	0.08	7.022e-86
ZNF805	1.33191	0.08	4.552e-82
EPOR	1.33183	0.08	5.297e-103
TIMP4	1.3311	0.08	4.504e-102
ATP5MC1	1.33088	0.08	4.100e-103
PIAS3	1.33056	0.08	1.021e-210
CDKN1A	1.33054	0.08	6.225e-103
ZNF273	1.33049	0.081	1.867e-102
C1QBP	1.33039	0.081	1.281e-102
NAA16	1.32997	0.081	1.99e-102
KIF5B	1.32913	0.081	3.200e-123
SPINT2	1.32877	0.081	1.617e-100
FANCB	1.32866	0.081	2.609e-79
MIOS	1.32856	0.081	5.107e-47
IGSF1	1.3282	0.081	1.645e-78
ACTN4	1.32811	0.081	1.505e-79
EFS	1.32742	0.081	5.579e-151
ZNF319	1.32689	0.081	8.747e-91
CDC42SE1	1.32677	0.081	1.946e-95
CNOT11	1.32613	0.082	3.374e-179
MED31	1.32578	0.082	8.714e-112
AP5B1	1.3257	0.082	5.689e-97
UGDH	1.32529	0.082	2.896e-127
SIX4	1.32519	0.082	2.791e-89
FTH1	1.32517	0.082	1.669e-101
FUS	1.32469	0.082	2.012e-92
SMCR8	1.32457	0.082	7.351e-75
CDC25B	1.32436	0.082	1.659e-96
ZKSCAN8	1.32422	0.082	1.662e-90
STEAP2	1.32401	0.082	1.758e-93
EIF4G2	1.32389	0.082	1.978e-51
CCDC150	1.32387	0.083	1.225e-61
INPP5J	1.32346	0.083	8.339e-100
L3MBTL1	1.32336	0.083	1.855e-93
POGZ	1.32272	0.083	1.280e-91
DHRS3	1.32269	0.083	9.187e-128
ISOC1	1.32269	0.083	6.953e-92
GAL	1.32218	0.083	3.816e-100
DHX9	1.32216	0.083	9.952e-167
ARL4D	1.32187	0.083	1.518e-100
KBTBD2	1.32158	0.083	3.617e-89
VEGFA	1.32129	0.083	2.036e-82
ERMP1	1.3211	0.083	7.621e-78
CEP162	1.32094	0.084	7.421e-59
PHRF1	1.32073	0.084	3.875e-64
PRR3	1.32025	0.084	2.762e-80
ZNF701	1.31979	0.084	5.429e-72
DALRD3	1.31942	0.084	4.063e-103
IL17RB	1.31904	0.084	8.799e-142
TRIM56	1.31898	0.084	2.899e-97
KIF22	1.31875	0.084	3.488e-71
LSM10	1.31859	0.084	1.141e-99
ETF1	1.31844	0.084	1.146e-87
SPSB3	1.31702	0.084	2.841e-129
KIF5C	1.31681	0.084	7.036e-98
DYNLRB1	1.31677	0.085	3.898e-64
MRPS16	1.31672	0.085	2.798e-99
TET1	1.3166	0.085	1.214e-92
LGALS3	1.31633	0.085	2.549e-103
TIMM17A	1.3161	0.085	2.462e-81
CLSPN	1.31566	0.085	1.847e-91
OGFR	1.3154	0.085	7.980e-68
SRM	1.31509	0.085	2.661e-86
GTF2A1	1.31414	0.085	1.478e-96
SPTBN2	1.31353	0.085	4.667e-186
C8orf59	1.31336	0.085	8.015e-86
LIN7C	1.31336	0.085	2.825e-98
IFFO1	1.3133	0.086	6.82e-82
FKBP1B	1.3122	0.086	8.079e-75
OCLN	1.31205	0.086	6.19e-91
FKBP11	1.31182	0.086	1.148e-159
MLLT11	1.31169	0.086	1.497e-97
RANBP6	1.31118	0.086	1.117e-97
GALNT12	1.31063	0.086	3.859e-88
KCTD14	1.31061	0.086	1.31e-97
CCNT1	1.30999	0.086	7.099e-107
PCNP	1.30961	0.086	4.705e-64
MAFK	1.30955	0.086	3.821e-97
RCCD1	1.30948	0.086	2.539e-104
YBEY	1.3092	0.087	2.614e-97
ELK4	1.30908	0.087	8.439e-88
PAPOLA	1.30803	0.087	5.392e-120
CHEK2	1.30797	0.087	4.925e-83
CKAP2L	1.30777	0.087	1.251e-36
CCDC77	1.30728	0.087	3.273e-88
RBMXL1	1.30705	0.087	1.427e-95
STARD4	1.30666	0.087	2.572e-63
SLC3A2	1.30627	0.087	1.381e-85
MRPS24	1.30617	0.087	5.386e-104
RNF138	1.30587	0.087	2.324e-75
UQCRC1	1.30567	0.087	2.261e-123
TIMM17B	1.30544	0.088	2.974e-84
RPL21	1.30488	0.088	5.719e-96
CCND2	1.30466	0.088	5.11e-101
MYB	1.30443	0.088	3.286e-186
PCGF2	1.30443	0.088	3.709e-85
ADAR	1.30393	0.088	1.257e-119
NEFM	1.30378	0.088	1.202e-95
TBRG4	1.30356	0.088	3.271e-80
EIF3G	1.30317	0.088	2.228e-18
TCP1	1.30317	0.088	2.428e-124
C5orf24	1.30281	0.088	1.647e-54
ZNF8	1.30261	0.088	7.058e-94
RNASEH2A	1.30201	0.089	1.319e-182
NUP50	1.3019	0.089	6.125e-47
ARID1A	1.30149	0.089	1.410e-76
BARD1	1.3014	0.089	3.422e-76
CDC42EP1	1.3014	0.089	4.109e-95
CALR	1.30136	0.089	3.64e-94
TIAM1	1.30123	0.089	2.026e-76
RRP8	1.30099	0.089	1.031e-98
C5orf30	1.30088	0.089	1.497e-82
SAT1	1.29999	0.089	1.539e-76
DEK	1.29968	0.089	2.119e-75
MLST8	1.29959	0.089	3.731e-80
AZIN1	1.29868	0.09	1.783e-122
AUNIP	1.29822	0.09	1.387e-73
ZBTB33	1.29748	0.09	1.123e-94
TIPARP	1.2973	0.09	3.626e-62
SLC25A36	1.29682	0.09	1.406e-68
NDUFB9	1.29656	0.09	2.331e-133
DDX17	1.29607	0.09	5.252e-58
PFDN4	1.2959	0.09	3.123e-87
USP28	1.29555	0.09	3.656e-115
COX7B	1.29555	0.09	1.853e-84
HLA-A	1.29537	0.09	2.048e-93
PRRC2B	1.29506	0.09	3.233e-68
KCTD6	1.29462	0.091	5.179e-93
DAPK1	1.29438	0.091	4.689e-87
SDC4	1.29391	0.091	1.96e-77
F11R	1.29383	0.091	3.526e-93
UBE2B	1.29369	0.091	2.232e-130
TPM3	1.29336	0.091	2.005e-65
RBBP7	1.29301	0.091	8.451e-64
POLG	1.2927	0.091	2.416e-103
COL4A2-AS2	1.29234	0.091	3.473e-73
SMNDC1	1.29199	0.091	9.326e-75
DDT	1.29112	0.091	1.64e-92
CAMKV	1.29104	0.091	1.41e-92
S100A11	1.29101	0.092	2.105e-92
TCF4	1.29092	0.092	3.018e-87
EGFL8	1.29006	0.092	3.093e-105
RACK1	1.2897	0.092	9.146e-92
KLHL21	1.28966	0.092	3.999e-80
TCEANC	1.28903	0.092	5.269e-92
PTGES3	1.2885	0.092	8.972e-73
SLC20A1	1.28818	0.092	9.06e-110
DDX47	1.28769	0.092	5.508e-46
PRPF8	1.28753	0.092	1.342e-43
IGFBP3	1.28753	0.092	2.209e-84
FAT1	1.28749	0.092	1.819e-86
MRE11	1.28722	0.093	6.018e-66
CREB3L4	1.28715	0.093	2.949e-112
ZNF486	1.287	0.093	1.879e-72
ATP5MC2	1.28693	0.093	7.345e-46
BCLAF1	1.28652	0.093	1.724e-170
SLC35A2	1.28517	0.093	1.361e-109
RUNX1T1	1.28466	0.093	3.693e-80
SSR3	1.28448	0.093	3.675e-49
ZC3H11A	1.28441	0.093	4.708e-92
MGST1	1.28427	0.093	1.719e-71
STAT1	1.28373	0.093	7.707e-134
RAP2A	1.28364	0.093	1.926e-69
NOB1	1.28212	0.094	4.797e-61
POLR2D	1.28212	0.094	1.253e-60
FKRP	1.28151	0.094	8.931e-107
ALKBH2	1.28128	0.094	3.711e-82
PIWIL2	1.28122	0.094	3.117e-69
ARHGEF16	1.28097	0.094	1.423e-85
COX6A1	1.28085	0.094	2.95e-78
ARMT1	1.27992	0.094	7.030e-134
PLAGL2	1.27983	0.094	1.158e-73
VKORC1	1.27964	0.094	1.172e-89
COL9A1	1.27898	0.094	4.174e-69
SQLE	1.2782	0.094	6.806e-90
HIGD1A	1.27818	0.095	8.299e-58
NFKBIZ	1.2777	0.095	8.570e-88
TPP1	1.27697	0.095	3.354e-88
PICALM	1.27697	0.095	3.166e-76
DDX21	1.27552	0.095	2.784e-232
CCDC180	1.2748	0.095	2.746e-57
FUT11	1.27467	0.095	2.314e-88
LSM2	1.27397	0.095	4.354e-40
TMEM39A	1.27326	0.095	2.035e-60
TEDC2	1.27261	0.095	6.044e-88
HNRNPH1	1.27251	0.095	6.378e-73
ZNF334	1.27226	0.095	5.055e-76
ZNF544	1.27214	0.096	1.113e-77
RPN1	1.27196	0.096	3.513e-54
FABP5	1.27175	0.096	1.166e-87
ZNF526	1.27166	0.096	1.704e-87
FKBP1A	1.27161	0.096	1.075e-83
VAPA	1.27124	0.096	7.591e-62
PSPH	1.27119	0.096	1.057e-91
TNFAIP1	1.27119	0.096	3.138e-166
LUC7L2	1.27063	0.096	5.229e-108
TNFSF11	1.27024	0.096	6.504e-80
GALE	1.27	0.096	3.249e-196
RASL12	1.26947	0.096	1.724e-73
NUDT11	1.26916	0.097	4.132e-87
ERI1	1.26851	0.097	9.794e-68
ZNF160	1.26825	0.097	1.029e-82
LONP1	1.26823	0.097	3.276e-100
NUDT15	1.2679	0.097	2.553e-76
HEPH	1.26764	0.097	5.867e-54
ZRANB1	1.26724	0.097	2.478e-73
C11orf98	1.2672	0.097	1.091e-86
EIF2B5	1.26696	0.097	7.221e-98
PRDX2	1.26677	0.097	4.138e-89
UTP23	1.26673	0.097	8.96e-98
SNRPD1	1.26637	0.097	8.935e-108
HSD17B10	1.26593	0.098	1.155e-96
DKK3	1.26527	0.098	2.821e-57
BCL7B	1.26484	0.098	8.044e-36
FAM120A	1.26477	0.098	1.591e-64
PEX10	1.26449	0.098	1.179e-151
USPL1	1.26439	0.098	1.060e-46
NDUFS5	1.26437	0.098	2.577e-50
TEX10	1.26425	0.098	5.291e-94
NUDT1	1.26409	0.098	6.224e-86
ZNF836	1.26368	0.098	3.886e-88
PPP4R3A	1.26342	0.098	2.297e-112
TRIOBP	1.26319	0.098	1.268e-38
MND1	1.26285	0.099	3.849e-55
CRMP1	1.26219	0.099	1.239e-97
COX16	1.26219	0.099	1.638e-61
PRPF4B	1.26212	0.099	4.696e-69
ALPK3	1.26188	0.099	2.343e-68
DUSP12	1.2616	0.099	2.052e-66
PIP5K1A	1.2615	0.099	1.947e-56
IGF2BP1	1.26117	0.099	1.168e-78
SGO1	1.26107	0.099	8.392e-175
SRCAP	1.26107	0.099	2.129e-53
CECR2	1.26083	0.099	6.338e-89
ARMC7	1.26057	0.099	1.813e-84
ELF3	1.26021	0.1	8.062e-85
HYLS1	1.26017	0.1	1.189e-60
CRABP2	1.25998	0.1	7.555e-85
DDX39A	1.2599	0.1	4.914e-75
ZNF625	1.25888	0.1	5.482e-83
H2AFV	1.25869	0.1	4.645e-98
BRWD3	1.25866	0.1	1.677e-68
FLNA	1.2584	0.1	2.985e-91
ZFP82	1.25828	0.1	1.82e-75
NACA	1.25763	0.1	1.517e-72
ACYP1	1.25749	0.1	4.267e-54
PELI1	1.25744	0.1	2.161e-63
NMD3	1.25717	0.101	6.049e-136
CENPF	1.25551	0.101	6.112e-135
GNB1	1.25544	0.101	6.822e-71
MELK	1.25522	0.101	8.047e-67
RAP2C	1.25481	0.101	2.517e-70
ADGRV1	1.25452	0.101	1.279e-80
PPIA	1.25426	0.101	3.655e-74
NUDT17	1.25419	0.101	8.109e-127
SLC39A3	1.25399	0.101	4.451e-138
PNN	1.2538	0.101	7.738e-75
POLM	1.25254	0.101	1.534e-236
SMIM26	1.25239	0.101	3.67e-83
TRPT1	1.25166	0.102	1.214e-57
SEC11C	1.25159	0.102	1.573e-88
MRPS18C	1.25122	0.102	2.042e-51
MALT1	1.2511	0.102	1.4e-73
PURB	1.25108	0.102	2.933e-82
CNN3	1.25062	0.102	1.072e-74
CENPA	1.25032	0.102	1.259e-77
C1orf116	1.25015	0.102	1.499e-82
RPS10	1.24964	0.102	1.441e-89
FBXO16	1.24952	0.102	4.423e-64
SPIN3	1.24949	0.102	6.22e-93
TICRR	1.24942	0.102	1.860e-49
NOL7	1.24939	0.103	1.895e-99
ZDHHC7	1.2493	0.103	3.047e-59
ZNF789	1.2492	0.103	1.494e-68
CCNB1	1.2491	0.103	8.312e-42
ALPL	1.24883	0.103	9.546e-82
ZBTB8B	1.24822	0.103	1.059e-70
SERBP1	1.2479	0.103	1.266e-90
GSK3A	1.24785	0.103	3.122e-78
USP27X	1.24733	0.103	7.989e-82
ANKRD61	1.24724	0.103	1.733e-62
VWCE	1.24716	0.103	9.966e-74
KLKB1	1.24667	0.103	3.858e-81
TRIM11	1.24615	0.104	1.249e-76
SMIM30	1.24608	0.104	9.974e-82
NDUFA5	1.24578	0.104	2.99e-41
PUM1	1.24576	0.104	3.419e-64
SATB1	1.24509	0.104	7.095e-30
ADA2	1.24504	0.104	9.854e-78
GPS2	1.24457	0.104	1.825e-81
CALU	1.24423	0.104	1.311e-108
BAZ1B	1.2441	0.104	7.723e-77
SERPING1	1.24383	0.104	2.588e-95
LRR1	1.24371	0.104	2.281e-34
SEL1L3	1.24361	0.104	3.292e-89
BCL9L	1.24358	0.105	6.065e-56
KIT	1.24334	0.105	7.902e-71
PSMB4	1.24162	0.105	6.288e-81
SREK1	1.24147	0.105	2.443e-110
SNX5	1.24137	0.105	5.283e-68
PIGP	1.24052	0.105	1.072e-54
PANK3	1.24017	0.105	6.133e-95
CHURC1	1.24007	0.105	2.348e-115
A2ML1	1.24007	0.105	4.251e-76
PRR12	1.23967	0.105	2.776e-44
PTBP1	1.23897	0.105	2.806e-71
PRDX4	1.2387	0.105	5.408e-83
PPP1R15B	1.23865	0.106	2.69e-80
THRAP3	1.23845	0.106	3.665e-54
ZNF100	1.23832	0.106	7.374e-62
MED13	1.23832	0.106	2.277e-136
ZNF322	1.23764	0.106	2.516e-82
ARPC5L	1.23734	0.106	7.158e-80
LDHA	1.23651	0.106	1.478e-85
HRAS	1.23649	0.106	2.132e-79
B3GAT1	1.23621	0.106	3.986e-80
MPDU1	1.23601	0.106	2.281e-79
ZSCAN10	1.23571	0.106	8.316e-79
UBE2D3	1.2356	0.106	2.04e-61
NCBP2	1.23545	0.107	4.252e-66
RPL39	1.2354	0.107	4.367e-68
RPS3A	1.23525	0.107	1.435e-79
SPEN	1.23396	0.107	2.273e-58
HMGN3	1.23366	0.107	8.987e-69
UBQLN1	1.23355	0.107	5.734e-81
RNF219	1.23353	0.107	3.129e-60
SAMD1	1.23343	0.107	8.182e-69
MSANTD2	1.23328	0.107	3.006e-128
RMI1	1.23226	0.107	5.987e-43
ZNF548	1.232	0.107	4.556e-58
POLR2L	1.2319	0.107	1.002e-78
PLA2G16	1.23178	0.108	4.865e-63
LUZP6	1.23104	0.108	1.159e-54
TNFAIP2	1.23088	0.108	8.719e-70
TFDP2	1.23027	0.108	4.445e-50
KLC1	1.22958	0.108	2.434e-67
EIF3L	1.22896	0.108	7.044e-121
SEMA6A	1.22879	0.108	1.368e-75
MAP1S	1.22871	0.108	7.839e-62
SETD5	1.22861	0.108	2.383e-96
WSCD1	1.22781	0.108	5.002e-68
SMIM10L2B	1.22766	0.108	1.088e-77
NREP	1.2274	0.108	1.456e-57
LRRC8A	1.22709	0.109	8.040e-69
RNF34	1.22699	0.109	4.663e-45
ZNF708	1.22655	0.109	3.037e-55
TMX3	1.2258	0.109	3.640e-122
IST1	1.22567	0.109	5.858e-71
GPR176	1.22536	0.109	1.004e-77
AUP1	1.2249	0.109	1.152e-68
HMGB3	1.22474	0.109	7.855e-73
LYRM2	1.22451	0.109	3.39e-80
MTCH1	1.2236	0.109	3.775e-69
COX6C	1.22352	0.109	1.177e-77
RPL4	1.22274	0.109	1.687e-101
CYP2S1	1.22272	0.11	5.021e-119
CHAMP1	1.22266	0.11	7.730e-108
ATG12	1.22008	0.11	5.808e-100
N4BP2	1.2194	0.11	3.078e-59
SKA2	1.21898	0.11	8.402e-73
CDC5L	1.21864	0.11	6.519e-71
ZNF302	1.21825	0.11	6.395e-71
ANK2	1.21809	0.11	4.495e-81
VMA21	1.21798	0.11	8.855e-74
CKAP4	1.21788	0.11	9.245e-77
PKDCC	1.21783	0.11	9.570e-76
SF1	1.21764	0.11	1.514e-72
DPYSL3	1.21754	0.111	2.297e-68
CES2	1.21733	0.111	5.317e-121
CHPF2	1.2173	0.111	1.331e-75
PKIB	1.2173	0.111	8.630e-35
UGT3A2	1.21712	0.111	6.133e-51
ANKRD13D	1.21643	0.111	6.524e-69
CALB1	1.21625	0.111	1.625e-74
DOT1L	1.21606	0.111	6.219e-51
B3GNT5	1.2158	0.111	1.81e-75
CYFIP2	1.21558	0.111	7.793e-61
GNA13	1.21558	0.111	5.422e-54
TAGLN2	1.21527	0.111	5.394e-72
TOR3A	1.21508	0.112	1.055e-84
SELENOH	1.21487	0.112	4.388e-75
APOPT1	1.21408	0.112	3.880e-75
ZNF598	1.21368	0.112	4.876e-64
TMEM243	1.21309	0.112	1.420e-55
ALKBH8	1.21235	0.112	4.259e-61
BRMS1	1.21221	0.112	1.442e-77
HSBP1	1.21203	0.112	5.197e-83
BUB1B	1.212	0.112	8.644e-144
AP4B1	1.21181	0.112	2.128e-149
SAP18	1.21171	0.112	1.155e-53
HLA-C	1.21035	0.112	4.758e-76
PKP2	1.21018	0.113	1.481e-59
CDC42BPG	1.20704	0.113	3.528e-143
PREX2	1.20693	0.113	3.742e-73
POLE3	1.20658	0.113	7.158e-131
ZNF576	1.20642	0.113	1.41e-73
TMEM14C	1.20604	0.113	9.527e-66
RPS6	1.20599	0.113	1.544e-73
LSM14A	1.20599	0.113	5.067e-63
NMRK2	1.20591	0.113	3.014e-63
CASC3	1.20575	0.113	8.214e-33
RNPS1	1.20542	0.113	6.564e-81
TERF2IP	1.20523	0.113	5.502e-94
TTK	1.20515	0.114	7.48e-227
TSEN34	1.20512	0.114	3.081e-73
NAALAD2	1.20426	0.114	4.494e-64
CSDE1	1.20344	0.114	6.53e-105
GALNT8	1.20322	0.114	7.167e-50
REXO2	1.20314	0.114	3.919e-60
NSL1	1.20262	0.114	2.329e-25
ELOVL6	1.20205	0.114	3.719e-47
TAPBP	1.20159	0.114	7.624e-72
MAD2L1BP	1.20142	0.114	1.375e-72
HAUS7	1.20123	0.114	4.866e-52
DDX25	1.20088	0.114	1.838e-69
ADGRL2	1.2008	0.115	5.401e-76
TSPAN33	1.20052	0.115	1.536e-65
BIRC2	1.20047	0.115	4.49e-43
PROZ	1.20017	0.115	2.917e-62
IDH3G	1.20017	0.115	3.101e-80
RNF41	1.19984	0.115	1.700e-52
NDUFC2	1.19956	0.115	1.845e-52
YTHDF3	1.19888	0.115	2.541e-22
CYP2U1	1.19866	0.115	1.884e-66
ZBTB6	1.19846	0.115	1.117e-71
FAXC	1.19833	0.115	3.732e-55
NKAPD1	1.19822	0.115	8.593e-51
ECI2	1.19769	0.116	4.358e-184
DPM1	1.19767	0.116	1.003e-188
PMM2	1.19764	0.116	7.478e-23
ZNF311	1.19764	0.116	1.037e-41
PRAG1	1.19695	0.116	3.927e-74
COASY	1.19684	0.116	5.793e-65
KIF4A	1.19623	0.116	1.667e-47
ECM1	1.19612	0.116	5.773e-120
RASGRP2	1.1951	0.116	2.525e-69
CRK	1.19471	0.116	4.407e-71
KDF1	1.19443	0.116	1.011e-86
DDX41	1.19332	0.116	9.443e-44
LARP6	1.19304	0.117	2.135e-66
C8orf88	1.19226	0.117	1.745e-53
H3F3B	1.19212	0.117	1.074e-70
RGS5	1.19156	0.117	2.168e-66
PAFAH1B1	1.1912	0.117	2.590e-51
SLC25A11	1.19002	0.117	1.931e-70
RBM7	1.1898	0.117	8.515e-47
ARPC5	1.18935	0.117	3.878e-63
RBM8A	1.1889	0.117	1.345e-74
C9orf16	1.18884	0.117	3.404e-70
UGT8	1.18873	0.117	4.468e-62
HERC5	1.1887	0.117	2.930e-46
LAMB2	1.18853	0.118	2.971e-33
CCDC9	1.18769	0.118	4.302e-59
NEK8	1.18769	0.118	1.308e-79
EMC8	1.1873	0.118	1.822e-57
TAF11	1.18698	0.118	1.761e-125
OCIAD2	1.18645	0.118	2.132e-80
CEP44	1.18614	0.118	1.971e-73
PIP4K2B	1.18529	0.118	7.031e-178
KLHDC3	1.18512	0.118	1.732e-69
SCNN1A	1.18495	0.118	1.637e-67
PET117	1.18475	0.118	1.625e-59
TUBB4B	1.18446	0.119	3.718e-69
PIN1	1.18446	0.119	5.499e-42
BEX2	1.18432	0.119	3.147e-69
TMEM37	1.18424	0.119	2.355e-69
DEPDC7	1.18418	0.119	8.064e-67
THUMPD3	1.18384	0.119	1.629e-206
BEND5	1.18307	0.119	5.686e-62
KIAA1324L	1.18296	0.119	3.079e-63
PHLDA1	1.18241	0.119	9.816e-69
FEZ1	1.18239	0.119	2.492e-76
P3H3	1.18173	0.119	7.999e-123
SF3B4	1.1813	0.119	1.365e-61
JMJD6	1.18116	0.119	5.981e-131
GNG5	1.18101	0.12	3.643e-62
ADAT2	1.18084	0.12	2.575e-79
RBX1	1.18084	0.12	3.907e-50
TDGF1	1.18081	0.12	1.193e-68
ZDHHC22	1.18076	0.12	1.805e-68
ZNF510	1.18073	0.12	3.101e-67
SCN4A	1.18033	0.12	1.080e-64
GAL3ST3	1.18018	0.12	4.031e-66
RPL36A	1.18015	0.12	3.255e-77
PSMD7	1.18001	0.12	3.511e-90
DLG3	1.17961	0.12	4.031e-67
HEATR6	1.17909	0.121	4.687e-261
MOCS3	1.17909	0.121	2.833e-68
TMEM42	1.17901	0.121	3.697e-68
PSMA3	1.17895	0.121	2.953e-203
CENPW	1.1786	0.121	2.873e-68
MYD88	1.17852	0.121	2.506e-42
ZNF207	1.17852	0.121	7.006e-54
MAPK1IP1L	1.17823	0.121	2.238e-63
AFF4	1.1782	0.121	8.217e-42
CDK16	1.1782	0.121	2.513e-66
RAB11B	1.178	0.121	4.831e-71
SLC39A6	1.17733	0.121	2.604e-228
DNAJB4	1.17731	0.122	2.297e-37
SAPCD1	1.17725	0.122	4.983e-68
DSG2	1.17719	0.122	2.631e-146
BRD2	1.17647	0.122	5.817e-68
NPRL2	1.17644	0.122	5.158e-82
RHOG	1.17595	0.122	2.288e-44
DSN1	1.17548	0.122	1.068e-46
JPH4	1.17423	0.122	2.177e-65
PPM1D	1.17391	0.122	5.516e-60
RXRB	1.17371	0.122	1.295e-42
PNP	1.17342	0.122	3.398e-93
PMPCB	1.17322	0.122	1.391e-196
HNRNPLL	1.17266	0.123	4.633e-44
THOP1	1.17181	0.123	7.406e-222
LAMA1	1.17178	0.123	5.074e-112
C14orf119	1.17167	0.123	5.405e-67
ZBTB9	1.17111	0.123	5.643e-68
TMEM184B	1.17102	0.123	5.322e-58
CD46	1.17029	0.123	5.538e-95
ZFP69	1.16991	0.123	3.334e-57
GLMN	1.16962	0.123	1.162e-60
GPX7	1.16944	0.123	1.899e-66
LASP1	1.16891	0.123	1.182e-60
CAMSAP3	1.1687	0.123	7.768e-53
DNAJC9	1.16817	0.124	1.835e-75
JRKL	1.16808	0.124	5.199e-66
RAD23B	1.16803	0.124	2.922e-65
NPR1	1.168	0.124	1.936e-61
FAM241B	1.16791	0.124	1.89e-88
ORC6	1.16785	0.124	6.868e-41
KLHL9	1.16767	0.124	3.026e-66
NAA15	1.16755	0.124	3.211e-68
IAH1	1.16752	0.124	1.665e-78
TAC4	1.16738	0.124	1.869e-34
ABHD3	1.1664	0.124	5.133e-35
CCNC	1.16619	0.124	1.195e-94
POGK	1.16539	0.125	2.055e-77
EME2	1.16489	0.125	7.174e-66
INTS13	1.16367	0.125	2.493e-64
CCT6A	1.16358	0.125	5.107e-178
SRSF7	1.16331	0.125	1.840e-65
ZBTB26	1.16212	0.125	8.482e-38
PFDN5	1.16143	0.125	2.626e-58
LRFN1	1.16134	0.125	1.143e-46
EEF1B2	1.16107	0.125	3.475e-65
CRELD2	1.16044	0.125	1.514e-74
RBMX	1.16032	0.125	1.144e-103
ANGEL2	1.16014	0.125	1.417e-109
FUT1	1.15993	0.126	5.909e-65
GRWD1	1.15954	0.126	8.908e-144
HDAC1	1.15942	0.126	5.857e-46
SMIM10L1	1.1593	0.126	1.986e-64
CSMD2	1.15903	0.126	1.297e-71
RFWD3	1.159	0.126	8.354e-104
UPF3A	1.15875	0.126	2.770e-74
CCDC115	1.15863	0.126	1.118e-70
AURKB	1.15857	0.126	5.877e-75
RAB5C	1.15661	0.126	1.139e-31
KRTCAP2	1.15576	0.126	6.127e-95
TXNIP	1.15573	0.126	2.783e-64
GFPT2	1.15524	0.127	2.434e-113
GPR143	1.15521	0.127	4.146e-54
HRASLS5	1.155	0.127	2.36e-64
RHOA	1.1547	0.127	1.288e-53
RPL17	1.15467	0.127	1.118e-111
PTTG1	1.15421	0.127	2.435e-42
HMBS	1.15418	0.127	3.717e-62
C1orf210	1.15418	0.127	6.395e-64
HMGB1	1.15409	0.127	1.371e-74
VBP1	1.15406	0.127	1.546e-54
C21orf91	1.15388	0.127	3.901e-95
RSRP1	1.15381	0.127	1.971e-89
UPF1	1.15375	0.128	1.020e-65
TDP2	1.15369	0.128	2.412e-44
TEX30	1.15342	0.128	1.808e-54
ZNF211	1.15339	0.128	1.160e-61
GNAS	1.15305	0.128	4.139e-56
C11orf42	1.15284	0.128	7.33e-95
TINF2	1.15235	0.128	1.005e-63
ZDBF2	1.15226	0.128	1.157e-61
ABT1	1.15217	0.128	1.318e-99
TMEM138	1.15201	0.128	9.435e-114
DNAJC18	1.15131	0.128	2.152e-140
ADPGK	1.15106	0.128	2.070e-34
CNPY2	1.15088	0.129	1.890e-119
GPR63	1.15088	0.129	2.148e-28
NOP58	1.15066	0.129	4.748e-145
PTS	1.15054	0.129	1.623e-30
CELSR3	1.14863	0.129	6.59e-120
ARHGEF2	1.14851	0.129	8.628e-50
PSMB2	1.14842	0.129	9.807e-50
TATDN1	1.14829	0.129	2.491e-61
KCNN2	1.1478	0.129	1.134e-60
VCP	1.14765	0.129	1.525e-77
SPTSSB	1.14758	0.129	7.287e-63
YBX1	1.14737	0.129	1.844e-48
LZTS3	1.14709	0.13	2.266e-54
WDR74	1.147	0.13	2.020e-67
TNFRSF1A	1.14687	0.13	1.318e-62
TFG	1.14628	0.13	5.252e-60
ZNF582	1.14603	0.13	1.109e-58
LSM5	1.14588	0.13	2.559e-62
ARHGEF9	1.14538	0.13	2.799e-57
EPB41L5	1.14495	0.13	1.393e-44
STIL	1.14489	0.13	5.478e-83
DESI2	1.14482	0.13	1.963e-57
CDH3	1.14436	0.13	2.248e-95
HNRNPH3	1.14414	0.13	1.310e-53
EMC2	1.1433	0.131	4.751e-47
GYG2	1.14301	0.131	3.988e-80
TCEAL9	1.14255	0.131	4.738e-62
CD81	1.1412	0.131	1.040e-61
HNRNPA2B1	1.14107	0.131	1.837e-54
CNKSR1	1.14073	0.131	3.885e-105
RND3	1.14051	0.131	1.373e-61
USP22	1.13991	0.131	4.251e-58
RPS13	1.13978	0.131	1.787e-71
PDIK1L	1.13963	0.131	1.385e-75
SNX17	1.13947	0.131	5.577e-80
TMEM127	1.13925	0.131	3.489e-56
SNRPD2	1.13922	0.132	2.236e-61
DPPA4	1.13906	0.132	7.386e-60
RAF1	1.13887	0.132	1.554e-53
VSIG10L	1.13833	0.132	7.05e-61
CALM1	1.1383	0.132	4.234e-32
YWHAH	1.13792	0.132	3.217e-61
DNAAF2	1.13761	0.132	1.221e-59
GALT	1.13726	0.132	6.277e-80
GID8	1.13704	0.132	1.514e-59
CXCR6	1.13682	0.132	3.398e-56
TRIM32	1.13672	0.132	7.965e-58
PLCG1	1.13656	0.132	3.387e-55
C9orf129	1.13647	0.133	1.075e-60
KHNYN	1.13637	0.133	4.060e-101
ZW10	1.13459	0.133	4.506e-86
ZNF227	1.13392	0.133	2.198e-64
KCNK1	1.1337	0.133	1.361e-40
DMRTA1	1.1337	0.133	1.276e-60
ZC3H12B	1.13306	0.133	1.615e-60
RASGEF1A	1.13306	0.133	1.382e-60
CSRP2	1.13181	0.133	8.505e-54
SNRPC	1.13107	0.133	4.135e-97
TPSG1	1.13082	0.133	5.721e-60
PLPP5	1.13072	0.133	1.633e-169
INTS7	1.13053	0.134	5.894e-35
POLR2M	1.13037	0.134	1.586e-35
CCDC138	1.13011	0.134	8.066e-82
WFDC2	1.12972	0.134	6.709e-60
B3GALT5	1.12959	0.134	1.891e-60
CETN3	1.12927	0.134	2.968e-75
SPIN1	1.12914	0.134	2.171e-50
SOHLH2	1.12911	0.134	5.601e-56
CYYR1	1.12905	0.134	2.024e-36
PUF60	1.12888	0.134	7.915e-56
SACS	1.12879	0.134	6.766e-58
TIMP1	1.12772	0.134	1.736e-59
B4GALT6	1.12698	0.135	1.327e-55
SUMO3	1.12672	0.135	4.591e-48
MEGF10	1.12672	0.135	2.665e-56
ACIN1	1.12652	0.135	5.828e-49
CPSF6	1.12646	0.135	1.367e-105
CNIH1	1.12532	0.135	1.399e-69
PAQR3	1.12503	0.135	1.282e-57
SEPT2	1.12493	0.135	5.115e-51
GJC1	1.1246	0.135	1.149e-55
RHOT1	1.12434	0.135	3.785e-46
CTPS1	1.12349	0.135	9.854e-81
RNF139	1.12349	0.135	1.289e-49
UBE2S	1.12333	0.136	1.082e-40
NFIL3	1.1233	0.136	8.438e-59
ZSCAN32	1.1231	0.136	1.011e-52
TRIM37	1.12297	0.136	1.082e-29
TOMM20	1.12267	0.136	7.436e-59
ZSCAN18	1.12251	0.136	1.987e-58
CD200	1.12215	0.136	9.676e-54
HDHD3	1.12205	0.136	6.861e-85
RAP2B	1.12205	0.136	1.977e-58
LSM7	1.12172	0.136	3.888e-138
DSP	1.12143	0.136	1.736e-65
ACTN2	1.1211	0.136	9.445e-60
KRAS	1.1209	0.137	5.065e-22
NUDC	1.12074	0.137	3.388e-56
EVC	1.12021	0.137	1.054e-58
PHLPP1	1.11968	0.137	9.240e-58
PABPN1	1.11965	0.137	2.137e-48
HELLS	1.11962	0.137	3.880e-124
ZFAND2A	1.11955	0.137	1.46e-44
NET1	1.11932	0.137	1.223e-45
TRIM8	1.11896	0.137	3.068e-53
CLDN19	1.11889	0.137	4.302e-58
CNOT8	1.11843	0.137	2.107e-49
STOM	1.1178	0.137	7.319e-107
CCDC136	1.11737	0.138	2.442e-118
TNFRSF11A	1.11691	0.138	4.322e-57
MYH9	1.11644	0.138	5.389e-71
LPCAT4	1.11634	0.138	5.415e-230
B3GALT1	1.11634	0.138	7.235e-28
ATG4C	1.11438	0.138	3.152e-50
DHCR24	1.11428	0.138	2.184e-60
ZNF287	1.11401	0.138	2.135e-56
ETS1	1.11338	0.138	2.654e-55
SCAMP5	1.11327	0.138	2.633e-73
MRPL33	1.11274	0.138	4.732e-53
IRAK1BP1	1.11224	0.138	1.519e-40
TPST2	1.11207	0.139	4.523e-80
FAM84B	1.11203	0.139	3.569e-57
TXLNA	1.112	0.139	2.821e-130
BICD1	1.11183	0.139	5.674e-40
CHMP2A	1.11146	0.139	8.337e-57
FHDC1	1.11046	0.139	1.628e-153
BAG1	1.10985	0.139	2.098e-193
BCAR3	1.10985	0.139	5.918e-34
LENG8	1.10975	0.139	1.009e-56
ZNF621	1.10951	0.139	2.542e-68
HDGF	1.10944	0.139	1.025e-56
RRP7A	1.10857	0.139	4.708e-39
PTPN1	1.10802	0.14	1.289e-48
AP2S1	1.10762	0.14	4.987e-14
PRKCQ	1.10745	0.14	9.096e-59
F2R	1.10728	0.14	7.799e-50
ZNF155	1.10714	0.14	2.097e-177
TMEM43	1.10697	0.14	1.597e-71
TMCO3	1.10677	0.14	6.305e-83
MAPK6	1.10639	0.14	8.947e-41
ISCA1	1.10592	0.14	1.288e-41
CREBZF	1.10551	0.14	3.571e-56
IDI1	1.10551	0.14	2.311e-77
ZNF697	1.10514	0.14	9.749e-56
FAM149A	1.1051	0.141	1.041e-54
PHAX	1.10507	0.141	7.44e-40
FOPNL	1.105	0.141	8.315e-37
ARIH1	1.10493	0.141	1.838e-57
SYT6	1.10462	0.141	8.77e-45
CXorf38	1.10456	0.141	9.562e-104
TMEM64	1.10421	0.141	4.501e-49
UNC5D	1.10363	0.141	1.059e-51
PAWR	1.10343	0.141	1.189e-52
SMS	1.10326	0.141	1.985e-43
WDR26	1.10322	0.141	5.265e-85
SDF4	1.10291	0.141	1.705e-45
RPL29	1.10257	0.142	9.728e-56
GATD1	1.10257	0.142	5.061e-54
DCTPP1	1.10195	0.142	9.664e-70
BTBD1	1.10188	0.142	1.419e-53
YWHAQ	1.10161	0.142	3.195e-49
BTN2A2	1.10154	0.142	1.341e-86
SGCB	1.10137	0.142	1.584e-55
FAF2	1.10113	0.142	1.710e-42
C3orf58	1.10102	0.142	1.458e-55
SORBS3	1.10102	0.142	1.457e-55
TUBG2	1.10023	0.142	2.105e-143
RPL7L1	1.09954	0.142	5.123e-33
ETNK1	1.09944	0.143	1.907e-44
CNTF	1.09923	0.143	4.491e-278
COPS8	1.0992	0.143	3.378e-44
ZBTB7A	1.09913	0.143	3.360e-55
MOSPD2	1.09902	0.143	2.918e-53
DEPDC1B	1.09871	0.143	3.942e-40
KCMF1	1.09864	0.143	8.864e-43
FSCN1	1.09864	0.143	1.891e-48
SCAF8	1.09757	0.143	2.06e-77
UBE2G1	1.0975	0.143	6.958e-44
MED17	1.09719	0.143	2.628e-57
PRODH	1.0967	0.143	2.585e-54
SYN3	1.09663	0.144	2.724e-25
KCNMB4	1.09663	0.144	7.257e-51
SHC1	1.09621	0.144	7.113e-68
EFNB1	1.09583	0.144	8.926e-55
BHLHB9	1.09576	0.144	8.387e-55
RPRD1B	1.09573	0.144	6.573e-58
RAC1	1.09555	0.144	1.219e-51
LMNB2	1.09538	0.144	2.133e-52
ZNF415	1.09531	0.144	1.028e-66
CAND1	1.09527	0.144	1.002e-68
MRPS17	1.0952	0.144	5.198e-57
MOAP1	1.09499	0.144	1.294e-54
UCHL1	1.0944	0.145	2.533e-216
SENP3	1.09419	0.145	9.535e-50
RAD54B	1.0937	0.145	1.408e-43
KCNN1	1.09346	0.145	3.581e-52
PCID2	1.09307	0.145	1.082e-101
ZNF3	1.0929	0.145	1.515e-47
TAF1C	1.0924	0.145	2.132e-110
ZNF518B	1.09184	0.145	2.989e-45
SLC30A7	1.09153	0.145	6.703e-35
DAZAP1	1.09142	0.145	1.662e-49
CARMIL3	1.09121	0.145	1.299e-45
RAB39B	1.09093	0.145	6.295e-54
ZNF354A	1.09036	0.146	1.716e-39
CTDSP1	1.09029	0.146	6.861e-54
FGF2	1.08927	0.146	1.753e-50
CACYBP	1.08906	0.146	7.071e-89
THAP3	1.08828	0.146	2.552e-127
TSR2	1.08817	0.146	6.119e-63
MRM1	1.08789	0.146	1.349e-53
GTSE1	1.08775	0.146	1.264e-59
CCNI	1.08757	0.146	1.118e-73
EPB41	1.087	0.146	8.354e-51
RPL14	1.08696	0.146	7.083e-71
EDEM2	1.08679	0.146	8.84e-83
STAT6	1.08647	0.147	1.327e-34
TOX3	1.08625	0.147	3.588e-48
LYN	1.08622	0.147	2.750e-51
GOLPH3	1.08622	0.147	4.563e-50
TMEM30A	1.0859	0.147	4.852e-60
CDC25C	1.08433	0.147	2.693e-27
NDUFB7	1.08397	0.147	6.454e-55
ZNF841	1.0839	0.147	4.307e-46
PEBP1	1.08375	0.147	1.375e-113
KIF26A	1.08368	0.147	9.014e-53
ACAA2	1.08354	0.147	3.469e-93
NANS	1.08185	0.147	1.580e-30
G2E3	1.08149	0.148	2.523e-60
DHX15	1.08113	0.148	6.291e-45
WWC2	1.0811	0.148	6.228e-66
CCNJ	1.08102	0.148	3.359e-31
MPI	1.08023	0.148	1.506e-46
EIF4EBP1	1.07994	0.148	4.907e-40
KCNC4	1.07976	0.148	2.027e-48
PCSK7	1.07969	0.148	2.903e-37
ZBTB17	1.07933	0.148	5.271e-44
TXN	1.07878	0.148	3.817e-53
COL4A2	1.07849	0.148	5.218e-60
TMEM259	1.07795	0.148	3.272e-52
RNASEH2C	1.0778	0.149	4.171e-52
MYLIP	1.07591	0.149	1.656e-50
PCF11	1.07588	0.149	2.833e-94
RAPGEF5	1.0758	0.149	1.385e-44
SLC39A10	1.07569	0.149	8.616e-52
GPC4	1.07569	0.149	8.345e-44
RIBC1	1.07562	0.149	1.006e-51
KLRG2	1.07547	0.149	3.951e-43
TAF4B	1.07515	0.149	3.125e-45
PAFAH1B3	1.07445	0.149	5.205e-43
KCNT2	1.07438	0.149	8.134e-52
LIN28B	1.0743	0.149	9.075e-40
SF3B1	1.07375	0.15	6.487e-155
RPS2	1.07361	0.15	1.453e-51
TBPL1	1.07343	0.15	4.62e-46
LMLN2	1.07309	0.15	1.889e-51
CYP51A1	1.07243	0.15	7.610e-150
YWHAZ	1.0724	0.15	5.848e-42
RHBDL3	1.07177	0.15	1.815e-49
PUS3	1.07133	0.15	1.487e-70
SLC30A1	1.07126	0.15	3.660e-51
SLC16A9	1.07111	0.15	6.973e-50
ADD1	1.07074	0.15	1.943e-47
DUSP7	1.07063	0.15	3.826e-51
TRIT1	1.06982	0.151	1.447e-41
NFE2L2	1.06941	0.151	3.702e-51
POMP	1.06848	0.151	1.346e-63
ETV3	1.06793	0.151	4.878e-63
FAM217B	1.06759	0.151	1.69e-54
RPS14	1.06722	0.151	1.158e-50
LRAT	1.06715	0.151	2.691e-50
ARHGAP19	1.06711	0.151	5.635e-36
TMEM41B	1.06711	0.151	5.574e-64
THAP9	1.06685	0.151	5.326e-75
AGPAT5	1.06633	0.151	6.838e-50
ZNF747	1.06606	0.151	7.493e-91
SWAP70	1.06595	0.152	1.547e-34
MYL12B	1.06584	0.152	4.977e-45
ATP6V0E1	1.06532	0.152	1.657e-27
NDUFV3	1.06502	0.152	3.66e-20
KLHL42	1.06498	0.152	8.754e-46
PIM1	1.0645	0.152	2.502e-50
GPKOW	1.06375	0.152	1.275e-104
CDKN1B	1.06307	0.152	4.112e-50
ATL2	1.06232	0.152	1.64e-30
IL17RD	1.06202	0.152	1.067e-50
FCHO1	1.06187	0.152	1.562e-47
BRCA1	1.06157	0.153	5.458e-58
RLIM	1.06157	0.153	2.929e-20
BCAS2	1.06149	0.153	5.792e-195
POLD3	1.06051	0.153	1.806e-82
SRP9	1.06021	0.153	3.327e-64
ZNF530	1.05983	0.153	1.670e-49
ZFP42	1.059	0.153	1.2e-49
NUF2	1.05831	0.153	1.571e-105
ZNF532	1.05797	0.153	8.403e-54
TSTA3	1.0571	0.153	2.958e-35
GGNBP2	1.05702	0.153	1.518e-35
DHRS13	1.05675	0.153	2.299e-49
ZNF785	1.05671	0.153	2.367e-49
VPS4B	1.05652	0.154	1.365e-109
ZNF525	1.05637	0.154	8.977e-38
PDCD10	1.05595	0.154	1.951e-34
ZFAND4	1.05568	0.154	6.960e-41
ZNF793	1.05538	0.154	5.972e-27
RPL12	1.05496	0.154	4.895e-49
CBX2	1.05434	0.154	1.366e-53
VAT1L	1.05423	0.154	1.607e-33
UBE2V2	1.05419	0.154	9.72e-37
NEIL3	1.05415	0.154	5.939e-43
LRRN4CL	1.05281	0.154	6.485e-44
GULP1	1.05277	0.154	1.365e-39
PPP1R10	1.05266	0.155	5.421e-64
EPM2AIP1	1.05246	0.155	3.650e-73
PRRC2C	1.05239	0.155	1.436e-89
BCL2L12	1.05216	0.155	8.871e-39
NRP2	1.05123	0.155	4.918e-43
CHCHD4	1.05069	0.155	7.058e-116
POU5F1	1.05053	0.155	1.713e-48
COL4A1	1.04988	0.155	1.468e-49
PXDN	1.04961	0.155	1.33e-72
CHAC1	1.04798	0.155	5.347e-48
CDCA8	1.04755	0.155	6.837e-32
MPP6	1.04751	0.155	6.801e-45
ACTR3	1.04638	0.156	2.527e-31
SSU72	1.04618	0.156	2.679e-22
ZNF217	1.04614	0.156	8.094e-42
DENND1C	1.04587	0.156	8.319e-48
ZNF567	1.04583	0.156	2.351e-47
UBE3A	1.04489	0.156	2.177e-40
ZNF418	1.04423	0.156	9.220e-48
NSRP1	1.04391	0.156	1.418e-22
TPGS2	1.04372	0.156	6.434e-95
LSM12	1.04285	0.156	7.575e-33
KLHL3	1.04269	0.156	1.563e-37
PKN2	1.04265	0.156	5.39e-42
TSC22D2	1.04147	0.157	1.071e-33
NOVA2	1.04096	0.157	7.814e-36
ARSK	1.04084	0.157	1.164e-24
UBE2J2	1.0406	0.157	5.726e-25
DNAJC5	1.04025	0.157	8.876e-47
FUCA2	1.03953	0.157	9.632e-53
HSBP1L1	1.03937	0.157	5.458e-44
FBXO24	1.03926	0.157	3.843e-43
DEPDC4	1.03906	0.157	5.846e-43
EIF2A	1.03782	0.157	2.130e-152
RNF149	1.03659	0.157	3.17e-105
C17orf53	1.03599	0.157	1.201e-62
PECR	1.03583	0.158	3.513e-64
PPP2R1A	1.03555	0.158	1.043e-53
ATXN2L	1.03519	0.158	3.417e-38
CMTR2	1.03507	0.158	7.191e-123
UFSP2	1.03487	0.158	7.06e-142
MBD3	1.03423	0.158	9.230e-132
PAK1	1.03411	0.158	1.752e-40
LLPH	1.03387	0.158	1.693e-64
LSM8	1.03322	0.158	3.887e-47
JOSD1	1.03274	0.158	8.292e-29
UTP18	1.03254	0.158	4.006e-53
CUZD1	1.0325	0.158	5.754e-167
PTP4A3	1.03177	0.159	3.102e-45
HMGA1	1.03161	0.159	3.8e-46
CCT7	1.03149	0.159	2.813e-48
NUSAP1	1.03092	0.159	2.434e-59
DDAH2	1.03088	0.159	4.357e-46
CCDC88C	1.03084	0.159	1.259e-84
ADGRF3	1.02934	0.159	7.840e-46
SLC29A3	1.02861	0.159	1.472e-24
GRPR	1.02804	0.159	6.387e-42
C11orf16	1.02804	0.159	1.474e-103
EXOSC3	1.028	0.159	6.365e-103
SCNN1G	1.02788	0.159	2.206e-32
TSR1	1.02763	0.16	4.691e-49
KEAP1	1.02731	0.16	2.095e-41
YWHAE	1.02698	0.16	9.151e-42
ZFP90	1.02674	0.16	5.318e-41
WAC	1.02661	0.16	2.203e-39
BRD4	1.02645	0.16	1.908e-36
EBLN2	1.02641	0.16	2.008e-45
TRUB1	1.02612	0.16	5.018e-32
MREG	1.02563	0.16	7.158e-37
TMEM74	1.02563	0.16	3.211e-45
SUV39H2	1.02526	0.16	6.658e-39
ZFP91	1.0249	0.161	5.034e-29
COG1	1.02379	0.161	1.017e-79
TRNT1	1.02301	0.161	4.416e-116
RAP1B	1.0228	0.161	3.768e-39
SLC43A3	1.02268	0.161	9.876e-168
C7orf43	1.02251	0.161	5.383e-45
GRID2	1.02222	0.161	1.312e-54
ABI2	1.02197	0.161	4.232e-34
EPHA1	1.02185	0.161	3.761e-149
CTBP1	1.02078	0.161	3.594e-89
RP9	1.01932	0.161	1.569e-38
YPEL1	1.0192	0.161	1.336e-41
SNX25	1.0192	0.161	3.719e-41
UCKL1	1.01833	0.162	1.862e-44
CCDC120	1.0182	0.162	3.007e-37
CCDC82	1.01783	0.162	7.661e-66
SET	1.01774	0.162	1.142e-52
ATG101	1.01758	0.162	3.985e-44
SFRP1	1.01745	0.162	2.575e-42
HNRNPA3	1.01737	0.162	2.564e-71
NRM	1.01733	0.162	2.390e-44
ZRANB2	1.0172	0.162	1.374e-41
CCM2L	1.01649	0.162	3.417e-44
NCAPG2	1.01603	0.162	9.667e-88
MRPL14	1.0159	0.163	7.424e-41
ASPHD1	1.01574	0.163	3.309e-46
PARP11	1.01536	0.163	9.905e-30
PERP	1.01528	0.163	8.416e-61
CCND1	1.0149	0.163	5.905e-55
ZNF695	1.01465	0.163	1.976e-40
BEX4	1.01456	0.163	4.95e-44
PSPC1	1.01368	0.163	8.256e-41
TMEM50A	1.01347	0.163	4.273e-40
DNAJB7	1.01343	0.163	1.007e-43
RIC3	1.01292	0.163	2.455e-30
ADCY2	1.01242	0.163	1.815e-46
HAPLN3	1.01233	0.164	9.517e-134
ZNF107	1.01204	0.164	6.699e-33
GJA1	1.01064	0.164	1.160e-43
ZNF213	1.0103	0.164	8.082e-28
RAB29	1.00881	0.164	2.247e-43
VASN	1.00779	0.164	3.026e-38
MAP2K6	1.00775	0.164	3.216e-42
NLGN3	1.00771	0.164	1.485e-39
MSN	1.00745	0.164	1.271e-34
DBT	1.00741	0.164	1.162e-100
CRYZ	1.00736	0.164	1.550e-50
CRLS1	1.00732	0.164	1.154e-27
RPL23A	1.00621	0.165	3.829e-43
TM2D2	1.00582	0.165	2.148e-51
ARIH2	1.00578	0.165	5.385e-43
HNRNPC	1.00557	0.165	9.358e-35
SLC1A6	1.00544	0.165	1.944e-40
GPANK1	1.00454	0.165	5.361e-43
PPP2R1B	1.00329	0.165	2.084e-47
KAT5	1.00312	0.165	2.998e-54
ZNF655	1.00307	0.165	9.571e-43
ZNF43	1.00243	0.165	2.641e-31
LAYN	1.00169	0.165	9.883e-37
SAP30BP	1.00152	0.165	7.762e-22
AKT1S1	1.00039	0.166	2.492e-40
CREB1	1.00035	0.166	3.926e-39
FZD6	1.00026	0.166	1.139e-28

## Sheet: NucS4
gene	S4_log10FC	S4_log10FC_percentage(descending)	S4_pval
TCF4	1.53933	0	1.947e-160
SESN3	1.52403	0	2.078e-135
RORA	1.47714	0	5.231e-133
FAT3	1.43372	0	8.762e-119
NHSL1	1.43244	0	1.461e-108
SEMA3A	1.37254	0.001	6.470e-103
GSE1	1.35866	0.001	8.315e-43
B3GALT1	1.35019	0.001	9.209e-87
ESRRG	1.32852	0.001	6.694e-65
CHN1	1.32502	0.001	8.346e-83
GPM6B	1.31852	0.001	4.839e-79
ECE1	1.30972	0.001	2.043e-105
NRCAM	1.29312	0.001	7.186e-57
TCP10	1.26788	0.001	1.079e-53
SVIL	1.26663	0.002	3.798e-65
LDB2	1.26498	0.002	4.423e-75
PROK2	1.24959	0.002	3.723e-57
CDON	1.24301	0.002	1.313e-40
ZEB2	1.23957	0.002	1.783e-71
BICD1	1.23223	0.002	1.339e-34
CREB5	1.22996	0.002	2.813e-72
APELA	1.22994	0.002	3.244e-56
CHRNA1	1.22699	0.002	4.723e-43
ANGPT1	1.22324	0.002	4.521e-56
ZNF217	1.22292	0.003	1.966e-50
MTOR	1.2204	0.003	3.61e-25
TMCC1	1.21461	0.003	6.034e-72
PTPRZ1	1.21002	0.003	6.707e-49
UNC5D	1.20914	0.003	1.964e-60
IQSEC1	1.20591	0.003	4.594e-55
ALPI	1.20333	0.003	1.000e-51
CDH2	1.20284	0.003	2.965e-58
POU2F1	1.19554	0.003	9.617e-54
TPD52	1.19487	0.004	1.843e-55
STEAP1B	1.18724	0.004	1.261e-55
RAB3GAP2	1.18509	0.004	2.817e-44
CRISP1	1.17563	0.004	1.142e-64
CDH8	1.17438	0.004	1.712e-65
ADCY2	1.17397	0.004	3.510e-59
SOX2	1.17225	0.004	7.296e-38
WDR11	1.16486	0.004	8.82e-54
SERPINB1	1.16089	0.004	2.473e-17
REEP3	1.15978	0.005	3.023e-52
GC	1.15275	0.005	2.750e-48
SLC25A4	1.14928	0.005	8.928e-37
PLCL2	1.14603	0.005	3.969e-51
IQCF3	1.14585	0.005	6.599e-54
IQCE	1.14032	0.005	3.632e-34
FAM118B	1.13821	0.005	8.252e-53
DMRTB1	1.1378	0.005	4.513e-37
RIPOR2	1.13739	0.005	3.023e-39
SP8	1.12859	0.005	4.176e-54
IFNE	1.12568	0.006	2.626e-49
ATP5PO	1.12447	0.006	2.294e-44
CAMSAP1	1.12281	0.006	7.156e-38
OLFM4	1.12267	0.006	7.282e-38
PPP1R3B	1.1214	0.006	1.445e-42
SMARCA2	1.12038	0.006	6.745e-34
CCDC60	1.11694	0.006	4.112e-42
LHX8	1.11651	0.006	1.878e-53
FAM19A5	1.11624	0.006	1.602e-45
TLR3	1.11581	0.007	1.421e-55
SIPA1L2	1.11458	0.007	1.767e-50
ICE1	1.11214	0.007	1.405e-15
CDH19	1.11099	0.007	9.126e-49
LFNG	1.11042	0.007	2.448e-57
PSD3	1.11025	0.007	2.072e-48
PRDM11	1.10981	0.007	1.172e-50
IL17B	1.10295	0.007	2.508e-56
COL12A1	1.10212	0.007	6.808e-44
TRPM3	1.10044	0.008	5.788e-41
GPA33	1.09978	0.008	1.289e-45
IQCF2	1.09951	0.008	3.411e-46
RYR2	1.09318	0.008	8.493e-45
BACH2	1.09262	0.008	1.823e-29
TP53I11	1.09237	0.008	9.886e-48
ID3	1.09008	0.008	1.215e-50
NUDT12	1.08916	0.008	1.429e-21
IRX1	1.08913	0.008	5.148e-42
MFHAS1	1.08764	0.009	4.878e-42
NMNAT2	1.08693	0.009	1.123e-40
PCDH18	1.08483	0.009	9.407e-51
KBTBD8	1.08228	0.009	2.043e-30
PDK3	1.08225	0.009	2.433e-17
PTPRR	1.08063	0.009	5.044e-39
UBAC1	1.07904	0.009	2.687e-47
RORB	1.07867	0.009	2.389e-46
MID1	1.07737	0.009	8.553e-34
DBH	1.07668	0.009	2.762e-45
DPYSL3	1.07588	0.01	3.078e-47
PTN	1.0758	0.01	6.384e-46
SRD5A3	1.07412	0.01	1.485e-27
C8orf87	1.07185	0.01	4.034e-36
ATP11C	1.07144	0.01	1.136e-43
ERICH2	1.07052	0.01	3.396e-20
MANEA	1.06993	0.01	8.335e-39
TARDBP	1.06796	0.01	2.334e-39
L1TD1	1.06599	0.01	3.119e-49
YWHAZ	1.06584	0.011	1.485e-45
FOXB1	1.06536	0.011	2.115e-26
PRKCQ	1.06232	0.011	2.930e-46
PRSS56	1.05774	0.011	1.684e-18
PPP1R2B	1.05239	0.011	9.002e-37
SUPT20HL2	1.04665	0.011	2.332e-44
HECW1	1.04532	0.011	1.788e-43
SORL1	1.04481	0.011	1.131e-29
MSR1	1.04364	0.011	2.623e-35
SFSWAP	1.0436	0.012	1.482e-25
JARID2	1.04218	0.012	1.031e-26
ETS1	1.04056	0.012	4.49e-37
CACNA2D1	1.04009	0.012	4.476e-43
RERE	1.03906	0.012	8.427e-38
FAM163B	1.03894	0.012	5.828e-37
SLC5A3	1.03886	0.012	7.344e-22
FAM98A	1.03818	0.012	1.124e-38
SEC24B	1.03814	0.012	2.990e-46
IQCF6	1.03767	0.012	6.946e-46
LRRC4C	1.03627	0.013	4.183e-41
OPCML	1.03523	0.013	3.41e-29
GOLM1	1.03523	0.013	1.520e-30
TICAM2	1.03371	0.013	6.181e-43
DST	1.03322	0.013	1.558e-30
CSF3R	1.03282	0.013	7.511e-21
ADAMTS9	1.02784	0.013	7.593e-40
SIRT5	1.02747	0.013	3.685e-38
CNTNAP4	1.02702	0.013	4.602e-44
TRIM9	1.0267	0.014	7.068e-38
GPC4	1.02354	0.014	4.042e-36
EIF4E3	1.02251	0.014	1.006e-16
RUNX1T1	1.02049	0.014	7.814e-40
TENM3	1.02015	0.014	2.983e-39
CHRND	1.01845	0.014	1.025e-14
SFRP1	1.01828	0.014	1.497e-19
ABR	1.01778	0.014	4.124e-37
WDR72	1.01636	0.014	9.498e-38
EFNA5	1.01427	0.015	2.032e-29
TCP1	1.01313	0.015	1.18e-40
IRX3	1.01237	0.015	6.375e-32
C1GALT1	1.01106	0.015	8.029e-18
MAP1B	1.01034	0.015	2.427e-09
FAM124A	1.00983	0.015	2.349e-24
GRIFIN	1.00915	0.015	2.382e-38
MTUS1	1.00694	0.015	9.25e-28
SYNDIG1	1.00582	0.015	2.414e-42
SMG7	1.00578	0.016	7.264e-26
IGF1R	1.00424	0.016	7.832e-27
GPR20	1.00424	0.016	3.457e-30
PLXND1	1.00363	0.016	3.693e-25
LRRN1	1.00325	0.016	3.738e-15
DCC	1.00325	0.016	7.506e-39
UNC5A	1.00286	0.016	1.885e-35
EPHB2	1.00273	0.016	1.128e-12
CSRNP3	1.00208	0.016	9.052e-40
DSEL	1.00165	0.016	9.106e-36
DBT	1.00139	0.017	3.819e-27
LGR6	1.00108	0.017	6.164e-22

## Sheet: NucS5
gene	S5_log10FC	S5_log10FC_percentage(descending)	S5_pval

## Sheet: NucS6
gene	S6_log10FC	S6_log10FC_percentage(descending)	S6_pval
PSPN	1.96576	0	0.e+00
SPSB2	1.96248	0	0.e+00
TCTEX1D4	1.90426	0	2.008e-305
TREX1	1.90012	0	0.e+00
SLC35B2	1.87392	0.001	0.e+00
PAQR4	1.87063	0.001	0.e+00
RND2	1.85299	0.001	0.e+00
APRT	1.83581	0.001	0.e+00
EEF1A1	1.8077	0.001	0.e+00
MCCD1	1.80074	0.001	0.e+00
NME4	1.78355	0.001	0.e+00
CCDC17	1.76916	0.001	4.065e-293
CD68	1.76733	0.002	0.e+00
TIAF1	1.76317	0.002	0.e+00
SH3BGRL3	1.76152	0.002	0.e+00
RPS23	1.75822	0.002	0.e+00
CYB5R2	1.73319	0.002	1.876e-252
H2AFZ	1.71632	0.002	6.894e-309
SERINC4	1.71498	0.002	5.753e-226
OVOL3	1.71011	0.002	1.344e-317
WDR38	1.67856	0.003	4.298e-284
CHAC1	1.67314	0.003	5.466e-282
MIEN1	1.66331	0.003	3.906e-270
SETMAR	1.65727	0.003	2.055e-144
AES	1.65422	0.003	2.455e-198
GADD45A	1.65283	0.003	2.651e-254
ABHD11	1.64616	0.003	1.682e-248
DCXR	1.62611	0.003	1.706e-242
PYCR1	1.6211	0.004	5.828e-153
BEX3	1.62087	0.004	2.691e-239
RAD9A	1.61568	0.004	2.869e-232
RPL27A	1.60677	0.004	5.672e-178
MRPS34	1.60594	0.004	1.11e-222
RGS16	1.60236	0.004	1.103e-204
GRHPR	1.5843	0.004	3.143e-139
UQCC3	1.58332	0.004	2.949e-213
TFAP2C	1.58176	0.005	2.946e-209
NME3	1.57708	0.005	2.924e-209
PROCA1	1.57676	0.005	5.443e-201
UBXN6	1.57551	0.005	8.719e-206
TRPT1	1.57072	0.005	1.001e-194
NR2C2AP	1.57004	0.005	1.619e-197
ZNF219	1.56995	0.005	3.111e-161
ADM5	1.56813	0.005	1.853e-144
ID4	1.56353	0.006	6.461e-201
PKDCC	1.56227	0.006	7.355e-198
YIPF3	1.56155	0.006	6.626e-200
TMEM256	1.55865	0.006	2.258e-197
C12orf57	1.55721	0.006	3.178e-197
BRICD5	1.55258	0.006	1.911e-187
IRAK1	1.5479	0.006	2.379e-165
PRMT1	1.54676	0.006	3.022e-189
TMEM265	1.54357	0.007	7.002e-135
MMP24OS	1.54297	0.007	7.816e-189
MPDU1	1.54259	0.007	1.224e-188
HESX1	1.54165	0.007	5.31e-180
FKBP10	1.53901	0.007	2.576e-142
TCF19	1.53852	0.007	2.004e-127
RAC3	1.53589	0.007	4.334e-184
TEX13B	1.53376	0.007	8.067e-179
IRF7	1.52319	0.008	1.04e-145
LARP7	1.52293	0.008	4.393e-173
INHBE	1.52027	0.008	1.330e-176
PNRC1	1.51725	0.008	3.773e-175
MFAP4	1.5154	0.008	6.136e-179
SLC1A3	1.51323	0.008	4.712e-173
ALKBH7	1.50823	0.008	1.881e-170
HUS1B	1.50772	0.008	3.168e-170
DXO	1.5063	0.009	3.198e-165
PUSL1	1.505	0.009	1.663e-165
PRMT6	1.49923	0.009	6.013e-163
NT5C	1.49907	0.009	7.92e-166
DEPP1	1.49848	0.009	2.004e-165
SV2A	1.49834	0.009	1.567e-161
ENDOG	1.49701	0.009	3.041e-156
NANOS1	1.49657	0.009	1.222e-160
RTL8C	1.49259	0.01	8.525e-163
LEMD2	1.48971	0.01	1.180e-173
CTDSP1	1.48933	0.01	7.983e-155
RABAC1	1.47615	0.01	4.549e-155
HEY2	1.47484	0.01	1.909e-147
ULK3	1.46938	0.01	1.485e-123
CD151	1.46811	0.01	4.322e-151
COX7C	1.46561	0.01	8.355e-150
RPL32	1.45923	0.011	6.086e-148
RASL11B	1.45834	0.011	4.181e-127
PLSCR3	1.45728	0.011	1.368e-113
MGAT4B	1.45445	0.011	8.195e-92
EGFL8	1.45352	0.011	1.338e-95
CD200	1.45062	0.011	1.741e-142
SNAPIN	1.44536	0.011	1.245e-127
HDHD3	1.44458	0.011	4.288e-141
CMTM3	1.44173	0.012	1.139e-138
MGAT2	1.44028	0.012	8.069e-140
CISD3	1.44009	0.012	1.544e-139
SSR4	1.43951	0.012	2.330e-138
SIGMAR1	1.43791	0.012	1.446e-138
FASTK	1.43724	0.012	3.232e-126
HYI	1.43319	0.012	3.761e-135
TNFRSF12A	1.43257	0.012	7.824e-137
S100A4	1.4322	0.013	6.143e-136
ORMDL3	1.43151	0.013	1.271e-132
EIF1B	1.42951	0.013	5.959e-135
ZNF768	1.42941	0.013	4.957e-119
PGRMC1	1.42594	0.013	3.039e-128
P2RY1	1.42558	0.013	1.091e-129
PHETA2	1.4255	0.013	2.377e-132
ELOVL1	1.42053	0.013	1.951e-130
SFRP2	1.41662	0.014	1.830e-130
CDAN1	1.41051	0.014	2.945e-127
CARHSP1	1.40985	0.014	2.380e-124
SRF	1.4079	0.014	8.056e-128
FSBP	1.40768	0.014	5.894e-123
NDUFAF8	1.40649	0.014	3.464e-127
BMF	1.40543	0.014	7.009e-54
TRAF4	1.40442	0.014	3.757e-126
SLC7A3	1.40386	0.015	6.150e-125
MBD6	1.40379	0.015	4.279e-58
UCKL1	1.40362	0.015	5.798e-124
PPP1CA	1.40076	0.015	1.408e-122
TBC1D16	1.39669	0.015	1.123e-67
NAB2	1.39324	0.015	1.225e-96
HNRNPA3	1.39116	0.015	2.336e-118
CCND3	1.39063	0.015	1.013e-109
CIPC	1.38945	0.016	3.112e-117
PGGHG	1.38931	0.016	2.726e-156
ADO	1.38671	0.016	2.067e-120
CLDND1	1.38578	0.016	2.211e-119
AIF1L	1.38391	0.016	9.271e-104
TSEN15	1.38279	0.016	7.18e-74
NLGN2	1.38231	0.016	1.166e-78
ITFG2	1.38117	0.016	1.097e-114
PSMG3	1.37902	0.017	7.934e-118
SPRED3	1.37889	0.017	1.37e-105
PIM2	1.37731	0.017	8.036e-111
SEMA4C	1.3766	0.017	5.136e-117
AMT	1.37522	0.017	1.405e-116
NDUFAF3	1.37457	0.017	2.563e-116
SLC22A17	1.37059	0.017	1.987e-114
ARL6IP4	1.3697	0.017	9.091e-115
TNFRSF25	1.36946	0.018	6.566e-115
C6orf48	1.36275	0.018	1.554e-112
TRNP1	1.36169	0.018	3.562e-111
MYCL	1.36165	0.018	8.178e-123
LIPT2	1.359	0.018	1.224e-110
PARD6A	1.35883	0.018	2.519e-111
DALRD3	1.35773	0.018	1.579e-109
ZDHHC12	1.35755	0.018	4.056e-110
FAM131B	1.35742	0.019	1.702e-101
ZBTB45	1.35652	0.019	7.81e-110
MKNK2	1.35478	0.019	7.063e-88
XRCC3	1.35203	0.019	2.125e-94
RAN	1.35147	0.019	1.669e-106
CCDC24	1.35096	0.019	9.731e-109
LAMTOR2	1.35027	0.019	7.598e-109
LINGO1	1.34992	0.019	3.344e-108
N4BP3	1.34932	0.02	1.566e-108
ZNF764	1.34797	0.02	1.039e-106
CEBPZOS	1.34612	0.02	6.763e-75
PPM1J	1.346	0.02	4.621e-107
FIS1	1.34582	0.02	2.142e-107
HYPK	1.34364	0.02	2.064e-97
TRIM46	1.34266	0.02	2.050e-62
RPS18	1.3423	0.02	1.592e-106
GGACT	1.34015	0.021	6.762e-96
MMP24	1.33556	0.021	2.415e-89
PHPT1	1.3354	0.021	3.152e-104
EIF1	1.33373	0.021	6.847e-104
INO80E	1.33369	0.021	1.532e-66
SLC25A1	1.33187	0.021	1.718e-100
EPM2AIP1	1.3311	0.021	3.357e-102
B3GNT7	1.33029	0.021	4.861e-103
DDAH2	1.32972	0.022	4.053e-98
GPAA1	1.32842	0.022	2.649e-101
PKMYT1	1.32498	0.022	1.278e-73
NRIP2	1.32404	0.022	3.794e-101
UBTF	1.32387	0.022	3.149e-73
ATXN7L3	1.32145	0.022	5.57e-90
RPS6	1.31892	0.022	3.843e-75
ERF	1.31643	0.022	1.083e-97
YOD1	1.31481	0.023	1.244e-95
MRPS21	1.31249	0.023	1.290e-97
PGK2	1.31233	0.023	3.17e-76
HSPA8	1.30976	0.023	3.909e-97
MTFP1	1.30617	0.023	5.514e-86
MKRN1	1.29772	0.023	2.295e-94
KIAA0930	1.29215	0.023	5.061e-77
RPS12	1.28686	0.023	2.197e-91
FIBP	1.28632	0.024	9.995e-89
ZYX	1.28513	0.024	2.59e-90
TRIM13	1.28481	0.024	2.428e-43
PJA1	1.28292	0.024	2.489e-90
SMIM6	1.28174	0.024	4.131e-66
TWF2	1.28083	0.024	1.928e-88
CDCA3	1.28008	0.024	2.667e-86
LAMTOR4	1.27768	0.024	3.936e-89
RASSF4	1.27607	0.025	2.737e-57
LCAT	1.27483	0.025	6.553e-65
TNKS1BP1	1.27005	0.025	3.289e-72
ALPPL2	1.26853	0.025	5.491e-87
COL9A3	1.26461	0.025	4.484e-31
DUT	1.26164	0.025	1.056e-82
RPL37A	1.26093	0.025	3.234e-85
RPL13	1.2594	0.025	1.408e-84
LRCH4	1.25919	0.026	4.455e-82
TMEM184C	1.25897	0.026	1.099e-82
CDC6	1.25751	0.026	1.109e-67
SPAG7	1.25698	0.026	2.339e-84
OGFOD2	1.25636	0.026	3.748e-84
CRABP2	1.25522	0.026	8.183e-84
PLPP2	1.25481	0.026	1.038e-83
ASS1	1.25341	0.027	1.38e-75
SPHK2	1.25271	0.027	4.152e-69
BLOC1S1	1.25225	0.027	3.738e-83
MED22	1.25049	0.027	1.297e-82
RPS19BP1	1.24908	0.027	2.389e-78
ENSA	1.24719	0.027	3.621e-82
METTL18	1.24699	0.027	5.117e-82
IGSF9	1.24687	0.027	8.433e-76
UBE2S	1.2462	0.028	9.36e-82
BBC3	1.24512	0.028	7.859e-77
SHISA9	1.24428	0.028	1.830e-81
TRMT2A	1.24035	0.028	8.025e-79
FLT1	1.23992	0.028	7.961e-69
BCL9L	1.23875	0.028	1.287e-65
METTL3	1.23452	0.028	4.493e-70
MIDN	1.23421	0.028	9.349e-78
PDLIM7	1.23338	0.029	5.443e-55
STEAP2	1.23259	0.029	6.711e-64
GALT	1.22945	0.029	3.708e-77
CXCL12	1.22861	0.029	1.017e-74
AKIRIN1	1.225	0.029	1.844e-66
C19orf54	1.22474	0.029	2.979e-89
MRPL28	1.22259	0.029	6.938e-76
DNMT3B	1.22204	0.029	3.816e-74
POLE3	1.22173	0.03	8.588e-76
BEX4	1.22136	0.03	2.363e-76
TMEM132A	1.22134	0.03	1.099e-69
CHKB	1.21979	0.03	2.268e-75
STX16	1.21738	0.03	2.625e-72
TMUB2	1.21659	0.03	1.418e-75
SARS	1.21598	0.03	6.445e-73
UTP3	1.21582	0.03	1.788e-75
TMEM64	1.21574	0.031	7.438e-74
MOGS	1.21455	0.031	3.742e-75
ZNF414	1.21309	0.031	3.611e-74
LDHD	1.21131	0.031	1.565e-74
KBTBD8	1.21131	0.031	2.295e-59
UBALD2	1.2112	0.031	1.486e-47
C4orf3	1.21072	0.031	1.881e-74
SCO2	1.21002	0.031	7.342e-74
CXXC1	1.2096	0.032	6.061e-61
EEF1G	1.20806	0.032	4.550e-63
SAPCD1	1.20731	0.032	5.393e-217
THOC6	1.20731	0.032	7.409e-136
KBTBD6	1.20715	0.032	1.094e-73
ZBTB18	1.20699	0.032	1.302e-73
MPG	1.20569	0.032	1.263e-82
SETD6	1.20566	0.032	3.176e-111
LYPLA2	1.20564	0.033	3.109e-73
DGAT1	1.20396	0.033	3.913e-66
BTG1	1.20271	0.033	1.451e-72
TCEAL9	1.20049	0.033	2.983e-72
JRKL	1.19995	0.033	3.702e-71
EXOSC8	1.19778	0.033	7.571e-72
SRM	1.19742	0.033	3.240e-52
HYOU1	1.19593	0.033	9.613e-72
SEMA4A	1.19421	0.034	1.596e-51
SLC2A4RG	1.19173	0.034	4.045e-70
TSR2	1.1905	0.034	2.662e-70
CTNNB1	1.19039	0.034	2.297e-62
ELOB	1.1889	0.034	3.369e-70
EID1	1.18608	0.034	1.461e-69
FLII	1.18373	0.034	2.743e-73
CTSC	1.18358	0.034	3.956e-72
FAM102A	1.18221	0.035	8.672e-90
SSH3	1.18164	0.035	1.889e-68
R3HCC1	1.18087	0.035	9.487e-72
LMF2	1.17829	0.035	1.759e-67
PILRB	1.17808	0.035	1.414e-68
TUBB1	1.17762	0.035	4.968e-68
ZSCAN25	1.17525	0.035	2.383e-77
CTSD	1.17513	0.035	2.211e-82
BCL6B	1.17479	0.036	2.182e-67
ZIC3	1.17389	0.036	3.368e-63
AASS	1.17158	0.036	1.719e-66
CNMD	1.16767	0.036	7.218e-55
RPL38	1.16501	0.036	9.821e-66
PYCR3	1.16011	0.036	7.61e-64
SOX10	1.15897	0.036	1.004e-64
IFFO1	1.15688	0.036	1.602e-64
KAT2A	1.15628	0.037	1.221e-43
M6PR	1.15524	0.037	4.344e-64
PIH1D1	1.15515	0.037	1.434e-52
VAT1	1.15439	0.037	1.177e-82
KLC3	1.1543	0.037	5.742e-64
BSG	1.15165	0.037	4.043e-57
TNFRSF1A	1.15143	0.037	3.688e-62
SPOUT1	1.1491	0.037	5.870e-43
KIF22	1.14873	0.038	5.769e-55
HINT1	1.1469	0.038	7.682e-62
TOX3	1.14541	0.038	8.962e-57
SPIN3	1.14336	0.038	2.076e-61
CDK2AP1	1.1432	0.038	9.202e-59
ARL8A	1.14223	0.038	2.784e-54
AMPD2	1.14063	0.038	1.028e-61
CDH24	1.13953	0.038	5.453e-21
FAM166A	1.13849	0.039	2.888e-61
GNB3	1.13634	0.039	8.631e-46
SIRT7	1.13523	0.039	8.643e-61
KIAA0754	1.1352	0.039	9.913e-61
LIF	1.13504	0.039	9.325e-61
PLEKHO2	1.13466	0.039	1.699e-63
EEF1B2	1.13325	0.039	2.063e-60
C2orf69	1.13287	0.039	7.456e-60
SMG8	1.1272	0.04	8.092e-59
HSD11B2	1.12411	0.04	5.334e-59
BICDL2	1.12385	0.04	2.475e-83
GPX2	1.12238	0.04	5.142e-56
SYT6	1.12208	0.04	3.966e-50
YPEL5	1.12176	0.04	6.283e-16
ATP5PD	1.12034	0.04	2.853e-58
PDLIM5	1.12024	0.04	2.1e-58
VENTX	1.11955	0.041	2.554e-58
ACADVL	1.11916	0.041	2.633e-59
ZFP36L1	1.11866	0.041	4.009e-58
RCN2	1.11817	0.041	7.606e-51
C2CD4C	1.11631	0.041	1.258e-57
CLN6	1.11551	0.041	4.739e-58
DYNLT1	1.11501	0.041	2.191e-57
ROMO1	1.11491	0.041	1.646e-57
TADA1	1.11421	0.042	1.999e-57
FGF19	1.11281	0.042	3.083e-57
RHBDL3	1.11271	0.042	1.176e-54
KLF6	1.11237	0.042	9.835e-54
UBE2M	1.11214	0.042	4.092e-57
ATG9A	1.1117	0.042	1.617e-35
FAM200B	1.1116	0.042	1.945e-51
TRIM45	1.11146	0.043	7.167e-57
SLC38A2	1.11146	0.043	5.22e-57
UBL4A	1.1089	0.043	1.364e-56
GNB2	1.10745	0.043	1.827e-56
THAP5	1.10609	0.043	1.951e-52
CHST6	1.10507	0.043	5.970e-41
WDR18	1.10445	0.043	1.444e-54
MANF	1.10394	0.043	8.919e-56
CLCN2	1.10185	0.043	6.079e-23
SCAF1	1.10109	0.044	1.135e-55
GP1BA	1.10078	0.044	1.249e-54
FKBP2	1.09972	0.044	2.718e-55
SLC26A6	1.0994	0.044	9.343e-48
CSNK1E	1.09927	0.044	3.503e-55
PPIF	1.09913	0.044	5.115e-53
FAM124A	1.09736	0.044	4.691e-42
ARRDC1	1.09409	0.044	2.27e-54
R3HDM4	1.09216	0.045	3.828e-54
POLR2I	1.09139	0.045	4.973e-54
FAN1	1.09132	0.045	2.079e-53
MYO18A	1.09075	0.045	1.966e-47
FOXI3	1.09026	0.045	5.915e-54
MYNN	1.08962	0.045	9.383e-52
ADGRL1	1.08916	0.045	2.098e-49
DOK4	1.08846	0.045	6.53e-54
SOX15	1.08821	0.046	1.411e-53
CHPF	1.08814	0.046	1.683e-46
RPL10	1.08739	0.046	3.255e-53
PRR13	1.08679	0.046	2.915e-53
RUSC1	1.08632	0.046	3.588e-53
ZDHHC24	1.08533	0.046	1.55e-46
MYO1C	1.08379	0.046	1.205e-32
FZD4	1.08307	0.046	1.936e-52
KRT19	1.08296	0.047	1.295e-52
TSEN54	1.08217	0.047	9.364e-53
ZNF276	1.08045	0.047	2.992e-52
HOOK2	1.07987	0.047	4.072e-34
RAB24	1.07773	0.047	3.618e-52
PRODH	1.07708	0.047	1.401e-23
NADK	1.07668	0.047	1.101e-49
IGDCC4	1.07624	0.047	3.740e-52
GEMIN7	1.071	0.048	1.016e-42
CSRNP1	1.07026	0.048	9.671e-28
HNRNPA1	1.07015	0.048	4.216e-51
TPI1	1.06989	0.048	5.027e-51
FZD6	1.06885	0.048	2.954e-34
MBOAT7	1.06841	0.048	6.816e-39
PNPLA6	1.06767	0.048	2.223e-42
STC1	1.06565	0.048	3.904e-49
EPHX3	1.06468	0.049	8.742e-50
TUBA1A	1.06435	0.049	3.295e-50
FKBP11	1.06401	0.049	2.26e-31
GAREM2	1.06296	0.049	3.641e-50
FEM1B	1.05941	0.049	1.060e-49
WDR6	1.05918	0.049	1.184e-49
DPPA4	1.05732	0.049	1.804e-49
PIN1	1.05629	0.049	2.707e-55
CDC42EP2	1.05614	0.05	3.883e-49
USP27X	1.05599	0.05	5.655e-49
NCL	1.05553	0.05	3.937e-49
NDUFB11	1.05503	0.05	4.956e-49
PCBP2	1.05077	0.05	1.843e-40
CCNK	1.04906	0.05	2.139e-42
AEBP1	1.04891	0.05	2.905e-48
PWWP2B	1.04794	0.05	5.465e-48
BEND3	1.04595	0.051	8.824e-39
CACTIN	1.04415	0.051	5.340e-44
EFR3A	1.04411	0.051	1.992e-42
ISYNA1	1.04387	0.051	1.329e-47
S100A13	1.04387	0.051	2.460e-47
PIDD1	1.04324	0.051	4.744e-47
RHOG	1.04246	0.051	1.465e-47
CASP3	1.04226	0.052	6.089e-43
FGFR1	1.04159	0.052	1.534e-34
ZNF747	1.04108	0.052	4.27e-47
CELSR2	1.0393	0.052	2.13e-37
FUT11	1.03862	0.052	5.092e-47
WDR74	1.03822	0.052	6.415e-47
DPP9-AS1	1.03743	0.052	2.323e-38
OARD1	1.03723	0.052	3.527e-26
LMO4	1.03655	0.053	1.206e-42
INO80B	1.03631	0.053	1.413e-46
COL4A2-AS2	1.03619	0.053	1.156e-46
NUAK2	1.03479	0.053	2.114e-42
ACTB	1.03431	0.053	1.575e-46
PLCB3	1.03419	0.053	1.616e-40
SS18L2	1.03354	0.053	3.176e-44
OTUB1	1.03294	0.053	3.134e-46
SEMA6B	1.03282	0.054	4.013e-45
OTUD6B	1.03201	0.054	1.239e-39
GRB7	1.0293	0.054	9.935e-46
CENPO	1.02877	0.054	1.114e-45
SACM1L	1.02861	0.054	2.170e-31
TMEM240	1.02829	0.054	2.263e-45
TST	1.02759	0.054	3.509e-48
SMIM30	1.02743	0.054	1.373e-45
MSI1	1.02633	0.055	9.431e-36
WDR46	1.02502	0.055	3.363e-45
CUEDC2	1.02338	0.055	4.419e-45
NDUFB10	1.02338	0.055	4.419e-45
TUBB2A	1.02243	0.055	8.151e-45
CORO1B	1.02177	0.055	1.038e-73
AK1	1.02032	0.055	9.973e-45
VARS2	1.01995	0.055	6.442e-39
PTPRZ1	1.0197	0.056	3.706e-35
PARD6B	1.01961	0.056	7.756e-42
LIN28A	1.01891	0.056	7.676e-39
LTV1	1.01695	0.056	2.404e-44
SLC35A5	1.01691	0.056	3.041e-32
SBNO2	1.01607	0.056	1.181e-32
MAD2L2	1.01515	0.056	3.412e-42
ITM2C	1.01486	0.056	3.858e-44
NHP2	1.01456	0.057	9.329e-44
GAPDH	1.0141	0.057	4.529e-44
MYC	1.01334	0.057	5.218e-44
RNF187	1.01263	0.057	1.551e-43
FBXL19	1.01229	0.057	6.76e-13
FAT1	1.01144	0.057	5.628e-43
PHYKPL	1.01043	0.057	4.161e-39
BST2	1.00971	0.057	1.838e-43
PTTG1	1.00966	0.058	2.258e-43
IGF2BP1	1.00852	0.058	1.213e-42
SIK1	1.00847	0.058	1.961e-43
CRTC2	1.00843	0.058	1.843e-43
CDKN1B	1.0083	0.058	2.573e-43
GPX8	1.00809	0.058	2.816e-42
KCNRG	1.00749	0.058	2.067e-42
TALDO1	1.00659	0.058	3.660e-37
SIK1B	1.00557	0.059	4.427e-43
ZFHX2	1.00552	0.059	4.449e-41
TMED8	1.00325	0.059	1.429e-35
INTS6	1.00169	0.059	8.203e-21

## Sheet: NucS7
gene	S7_log10FC	S7_log10FC_percentage(descending)	S7_pval
NPY4R2	2.00432	0	0.e+00
KRTAP5-9	2.00214	0	0.e+00
CTSG	1.99112	0	0.e+00
HTR1A	1.9911	0	0.e+00
MC3R	1.98235	0	0.e+00
HOXB5	1.98214	0	0.e+00
HOXB1	1.98144	0.001	0.e+00
KAZALD1	1.97543	0.001	0.e+00
OR13J1	1.97251	0.001	0.e+00
ZNF436	1.97038	0.001	0.e+00
ADRA2B	1.96986	0.001	0.e+00
LOC100996693	1.96646	0.001	0.e+00
HEPN1	1.96594	0.001	0.e+00
LBX2	1.95487	0.001	0.e+00
ZBED6CL	1.95124	0.001	0.e+00
HBM	1.94964	0.001	0.e+00
HIST3H3	1.94091	0.001	0.e+00
HOXA7	1.93362	0.001	0.e+00
PCDHGB4	1.93278	0.002	0.e+00
CLDN5	1.92392	0.002	0.e+00
COX6B2	1.91779	0.002	0.e+00
KCNJ3	1.90913	0.002	0.e+00
PCDHGC3	1.89402	0.002	0.e+00
POM121L2	1.89194	0.002	0.e+00
IL36RN	1.88645	0.002	0.e+00
PRAME	1.88412	0.002	0.e+00
C11orf45	1.88363	0.002	0.e+00
CCDC87	1.88351	0.002	0.e+00
HELT	1.87318	0.002	0.e+00
PCDHGB6	1.87209	0.002	0.e+00
VSIG2	1.86583	0.003	0.e+00
CBLN2	1.85931	0.003	0.e+00
PCDHGA11	1.8548	0.003	0.e+00
ICAM4	1.85405	0.003	0.e+00
HOXB2	1.85319	0.003	0.e+00
SPRN	1.85213	0.003	0.e+00
NEUROG3	1.84563	0.003	0.e+00
SSTR1	1.84549	0.003	0.e+00
PODXL	1.84146	0.003	0.e+00
LCNL1	1.83637	0.003	0.e+00
HOXB4	1.83334	0.003	0.e+00
LYNX1	1.83287	0.003	0.e+00
CORO6	1.83013	0.004	0.e+00
ADRB3	1.8291	0.004	6.645e-319
ARC	1.82738	0.004	0.e+00
IRX6	1.82574	0.004	0.e+00
GLUD2	1.82019	0.004	0.e+00
HSPA2	1.81959	0.004	0.e+00
LOC105378696	1.81712	0.004	0.e+00
CDK2AP1	1.81545	0.004	6.762e-263
KCNF1	1.80854	0.004	0.e+00
FRG2C	1.80461	0.004	4.484e-217
NPY4R	1.80379	0.004	0.e+00
FSCN2	1.80339	0.004	5.212e-293
CLEC14A	1.80223	0.005	0.e+00
PCDH10	1.80185	0.005	0.e+00
C15orf56	1.79876	0.005	0.e+00
CDK5R1	1.79376	0.005	0.e+00
LY6H	1.79323	0.005	0.e+00
TMEM139	1.79193	0.005	0.e+00
GALNT9	1.78502	0.005	0.e+00
GJB5	1.77334	0.005	0.e+00
CD7	1.77185	0.005	6.423e-292
GIMAP5	1.76507	0.005	0.e+00
FAM229A	1.76253	0.005	3.54e-239
HUS1B	1.7621	0.005	3.668e-263
MAPK11	1.76139	0.006	4.881e-318
KCNA10	1.7609	0.006	0.e+00
HOXA6	1.7602	0.006	0.e+00
ZNF134	1.7581	0.006	0.e+00
SPON2	1.75797	0.006	9.081e-291
GADD45G	1.75781	0.006	0.e+00
ZNF280A	1.75755	0.006	3.460e-292
MAFB	1.75586	0.006	0.e+00
TEX22	1.7549	0.006	9.664e-215
LY6K	1.75185	0.006	5.e-324
HOXD12	1.75025	0.006	0.e+00
TMEM177	1.74988	0.006	0.e+00
FZD1	1.74399	0.007	2.018e-202
SLC35D3	1.73716	0.007	5.828e-173
TYMP	1.73665	0.007	2.256e-289
IGLL5	1.73474	0.007	9.077e-200
FZD10	1.72761	0.007	0.e+00
LYPD2	1.72215	0.007	0.e+00
SIX6	1.72181	0.007	0.e+00
POU5F1	1.71738	0.007	2.677e-305
HOXB7	1.71106	0.007	1.225e-288
ANKRD34A	1.71091	0.007	1.767e-284
TRIM71	1.70644	0.007	4.359e-268
HES6	1.70528	0.007	9.607e-313
GPR162	1.69366	0.008	3.428e-221
ISYNA1	1.69245	0.008	0.e+00
DHH	1.69034	0.008	6.537e-278
LOR	1.68926	0.008	1.457e-215
GSC2	1.68285	0.008	2.812e-288
DDN	1.6827	0.008	8.938e-228
FBRSL1	1.68187	0.008	2.245e-264
GJD3	1.68142	0.008	3.667e-187
SHROOM1	1.68128	0.008	1.268e-224
ZNF503	1.68113	0.008	5.369e-251
EGR1	1.67713	0.008	1.222e-123
FZD9	1.67709	0.008	4.599e-256
IFNK	1.67417	0.009	1.901e-198
OSR1	1.67229	0.009	1.096e-276
FOXF1	1.67176	0.009	3.134e-225
KLK15	1.6709	0.009	6.778e-280
CHP2	1.66791	0.009	0.e+00
FAM124A	1.6671	0.009	3.151e-205
DLL3	1.6643	0.009	0.e+00
FBXO5	1.66396	0.009	1.697e-180
SOX17	1.66183	0.009	5.523e-285
GSX2	1.65627	0.009	1.996e-310
MFAP2	1.65525	0.009	9.227e-247
HOXA5	1.65489	0.009	6.542e-158
ITPKA	1.65296	0.01	1.051e-256
DLX2	1.64507	0.01	2.75e-216
DUSP2	1.64479	0.01	2.855e-223
HOXA9	1.6428	0.01	5.679e-239
ZNF551	1.64243	0.01	1.104e-245
ASCL2	1.63714	0.01	9.347e-153
SEPT5	1.6368	0.01	3.746e-208
LRCOL1	1.63668	0.01	3.483e-247
GRM6	1.63023	0.01	1.111e-205
GIMAP6	1.63004	0.01	8.278e-244
KNOP1	1.62968	0.01	5.937e-253
MAGEL2	1.62754	0.01	4.811e-195
DNMT3B	1.62601	0.011	1.096e-168
MC1R	1.62305	0.011	3.640e-255
FOXB2	1.622	0.011	5.149e-136
CRIP1	1.62165	0.011	6.801e-240
NPBWR1	1.61833	0.011	4.180e-258
HOXB6	1.61688	0.011	8.385e-293
LRRC4	1.61507	0.011	2.487e-213
SLC16A8	1.61475	0.011	1.461e-182
ACTL10	1.61216	0.011	1.361e-205
SCGB3A2	1.61184	0.011	1.483e-145
FZD2	1.60817	0.011	2.352e-105
BTNL9	1.60773	0.012	4.783e-108
LHX5	1.60724	0.012	1.570e-301
JUN	1.60339	0.012	1.371e-215
ANHX	1.59806	0.012	2.425e-134
ELOVL3	1.59517	0.012	8.417e-177
SYT15	1.59106	0.012	4.880e-159
HOXC12	1.59054	0.012	0.e+00
DPPA5	1.58951	0.012	5.386e-209
SOWAHB	1.58679	0.012	5.725e-237
MROH6	1.5851	0.012	6.156e-177
LIN28A	1.58008	0.012	1.152e-248
BCL11A	1.57533	0.012	1.594e-153
GPRC5B	1.5742	0.013	9.207e-140
FABP3	1.5736	0.013	1.361e-200
LYPD4	1.57298	0.013	1.119e-206
COA3	1.5715	0.013	5.233e-146
AXIN2	1.57073	0.013	2.965e-170
NHLRC1	1.56916	0.013	5.035e-145
MAD2L2	1.56916	0.013	6.470e-178
CD207	1.56653	0.013	4.556e-144
EGR3	1.56508	0.013	2.828e-107
PABPC4L	1.56442	0.013	4.451e-143
MYF5	1.56113	0.013	1.263e-164
UTS2R	1.55677	0.013	4.529e-140
TRIL	1.55639	0.014	1.330e-120
KCNJ11	1.55496	0.014	4.134e-183
PTGDR2	1.55477	0.014	2.957e-190
GBX2	1.54755	0.014	6.702e-234
HLA-G	1.54738	0.014	2.601e-145
PRSS56	1.54503	0.014	2.172e-136
FOXL1	1.5423	0.014	2.633e-154
CST9	1.54172	0.014	4.007e-188
SHH	1.54122	0.014	2.716e-168
NKX1-1	1.53919	0.014	1.112e-100
SALL2	1.53791	0.014	3.626e-297
HOXA4	1.53684	0.014	8.390e-146
ACTA1	1.53512	0.015	2.002e-244
SEMA6A	1.53447	0.015	5.348e-105
RBPMS2	1.53446	0.015	1.280e-160
ANGPTL6	1.53441	0.015	2.026e-182
ZFP42	1.53398	0.015	6.477e-173
ENTPD2	1.53268	0.015	8.721e-179
NEIL1	1.53204	0.015	2.449e-169
FOXD2	1.53072	0.015	6.475e-81
NR2F2	1.53052	0.015	1.485e-178
VASH2	1.52807	0.015	1.493e-121
ZNF7	1.52336	0.015	5.239e-164
DMRT2	1.52274	0.015	1.777e-272
KLF4	1.52175	0.016	2.233e-126
CTGF	1.52072	0.016	2.151e-175
DCAF12L1	1.51753	0.016	8.107e-143
SP6	1.51724	0.016	1.853e-186
FGFR2	1.51522	0.016	2.035e-135
AKIRIN1	1.51376	0.016	2.854e-124
RHOB	1.51331	0.016	9.598e-169
FOXE3	1.5092	0.016	5.285e-143
CXCL12	1.50673	0.016	9.802e-145
ZNF132	1.50577	0.016	9.028e-169
C1QL4	1.50533	0.016	6.335e-187
AIFM3	1.50499	0.016	2.874e-150
GRPR	1.50353	0.017	1.842e-141
SAMD11	1.50224	0.017	6.904e-78
TCEAL2	1.49993	0.017	9.005e-157
CD248	1.49821	0.017	2.447e-151
GCK	1.49632	0.017	4.087e-156
PRODH	1.49589	0.017	4.537e-146
SLC5A2	1.49577	0.017	2.536e-164
SOWAHA	1.49452	0.017	2.57e-149
B3GNT4	1.4936	0.017	3.194e-163
PDZK1IP1	1.49304	0.017	4.224e-162
GATA2	1.49301	0.017	3.742e-87
CD300LB	1.49269	0.017	7.664e-162
ECEL1	1.48968	0.018	1.84e-132
UNC93A	1.48794	0.018	3.405e-93
LRRC26	1.48697	0.018	1.381e-143
CNTD2	1.48575	0.018	1.505e-159
GPR88	1.48522	0.018	2.743e-157
CALCB	1.48304	0.018	5.835e-116
F7	1.48207	0.018	5.830e-150
CRIP2	1.4816	0.018	1.777e-96
UGP2	1.47968	0.018	1.803e-159
SIGLEC8	1.47072	0.018	4.46e-112
SPHK1	1.46923	0.018	4.555e-128
DES	1.46922	0.018	1.057e-132
PTF1A	1.46917	0.019	3.184e-152
DMRTB1	1.46885	0.019	5.669e-131
TDRP	1.46866	0.019	7.392e-74
PNMA8B	1.46805	0.019	1.039e-113
CHST2	1.46702	0.019	1.835e-148
FOXC2	1.46181	0.019	3.108e-113
SALL1	1.45681	0.019	2.701e-130
ADRA2C	1.45606	0.019	6.207e-134
DRD1	1.45126	0.019	5.358e-82
RGMA	1.45013	0.019	9.752e-74
APOE	1.44943	0.019	5.864e-141
C1QL2	1.44932	0.019	6.038e-142
FOXI2	1.44857	0.02	7.492e-234
ZNF467	1.44705	0.02	5.992e-137
B3GNT2	1.44551	0.02	1.354e-96
SPATA32	1.44428	0.02	1.885e-140
NFKBIA	1.44422	0.02	1.873e-140
RPL7	1.44251	0.02	4.120e-220
NRBP2	1.44174	0.02	7.336e-116
SPRY2	1.44094	0.02	3.842e-108
PPP1R15A	1.43815	0.02	9.378e-137
GDF11	1.43713	0.02	3.909e-137
KCNH3	1.43637	0.02	3.595e-111
ZFP37	1.43415	0.02	4.015e-104
CCND2	1.43136	0.021	4.013e-143
ZNF416	1.43004	0.021	5.184e-136
APELA	1.42752	0.021	2.015e-99
FAM43A	1.42487	0.021	4.934e-48
GPR6	1.42415	0.021	8.43e-214
CD200	1.42244	0.021	7.084e-83
MNX1	1.4219	0.021	2.483e-258
GJB4	1.41667	0.021	6.65e-131
COMP	1.41571	0.021	6.327e-196
TMEM121	1.41499	0.021	2.396e-126
NPDC1	1.41451	0.021	1.035e-113
SSC5D	1.41335	0.021	8.379e-130
ZSCAN10	1.41228	0.022	3.157e-99
GP1BB	1.41226	0.022	2.275e-129
ATG9B	1.41197	0.022	9.907e-128
CEBPA	1.41002	0.022	7.044e-116
ISX	1.41	0.022	1.047e-128
PCDH7	1.41	0.022	1.083e-112
CBLN1	1.40831	0.022	3.803e-286
HOXC11	1.40809	0.022	2.608e-152
MPO	1.40586	0.022	1.769e-95
DPYSL3	1.40398	0.022	1.105e-39
ZNF32	1.39941	0.022	6.612e-109
FOXA2	1.39773	0.023	1.547e-75
DISP2	1.39698	0.023	1.483e-123
MLNR	1.3966	0.023	8.264e-234
ZFP36	1.394	0.023	2.278e-122
PRR18	1.39217	0.023	1.759e-121
CLDN6	1.39078	0.023	7.781e-121
FLRT1	1.39014	0.023	1.398e-121
BSG	1.38762	0.023	4.399e-113
MAP1A	1.3862	0.023	9.164e-84
NAXE	1.3853	0.023	5.254e-156
WNT10B	1.38041	0.023	3.619e-95
RGS9BP	1.37669	0.023	2.55e-82
SLC16A1	1.37544	0.024	2.669e-100
MPST	1.37094	0.024	1.71e-112
LGR4	1.36719	0.024	6.654e-86
HES2	1.36538	0.024	5.908e-193
NKX2-1	1.36401	0.024	4.593e-190
PSD	1.36224	0.024	5.684e-111
HMX3	1.36194	0.024	3.773e-142
SINHCAF	1.36139	0.024	9.375e-86
LTK	1.36137	0.024	1.489e-117
HMX2	1.3608	0.024	5.19e-228
EXOC3L4	1.35978	0.024	1.037e-96
LRRC61	1.35932	0.024	1.106e-124
LRRN1	1.35891	0.025	1.315e-36
PHLDA2	1.35752	0.025	1.26e-106
TCF3	1.35257	0.025	1.051e-62
IGSF8	1.34943	0.025	8.037e-108
SPRY1	1.34721	0.025	2.941e-133
TMED1	1.3468	0.025	6.850e-95
SLC25A39	1.34557	0.025	3.183e-107
GRIN1	1.34339	0.025	3.587e-115
TLX2	1.34329	0.025	8.972e-227
VRTN	1.3423	0.025	9.417e-195
HAND1	1.34149	0.025	2.086e-190
HAS3	1.34056	0.025	3.013e-100
ZSCAN1	1.33951	0.026	8.821e-96
RPL30	1.3378	0.026	1.491e-71
PIM2	1.33558	0.026	1.12e-103
SLC29A1	1.33486	0.026	3.339e-103
PDPN	1.33482	0.026	8.422e-78
RASL10A	1.33321	0.026	1.272e-233
FGF19	1.33224	0.026	1.403e-103
CTSC	1.32742	0.026	6.204e-83
C9orf170	1.321	0.026	1.516e-75
MEST	1.31975	0.026	1.091e-61
FZD8	1.31817	0.026	1.324e-43
IRF5	1.31712	0.026	1.297e-112
ZNF623	1.31712	0.026	2.559e-99
HOXD4	1.31498	0.027	3.955e-178
FBXO39	1.31254	0.027	2.885e-115
PLEKHA5	1.31156	0.027	9.443e-56
ALX3	1.31095	0.027	3.274e-126
ODF3B	1.3085	0.027	1.562e-95
MSMO1	1.30745	0.027	6.406e-96
SSTR4	1.30272	0.027	0.e+00
DIRAS3	1.30209	0.027	4.681e-86
DIO3	1.30168	0.027	7.224e-248
ZNF121	1.29953	0.027	2.363e-74
HOXD1	1.29866	0.027	5.766e-169
RASL11B	1.29791	0.028	5.318e-94
DUOXA2	1.29695	0.028	9.883e-319
UQCRH	1.29581	0.028	9.151e-79
ZNF462	1.29303	0.028	4.432e-25
ITGA2B	1.29101	0.028	1.728e-89
HOXD9	1.28693	0.028	7.107e-254
ZNF195	1.28484	0.028	1.480e-81
FOXC1	1.28481	0.028	7.991e-65
CILP2	1.28384	0.028	7.918e-108
SLC22A8	1.28194	0.028	3.612e-90
FNDC8	1.28185	0.028	1.989e-72
KCNA5	1.28142	0.028	1.411e-159
NAT14	1.28046	0.029	8.596e-90
HSPE1	1.27871	0.029	2.408e-57
SLITRK5	1.27866	0.029	6.998e-129
RND1	1.27802	0.029	7.718e-87
GPR55	1.276	0.029	7.191e-89
CHADL	1.2736	0.029	1.749e-80
MEX3C	1.27358	0.029	4.578e-74
HR	1.27321	0.029	9.591e-53
TERF1	1.27226	0.029	2.423e-82
WFIKKN1	1.27217	0.029	2.931e-87
UBD	1.27156	0.029	1.353e-87
LHX3	1.27131	0.029	3.149e-127
AGPAT5	1.26651	0.03	1.123e-62
B3GNT6	1.26416	0.03	1.16e-101
L1TD1	1.26352	0.03	6.223e-84
FGF2	1.26285	0.03	2.075e-54
TPBG	1.25765	0.03	1.877e-84
DNAJB13	1.25713	0.03	5.227e-83
CD300A	1.25489	0.03	7.267e-96
POU4F3	1.25285	0.03	5.952e-299
ZNF397	1.25246	0.03	4.072e-81
HASPIN	1.25069	0.03	4.021e-76
PFN1	1.25015	0.03	3.061e-82
CDH15	1.24964	0.03	5.086e-43
SPAG7	1.24561	0.031	1.953e-70
CALY	1.24363	0.031	4.007e-131
CRB2	1.24339	0.031	4.158e-81
BPIFB6	1.24185	0.031	4.075e-80
IRF2BP2	1.23955	0.031	2.074e-80
PRR25	1.23739	0.031	4.34e-79
PTGER4	1.23616	0.031	6.558e-69
ABCD4	1.23391	0.031	5.664e-70
URM1	1.23383	0.031	1.462e-177
ZNF16	1.23231	0.031	1.775e-94
PHC1	1.23058	0.031	3.550e-73
OPALIN	1.23037	0.031	1.197e-78
PRDM14	1.22937	0.032	1.392e-83
LRP8	1.22899	0.032	2.25e-63
NGB	1.22717	0.032	2.342e-174
ALOX12B	1.22531	0.032	3.46e-63
DR1	1.22471	0.032	1.285e-47
CD300E	1.22305	0.032	7.678e-74
DPPA4	1.22165	0.032	5.106e-76
PGAM1	1.2194	0.032	3.943e-73
AASS	1.21927	0.032	1.041e-41
C2orf16	1.21909	0.032	1.263e-146
NKPD1	1.21696	0.032	3.558e-85
GABBR1	1.2145	0.032	8.755e-42
USP2	1.21157	0.033	4.51e-67
HPCA	1.20661	0.033	5.823e-65
MRFAP1	1.20626	0.033	1.443e-73
SPACA3	1.20322	0.033	4.608e-71
AURKAIP1	1.20295	0.033	7.040e-73
ZNF514	1.20268	0.033	3.237e-58
BTG1	1.20175	0.033	7.278e-62
MYL6	1.2014	0.033	4.074e-64
MAL	1.20126	0.033	1.083e-73
RPL8	1.20025	0.033	2.174e-72
FBXO46	1.19973	0.033	3.763e-72
CCDC177	1.19786	0.034	4.601e-158
APEX1	1.19764	0.034	1.199e-56
CBS	1.19709	0.034	5.152e-53
OPLAH	1.19667	0.034	1.034e-71
CYR61	1.19496	0.034	3.124e-71
GJD4	1.1941	0.034	6.721e-143
GFPT2	1.19404	0.034	4.243e-42
EGR4	1.19329	0.034	2.362e-232
SLC25A22	1.19061	0.034	1.348e-75
EPHB3	1.18927	0.034	4.260e-57
LPAR5	1.18639	0.034	1.248e-69
PRPH	1.18392	0.034	1.997e-152
KCNK5	1.18364	0.035	3.069e-75
SLC22A18AS	1.1823	0.035	2.329e-89
B3GNT9	1.18036	0.035	2.097e-47
B4GALNT1	1.17906	0.035	1.697e-174
NANOG	1.17903	0.035	5.807e-68
GSG1	1.17898	0.035	3.364e-68
QSER1	1.17522	0.035	6.245e-25
UCN	1.17487	0.035	6.454e-114
GABARAP	1.17287	0.035	2.895e-67
RCOR2	1.17231	0.035	1.061e-66
AVP	1.17117	0.035	1.811e-94
LPO	1.17006	0.035	5.475e-66
ZFHX2	1.16944	0.036	9.261e-56
DUSP23	1.16859	0.036	1.843e-66
NKX2-4	1.16747	0.036	4.548e-90
MYCN	1.16729	0.036	9.527e-90
NEFM	1.16699	0.036	3.362e-55
C10orf53	1.16593	0.036	8.790e-82
SLC1A7	1.16435	0.036	2.652e-64
PRSS8	1.16373	0.036	1.558e-150
CCDC105	1.16053	0.036	2.750e-49
PAQR9	1.15537	0.036	3.825e-175
PROB1	1.15311	0.036	1.680e-66
STUB1	1.15131	0.036	3.708e-122
AADACL3	1.15125	0.037	2.149e-63
ZSCAN32	1.14974	0.037	4.337e-63
VAX2	1.14802	0.037	1.232e-52
ZNF441	1.14613	0.037	4.268e-50
IRX1	1.14529	0.037	4.719e-26
TCF7L2	1.14389	0.037	2.492e-53
C9orf50	1.14333	0.037	1.123e-52
ZFP3	1.14286	0.037	1.404e-34
PDX1	1.14267	0.037	2.038e-230
CENPB	1.14038	0.037	1.324e-88
GCNT2	1.13685	0.037	2.911e-52
RAB42	1.13481	0.037	3.34e-59
CLEC2L	1.13446	0.038	1.244e-50
POU4F2	1.13264	0.038	1.366e-113
MRPS17	1.13236	0.038	6.669e-60
SNAI1	1.13168	0.038	9.618e-152
C6orf47	1.1312	0.038	4.086e-60
SLC25A4	1.12571	0.038	1.382e-56
BCL6B	1.12339	0.038	8.309e-56
ERVMER34-1	1.12258	0.038	1.776e-47
HOXB3	1.12172	0.038	1.462e-108
ZNF775	1.12117	0.038	5.192e-74
CDC7	1.12064	0.038	1.753e-53
TNFSF9	1.11962	0.038	2.316e-58
PLPP1	1.11807	0.039	3.204e-22
ASB10	1.11787	0.039	6.127e-58
LOC100134391	1.11674	0.039	8.995e-57
LRRTM1	1.11638	0.039	2.420e-156
ARHGDIA	1.11631	0.039	2.489e-86
MCL1	1.11234	0.039	3.235e-57
KCNJ5	1.11086	0.039	8.025e-43
VANGL2	1.11025	0.039	7.448e-51
LDHB	1.10894	0.039	2.023e-60
FCMR	1.10633	0.039	1.383e-56
PRSS22	1.10565	0.039	2.497e-145
ZNF644	1.10517	0.039	1.825e-28
PMAIP1	1.1049	0.04	1.697e-66
VASH1	1.10192	0.04	5.836e-55
LRRN4	1.10044	0.04	5.07e-40
SC5D	1.09965	0.04	4.934e-51
PCDHGC5	1.09653	0.04	0.e+00
TRIM24	1.09628	0.04	3.426e-34
GEMIN4	1.09614	0.04	6.623e-36
ZNF532	1.09587	0.04	3.657e-52
GPR62	1.09384	0.04	5.800e-51
LRRC47	1.08991	0.04	2.088e-62
LIMD2	1.08771	0.04	7.901e-120
SEC31B	1.08668	0.04	1.019e-53
C5orf52	1.0854	0.041	1.212e-39
RAPGEFL1	1.08497	0.041	2.834e-36
DNMT3L	1.0845	0.041	1.298e-90
PAX1	1.08443	0.041	7.780e-68
TEDC2	1.08404	0.041	1.781e-52
PTAR1	1.08138	0.041	2.246e-31
IGSF9	1.08095	0.041	4.348e-49
C1GALT1	1.0754	0.041	2.858e-30
MDH1	1.07434	0.041	1.702e-62
ANGPTL7	1.07365	0.041	1.626e-38
CYP4F22	1.07361	0.041	1.340e-51
USP44	1.07148	0.041	4.336e-42
ZNF605	1.07052	0.042	1.366e-48
RPS21	1.06618	0.042	1.597e-50
DSEL	1.0661	0.042	3.871e-50
DDX25	1.06584	0.042	6.435e-41
MTF2	1.06517	0.042	2.042e-42
IFNL4	1.06513	0.042	1.528e-182
FUZ	1.06266	0.042	4.075e-50
CDHR2	1.06172	0.042	1.752e-59
MPLKIP	1.05964	0.042	1.172e-49
FTCD	1.05934	0.042	1.28e-49
BHLHE23	1.05717	0.042	3.586e-116
LIPE	1.05607	0.042	1.306e-07
GTPBP3	1.054	0.043	6.195e-49
TCEA3	1.05239	0.043	2.539e-15
UCK1	1.04774	0.043	1.74e-47
DUPD1	1.04712	0.043	4.154e-48
METTL1	1.0454	0.043	1.777e-47
FEV	1.04477	0.043	8.119e-235
ZNF703	1.04407	0.043	2.286e-25
DUSP22	1.04218	0.043	1.101e-45
PLA2G3	1.04139	0.043	4.238e-47
MGAT2	1.03985	0.043	4.276e-47
IGFBP2	1.03503	0.043	4.844e-37
CHAF1A	1.03334	0.043	2.987e-14
RASL10B	1.03286	0.044	4.324e-80
CLEC17A	1.03205	0.044	3.185e-46
NKX2-8	1.03161	0.044	5.723e-283
ISCA2	1.03084	0.044	5.334e-38
TLX1	1.03064	0.044	3.838e-300
TEX30	1.02967	0.044	3.271e-42
NTN5	1.02857	0.044	1.072e-45
PHF21B	1.02812	0.044	1.247e-19
HOXB8	1.02686	0.044	3.456e-44
CEACAM21	1.02407	0.044	2.662e-56
RDH16	1.02379	0.044	0.e+00
RAET1G	1.01716	0.045	1.239e-36
ACD	1.01636	0.045	2.721e-44
TAS1R2	1.01586	0.045	1.683e-34
AGTRAP	1.01402	0.045	8.433e-40
NUDT1	1.01292	0.045	6.181e-44
SYTL1	1.01271	0.045	5.432e-44
FOXO1	1.01237	0.045	8.776e-41
RAB3A	1.00966	0.045	6.612e-43
NKX2-6	1.00898	0.045	0.e+00
FAM212B	1.00685	0.045	1.477e-37
PAQR3	1.00126	0.045	2.152e-41

## Sheet: NucS8
gene	S9_log10FC	S9_log10FC_percentage(descending)	S9_pval
SLC4A8	1.96143	0	0.e+00
GALNT6	1.96143	0	0.e+00
TMEM205	1.96143	0	0.e+00
CCDC159	1.94473	0	0.e+00
LRR1	1.91303	0.001	0.e+00
RPS29	1.9093	0.001	0.e+00
CEP290	1.90849	0.001	0.e+00
TMTC3	1.90849	0.001	0.e+00
USP35	1.87507	0.001	0.e+00
PRPF31	1.86924	0.001	0.e+00
TFPT	1.86924	0.001	0.e+00
BST2	1.86629	0.002	0.e+00
MVB12A	1.86629	0.002	0.e+00
KCTD21	1.85249	0.002	0.e+00
JRKL	1.8482	0.002	0.e+00
CCDC82	1.8482	0.002	0.e+00
GANC	1.81956	0.002	0.e+00
TMEM87A	1.81956	0.002	2.830e-289
SUGP2	1.81659	0.003	3.006e-266
ARMC6	1.81459	0.003	2.169e-300
MRE11	1.80619	0.003	7.077e-271
IRAK4	1.80279	0.003	0.e+00
BBS4	1.80277	0.003	9.98e-290
HIGD2B	1.80242	0.003	0.e+00
MED29	1.79935	0.003	1.548e-314
AP5M1	1.79589	0.004	0.e+00
EXOC5	1.79589	0.004	2.311e-265
PUS7L	1.79415	0.004	5.941e-259
ZNF473	1.79311	0.004	6.649e-290
APAF1	1.79241	0.004	8.945e-291
IKBIP	1.79241	0.004	3.379e-280
ANKRD49	1.78499	0.004	3.022e-266
JKAMP	1.78212	0.005	8.882e-282
PAF1	1.77597	0.005	3.829e-254
VRK3	1.77233	0.005	9.263e-224
POLL	1.77086	0.005	4.132e-279
DPCD	1.77086	0.005	0.e+00
TRPT1	1.76717	0.005	6.865e-266
NUDT22	1.76717	0.005	6.094e-274
L3HYPDH	1.76418	0.006	1.202e-264
LRRC57	1.76344	0.006	0.e+00
HAUS2	1.76344	0.006	3.942e-244
EFCAB5	1.75511	0.006	7.073e-93
PHKB	1.75206	0.006	0.e+00
ITFG1	1.74974	0.006	3.274e-252
CD3EAP	1.74234	0.007	1.291e-246
MAF	1.74076	0.007	2.438e-245
SLC26A11	1.74037	0.007	2.366e-272
SGSH	1.74037	0.007	0.e+00
SNCG	1.7364	0.007	1.153e-242
YAP1	1.7364	0.007	2.021e-241
SSH2	1.73639	0.007	0.e+00
RPS16	1.73199	0.008	2.002e-238
DKKL1	1.73039	0.008	3.469e-237
PDE4DIP	1.72876	0.008	6.124e-236
B9D2	1.72837	0.008	1.116e-245
TMEM91	1.72837	0.008	4.36e-304
GALK2	1.72836	0.009	0.e+00
CBY1	1.72836	0.009	2.351e-260
FAM227A	1.72836	0.009	0.e+00
COPS2	1.72836	0.009	2.617e-245
DIS3	1.72836	0.009	3.77e-240
SND1	1.72836	0.009	2.26e-238
HIST1H4D	1.72428	0.009	1.848e-233
WBP4	1.72387	0.009	3.027e-232
CUTC	1.72018	0.009	2.754e-216
OSGEP	1.72017	0.01	0.e+00
APEX1	1.72017	0.01	5.450e-241
PINLYP	1.71601	0.01	5.089e-226
MTMR2	1.716	0.01	5.379e-226
MTFP1	1.71224	0.01	9.654e-224
PPP1R13L	1.71223	0.01	9.784e-224
RAD51	1.71182	0.01	6.341e-225
ADD1	1.71097	0.011	2.075e-222
RSPH6A	1.70927	0.011	3.445e-221
THEM4	1.70758	0.011	9.594e-259
RPS5	1.70587	0.011	7.859e-219
TIMMDC1	1.70502	0.011	3.081e-218
GABARAP	1.70415	0.011	1.272e-217
HIRIP3	1.70331	0.012	2.922e-254
INO80E	1.70331	0.012	3.099e-244
NHLRC3	1.7033	0.012	2.273e-299
PROSER1	1.7033	0.012	1.352e-246
ACTR2	1.7033	0.012	5.261e-224
YTHDF2	1.70287	0.012	3.485e-217
ATAD3B	1.70201	0.012	1.358e-216
GNG3	1.70158	0.012	7.128e-216
ITGA7	1.70114	0.013	5.354e-216
C7orf25	1.69898	0.013	3.44e-219
SEC24A	1.69767	0.013	1.186e-213
TAPBPL	1.6968	0.013	4.569e-213
STT3A	1.69461	0.014	1.541e-222
PAN2	1.69461	0.014	1.088e-229
TSSC4	1.69461	0.014	1.571e-234
ZNF56	1.69461	0.014	2.462e-228
CAND1	1.69461	0.014	2.461e-234
NQO1	1.69461	0.014	1.088e-229
CA14	1.69197	0.014	1.921e-209
C8orf37	1.69064	0.014	5.508e-209
WDR83	1.6902	0.015	4.811e-252
MAN2B1	1.6902	0.015	4.867e-292
TBP	1.6902	0.015	1.474e-224
USP54	1.6902	0.015	2.291e-230
PIBF1	1.68975	0.015	1.855e-297
DAXX	1.68664	0.015	5.898e-206
SLC25A18	1.68575	0.015	5.35e-222
NOX4	1.68575	0.015	2.173e-220
BCL2L12	1.68575	0.015	1.163e-219
DENND4A	1.68575	0.015	7.440e-221
NUF2	1.6853	0.016	1.569e-205
TM9SF1	1.68169	0.016	3.100e-203
CHEK2	1.68126	0.016	8.493e-231
HSCB	1.68126	0.016	1.349e-223
PRRG2	1.68125	0.017	2.133e-254
ANXA9	1.68125	0.017	5.391e-219
ESRP1	1.68125	0.017	1.24e-212
IGF2BP3	1.68125	0.017	8.968e-219
BLM	1.68125	0.017	4.503e-209
NOSIP	1.68125	0.017	1.805e-207
PSMB1	1.67943	0.017	2.202e-201
PPME1	1.6767	0.018	2.839e-249
DSEL	1.6767	0.018	2.000e-218
C2CD3	1.6767	0.018	1.636e-278
PSMA5	1.67624	0.018	7.980e-200
CKAP2	1.67533	0.018	2.898e-199
MYD88	1.67349	0.018	3.898e-198
NDUFA3	1.67212	0.018	4.133e-258
OSCAR	1.67212	0.018	1.053e-170
ZWINT	1.67211	0.019	1.980e-208
ARHGAP26	1.67211	0.019	5.376e-206
ACBD5	1.67211	0.019	3.208e-199
SEMA3A	1.67211	0.019	2.663e-206
VPS13B	1.67118	0.019	2.522e-196
ARL1	1.67071	0.019	1.920e-196
SP2	1.67026	0.02	9.167e-196
SMIM13	1.67026	0.02	9.167e-196
TMED4	1.66885	0.02	2.535e-195
HSP90AB1	1.66746	0.021	5.986e-197
CLTC	1.66746	0.021	1.219e-194
PLD3	1.66746	0.021	8.759e-240
RBM27	1.66746	0.021	5.986e-197
CBLL1	1.66746	0.021	4.357e-194
PTGFRN	1.66746	0.021	1.752e-206
AASDH	1.66746	0.021	3.439e-220
C19orf47	1.66746	0.021	2.780e-272
ZNF622	1.66746	0.021	5.184e-198
SCYL3	1.66746	0.021	6.212e-239
PSMC3IP	1.66417	0.021	1.555e-192
INO80	1.66417	0.021	1.555e-192
ASH2L	1.66324	0.022	5.516e-192
BASP1	1.66277	0.022	2.239e-210
WDR89	1.66276	0.022	2.756e-191
LDB1	1.66229	0.022	2.002e-191
ZNF649	1.65992	0.022	1.254e-189
SOX5	1.65803	0.022	7.661e-170
NFKBIA	1.65802	0.023	7.121e-199
AGPAT1	1.65802	0.023	7.857e-207
PPP1R11	1.65802	0.023	3.061e-203
RABGAP1L	1.65802	0.023	5.878e-223
PEX11A	1.65802	0.023	2.362e-257
WDR93	1.65802	0.023	1.944e-251
SENP1	1.65802	0.023	1.62e-223
ZSCAN31	1.65802	0.023	6.495e-220
MAP2K2	1.65802	0.023	3.947e-221
TMF1	1.65802	0.023	2.002e-210
CPSF2	1.65323	0.024	3.296e-217
NDUFB1	1.65323	0.024	3.263e-154
NELFA	1.65322	0.025	1.098e-191
MMAA	1.65322	0.025	5.373e-189
THAP10	1.65322	0.025	8.484e-199
SRSF1	1.65322	0.025	5.266e-190
WFIKKN1	1.65322	0.025	3.268e-210
AKAP10	1.65225	0.025	3.057e-185
MCRS1	1.65176	0.025	2.231e-185
PHIP	1.65031	0.025	3.752e-184
PWP1	1.64983	0.025	2.708e-184
EIF5	1.64983	0.025	2.708e-184
RAVER1	1.64982	0.026	2.741e-184
RAB11B	1.64837	0.026	2.113e-190
POR	1.64837	0.026	1.336e-215
NAP1L4	1.64837	0.026	1.076e-204
BMT2	1.64837	0.026	3.519e-204
XRCC1	1.64787	0.026	3.345e-183
NDUFS6	1.64641	0.027	5.271e-182
SLC17A5	1.6464	0.027	5.539e-182
SAMD10	1.64542	0.027	1.922e-181
PET117	1.64494	0.027	1.390e-181
TNFAIP1	1.64347	0.027	1.095e-237
IFT20	1.64347	0.027	2.111e-193
FAM171B	1.64346	0.028	1.657e-214
RAB5A	1.64346	0.028	1.129e-207
NKTR	1.64346	0.028	6.076e-212
MYO1E	1.64346	0.028	2.414e-216
DNAJC27	1.64346	0.028	9.778e-191
HNRNPC	1.64346	0.028	9.598e-211
SYMPK	1.64346	0.028	4.146e-220
MADD	1.64346	0.028	4.964e-202
ATP6V1H	1.64346	0.028	8.175e-213
LCA5	1.64346	0.028	8.668e-202
AFF4	1.64346	0.028	4.222e-213
SALL2	1.64346	0.028	4.905e-181
ZNF747	1.64345	0.029	2.303e-180
PLEKHG3	1.64148	0.029	2.609e-179
NUDT9	1.64049	0.029	8.978e-179
ERI2	1.64048	0.03	5.301e-68
STK39	1.64048	0.03	9.43e-179
GOLGB1	1.63998	0.03	6.918e-179
TBCB	1.6385	0.031	9.294e-179
RAB33B	1.6385	0.031	1.672e-192
PRADC1	1.6385	0.031	7.808e-207
CCT7	1.6385	0.031	1.780e-191
MBTPS1	1.6385	0.031	2.79e-201
THOC1	1.6385	0.031	4.62e-187
IGF2BP1	1.6385	0.031	2.527e-182
KRT18	1.6385	0.031	1.690e-189
SGO1	1.6385	0.031	2.522e-205
MRPL36	1.63599	0.031	9.549e-177
GABBR1	1.63548	0.031	4.432e-176
GCC2	1.63348	0.032	1.961e-212
NUS1	1.63348	0.032	5.127e-202
BSDC1	1.63348	0.032	1.858e-209
LZTS3	1.63348	0.032	3.062e-177
CASC3	1.63348	0.032	2.682e-186
SPNS1	1.63348	0.032	1.058e-202
EEF1A1	1.63348	0.032	7.864e-188
ALS2	1.63348	0.032	6.531e-190
WDFY3	1.63348	0.032	4.991e-188
C20orf194	1.63246	0.033	1.742e-174
FAAP100	1.63246	0.033	1.742e-174
PAXBP1	1.63246	0.033	1.742e-174
NARS2	1.63246	0.033	1.742e-174
NEURL4	1.63195	0.034	1.283e-174
OXSR1	1.63145	0.034	5.625e-174
SCN9A	1.63144	0.034	5.904e-174
RBM26	1.63094	0.034	4.348e-174
PIPOX	1.63044	0.034	1.903e-173
ELF3	1.62942	0.034	6.427e-173
CHCHD5	1.6284	0.035	6.062e-177
PIGN	1.6284	0.035	3.314e-242
HDHD5	1.6284	0.035	2.648e-204
GRHPR	1.6284	0.035	5.196e-179
MED1	1.6284	0.035	1.245e-206
SLC15A4	1.62839	0.035	2.274e-172
AAMDC	1.62839	0.035	6.829e-284
CISD2	1.62686	0.035	5.582e-172
REXO5	1.62583	0.036	3.176e-291
MANF	1.62532	0.036	8.227e-171
PRPF6	1.62378	0.036	2.111e-170
CIB1	1.62327	0.036	7.371e-208
PIGB	1.62327	0.036	8.602e-224
PIGBOS1	1.62327	0.036	2.665e-213
GDPGP1	1.62327	0.036	6.054e-146
RALA	1.62326	0.037	9.216e-170
FAM57B	1.62326	0.037	1.079e-175
TMEM128	1.62326	0.037	2.204e-208
CYP51A1	1.62326	0.037	2.687e-191
IMP3	1.62326	0.037	2.803e-198
TMEM267	1.62326	0.037	4.591e-188
UBP1	1.62273	0.037	7.144e-170
KIAA1468	1.62222	0.038	3.077e-169
PTK7	1.62119	0.038	1.026e-168
BSCL2	1.62118	0.038	1.076e-168
SRSF7	1.62066	0.038	7.956e-169
FOXA3	1.62015	0.038	3.413e-168
APIP	1.61807	0.038	5.110e-165
AHI1	1.61806	0.039	1.203e-167
PTMS	1.61806	0.039	7.729e-177
NDUFA9	1.61806	0.039	2.251e-198
TMEM200A	1.61806	0.039	8.579e-176
SPAG5	1.61806	0.039	5.999e-176
AKAP3	1.61806	0.039	8.48e-235
B3GALNT2	1.61806	0.039	6.114e-196
DTWD1	1.61806	0.039	4.156e-207
TMEM107	1.61806	0.039	1.287e-171
SEC11A	1.61806	0.039	7.112e-200
MAT2A	1.61806	0.039	8.752e-168
CNOT1	1.61806	0.039	3.259e-196
C16orf71	1.61806	0.039	3.748e-143
FAM227B	1.61806	0.039	2.48e-233
PDCD4	1.61754	0.04	2.887e-167
UBL7	1.617	0.041	1.306e-166
CARMIL1	1.61596	0.041	4.118e-166
CDNF	1.61279	0.042	4.031e-232
SOS2	1.61279	0.042	1.143e-188
APH1A	1.61279	0.042	1.162e-196
HIST1H4I	1.61279	0.042	2.095e-197
ALDH16A1	1.61279	0.042	3.383e-197
UNK	1.61279	0.042	3.642e-197
TOR2A	1.61279	0.042	4.966e-193
CLDN4	1.61279	0.042	6.354e-189
ZSCAN10	1.61279	0.042	2.568e-199
PCBP1	1.61279	0.042	2.399e-185
WARS2	1.61279	0.042	6.735e-195
U2AF1L4	1.61278	0.043	1.064e-250
TMCO1	1.61172	0.043	5.076e-164
ESRP2	1.61013	0.043	1.236e-163
PLCD3	1.60748	0.043	6.200e-185
ACBD4	1.60748	0.043	3.286e-178
ADK	1.60747	0.044	1.314e-164
AP3M1	1.60747	0.044	9.37e-225
MYL6B	1.60747	0.044	5.45e-164
PI4KB	1.60747	0.044	7.586e-186
YWHAB	1.60747	0.044	2.296e-202
VCP	1.60747	0.044	3.493e-172
LTA4H	1.60747	0.044	5.359e-202
SEC24D	1.60747	0.044	1.934e-175
PTPN1	1.60747	0.044	2.169e-203
RPS12	1.60747	0.044	5.388e-163
ZBED5	1.60692	0.045	4.323e-162
SMARCC2	1.60584	0.045	1.409e-161
ZNF207	1.60478	0.045	4.535e-161
MIS18A	1.60477	0.045	4.587e-161
SHPK	1.60208	0.045	1.783e-194
CTNS	1.60208	0.045	3.642e-131
LTBR	1.60207	0.046	4.356e-225
TXNIP	1.60207	0.046	1.395e-198
LTN1	1.60207	0.046	1.127e-195
USP1	1.60207	0.046	2.367e-176
SART3	1.60207	0.046	2.088e-175
ISCU	1.60207	0.046	6.762e-225
DDOST	1.60207	0.046	1.243e-165
C12orf65	1.60207	0.046	1.202e-225
TRIM45	1.60207	0.046	6.603e-180
SUV39H2	1.60207	0.046	2.007e-159
ATP5S	1.60207	0.046	3.434e-211
L2HGDH	1.60207	0.046	2.025e-218
MAP3K11	1.60152	0.047	1.567e-159
HIST1H3J	1.60151	0.047	4.867e-152
ARHGEF2	1.59934	0.048	1.636e-158
POLR2A	1.5988	0.048	6.753e-158
PSENEN	1.59879	0.048	1.332e-153
ANKS3	1.59825	0.048	9.337e-175
ACAA1	1.5977	0.048	2.276e-157
PAXIP1	1.59715	0.048	1.698e-157
PIGV	1.59661	0.05	7.315e-159
ZNF774	1.59661	0.05	3.237e-194
ZNF614	1.59661	0.05	2.118e-188
TADA2A	1.59661	0.05	1.865e-171
MAN2C1	1.59661	0.05	6.363e-168
TUBB	1.59661	0.05	6.853e-171
DPP3	1.59661	0.05	3.471e-191
PSMD5	1.59661	0.05	3.607e-191
NVL	1.59661	0.05	2.485e-190
ALCAM	1.59661	0.05	1.621e-167
ZNF544	1.59661	0.05	7.587e-197
TMEM230	1.59661	0.05	2.447e-195
SLC25A53	1.59661	0.05	4.499e-177
FBXO33	1.59661	0.05	9.431e-163
TAF10	1.59661	0.05	8.344e-178
F11R	1.59661	0.05	1.445e-198
KATNB1	1.59661	0.05	7.96e-160
CNPPD1	1.5966	0.051	1.724e-181
GOT1	1.59605	0.051	5.458e-157
NAMPT	1.59494	0.051	1.752e-156
PDHX	1.59385	0.051	2.223e-172
TEAD2	1.59273	0.052	1.796e-155
LRP11	1.59108	0.053	1.161e-163
SMC4	1.59108	0.053	2.382e-169
DDX17	1.59108	0.053	4.507e-175
PCMTD1	1.59108	0.053	1.275e-170
RECQL	1.59108	0.053	9.691e-215
PGLS	1.59108	0.053	1.531e-165
SZT2	1.59108	0.053	2.361e-217
MED8	1.59108	0.053	6.423e-166
GOLT1B	1.59108	0.053	1.993e-194
EMC4	1.59108	0.053	4.320e-175
TSC2	1.59108	0.053	1.796e-158
FADS2	1.59108	0.053	6.911e-183
PEX12	1.59108	0.053	4.199e-192
CSDE1	1.59108	0.053	1.443e-194
AP1G1	1.59108	0.053	2.77e-190
NXF1	1.59108	0.053	1.999e-168
ZNF154	1.59108	0.053	3.597e-195
ATXN2L	1.59108	0.053	2.882e-170
SLC25A44	1.59108	0.053	4.488e-197
PIF1	1.59108	0.053	6.678e-191
NADSYN1	1.59108	0.053	5.861e-156
CRYZL1	1.59108	0.053	8.269e-213
IVNS1ABP	1.59106	0.055	2.446e-154
AKIRIN1	1.58884	0.055	2.364e-153
ZNF281	1.58827	0.055	1.852e-153
NBR1	1.58772	0.055	7.503e-153
HSPA14	1.58716	0.055	5.815e-153
XPO7	1.5866	0.056	2.377e-152
RNF40	1.58547	0.057	2.865e-190
KBTBD6	1.58547	0.057	1.956e-153
SNRNP200	1.58547	0.057	1.151e-172
SCFD1	1.58547	0.057	4.576e-172
TRMT112	1.58547	0.057	3.165e-213
PRDX5	1.58547	0.057	1.17e-186
RAB35	1.58547	0.057	4.790e-167
ABI2	1.58547	0.057	7.522e-152
DELE1	1.58547	0.057	1.664e-187
RBM25	1.58547	0.057	1.975e-190
COMMD10	1.58547	0.057	2.809e-193
COPS5	1.58547	0.057	7.442e-183
AP5Z1	1.58547	0.057	7.522e-152
PRH1	1.58547	0.057	2.018e-165
IFNAR1	1.58547	0.057	1.798e-174
MZF1	1.58491	0.058	5.869e-235
NTHL1	1.5849	0.058	7.229e-163
FNBP4	1.5849	0.058	5.9e-152
AFTPH	1.58151	0.058	1.833e-150
MARCH6	1.58037	0.058	5.767e-150
SPG21	1.57981	0.059	1.29e-135
PCDH18	1.5798	0.06	5.047e-195
GALNT7	1.5798	0.06	9.411e-169
FTH1	1.5798	0.06	6.347e-159
ALG3	1.5798	0.06	2.079e-190
EEF1AKMT4	1.5798	0.06	6.925e-188
ADA2	1.5798	0.06	1.139e-190
ANAPC5	1.5798	0.06	8.812e-185
DTX3	1.5798	0.06	1.478e-179
RNF181	1.5798	0.06	1.091e-157
TBC1D32	1.5798	0.06	6.311e-190
HIST4H4	1.5798	0.06	4.2e-168
HNRNPA3	1.5798	0.06	2.332e-149
COX6A1	1.5798	0.06	2.92e-187
TEP1	1.5798	0.06	9.74e-190
ZDHHC7	1.5798	0.06	1.46e-170
ADPGK	1.5798	0.06	4.209e-173
CNOT4	1.5798	0.06	4.278e-157
FKBP10	1.57977	0.061	4.932e-210
H1FX	1.57921	0.061	1.832e-149
COX15	1.57866	0.062	9.167e-187
THADA	1.5775	0.062	1.550e-214
MPHOSPH9	1.57634	0.062	7.488e-148
DYRK3	1.57462	0.062	1.738e-147
LRIG2	1.57404	0.064	6.962e-147
HIPK1	1.57404	0.064	4.606e-189
IARS	1.57404	0.064	1.039e-164
STAT6	1.57404	0.064	7.803e-163
STOML2	1.57404	0.064	2.115e-168
GLYCTK	1.57404	0.064	1.801e-171
MIF4GD	1.57404	0.064	9.906e-185
UBR7	1.57404	0.064	1.386e-207
GON7	1.57404	0.064	4.219e-161
RGS5	1.57404	0.064	8.139e-189
EIF4EBP3	1.57404	0.064	2.342e-165
NAALAD2	1.57404	0.064	2.804e-184
HDAC10	1.57404	0.064	2.786e-176
UROD	1.57404	0.064	6.526e-189
IL5RA	1.57404	0.064	1.272e-181
HECTD3	1.57404	0.064	4.168e-175
RBM42	1.57404	0.064	4.043e-179
RIPK2	1.57404	0.064	1.865e-153
OGT	1.57404	0.064	2.802e-149
MYL12A	1.57404	0.064	3.255e-156
ITSN1	1.57172	0.065	6.733e-146
REXO4	1.57111	0.065	2.615e-138
STAG1	1.57053	0.065	1.959e-115
SIRT2	1.56937	0.065	6.771e-145
PSMC4	1.56821	0.067	1.356e-178
MAP3K7	1.56821	0.067	1.584e-189
UBQLN1	1.56821	0.067	8.207e-173
PNN	1.56821	0.067	9.449e-182
EIF3K	1.56821	0.067	9.733e-164
PDSS2	1.56821	0.067	7.794e-155
TUFT1	1.56821	0.067	7.693e-154
LPCAT4	1.56821	0.067	8.326e-158
STX5	1.56821	0.067	7.133e-182
RFX5	1.56821	0.067	1.631e-158
SEC61A1	1.56821	0.067	2.796e-153
LSM4	1.56821	0.067	2.034e-184
MAP4K1	1.56821	0.067	9.950e-170
PCNX4	1.56821	0.067	2.467e-182
BET1L	1.56821	0.067	3.448e-182
RPS9	1.56821	0.067	7.201e-183
ADAMTS19	1.56821	0.067	3.113e-161
STRADA	1.56821	0.067	7.575e-167
NAT9	1.56821	0.067	1.06e-203
TMEM104	1.56821	0.067	2.003e-144
SAP30L	1.56821	0.067	9.23e-162
RIC8A	1.56821	0.067	2.501e-201
MARCH5	1.56821	0.067	1.116e-153
SOCS1	1.56821	0.067	1.019e-156
MTHFD1	1.56821	0.067	4.391e-150
TOM1L1	1.56821	0.067	7.504e-174
TAOK1	1.56763	0.069	1.561e-144
SCNN1A	1.56761	0.07	1.578e-144
RPL22	1.56703	0.07	6.471e-144
ECT2	1.56645	0.07	4.824e-144
ANKRD50	1.56585	0.07	1.996e-143
TRIM59	1.56526	0.07	1.505e-143
TROAP	1.56289	0.07	6.295e-100
MCM5	1.5623	0.071	1.479e-169
RABGEF1	1.5623	0.071	1.782e-164
ARMC9	1.5623	0.071	3.368e-178
RIC1	1.5623	0.071	1.260e-153
EEA1	1.5623	0.071	1.353e-155
MRM1	1.5623	0.071	5.137e-161
XPO6	1.5623	0.071	1.235e-157
DNAJB11	1.5623	0.071	6.471e-169
GATD3A	1.5623	0.071	3.466e-154
OSBP	1.5623	0.071	1.250e-172
RAD18	1.5623	0.071	2.993e-162
ARFGEF2	1.5623	0.071	1.23e-179
GATAD2B	1.56229	0.072	5.807e-142
PRCC	1.56111	0.072	1.703e-141
HYOU1	1.55991	0.072	5.453e-141
DRC3	1.55633	0.073	1.236e-160
TOM1L2	1.55633	0.073	2.323e-116
ELP4	1.55631	0.074	1.565e-195
NDUFAF1	1.55631	0.074	4.321e-172
IMMP1L	1.55631	0.074	2.114e-154
FBXL5	1.55631	0.074	4.58e-163
CSTF2	1.55631	0.074	3.417e-179
ENO3	1.55631	0.074	6.407e-166
UGP2	1.55631	0.074	8.363e-162
EFCAB11	1.55631	0.074	1.173e-117
PIGY	1.55631	0.074	5.636e-182
RBM15	1.55631	0.074	2.476e-177
DAD1	1.55631	0.074	3.587e-160
CCDC169	1.5563	0.075	1.56e-98
RAB11A	1.5563	0.075	1.932e-107
MSH5	1.5545	0.075	3.536e-139
PCIF1	1.5533	0.075	8.139e-120
LCMT1	1.55329	0.075	1.075e-138
KCNT2	1.55326	0.075	2.107e-123
RALGAPB	1.55024	0.077	9.453e-170
DNAJC14	1.55024	0.077	1.516e-162
RNF121	1.55024	0.077	7.612e-164
STK11IP	1.55024	0.077	8.901e-172
C16orf58	1.55024	0.077	9.337e-166
SREBF1	1.55024	0.077	1.878e-153
PIGM	1.55024	0.077	1.356e-176
RSBN1L	1.55024	0.077	7.486e-148
FBXL17	1.55024	0.077	5.360e-139
MAP4K2	1.55024	0.077	2.531e-158
MRPL10	1.55024	0.077	1.022e-183
THRAP3	1.55024	0.077	1.141e-167
TTC27	1.55024	0.077	3.168e-163
C10orf111	1.55024	0.077	3.291e-159
FAHD2A	1.55024	0.077	9.440e-163
GSE1	1.55024	0.077	1.02e-146
RPP38	1.55024	0.077	1.470e-183
DESI1	1.55024	0.077	6.93e-193
FAM168A	1.55024	0.077	5.329e-163
LRRC46	1.55024	0.077	3.521e-188
USE1	1.55023	0.078	2.590e-182
RSF1	1.5496	0.078	5.222e-75
PEF1	1.54839	0.079	9.168e-137
RAD23B	1.54717	0.079	2.739e-136
TOR4A	1.54532	0.079	3.172e-135
RWDD1	1.54409	0.079	3.400e-123
GTPBP10	1.54408	0.08	3.599e-159
STARD4	1.54408	0.08	3.915e-162
RRAGA	1.54408	0.08	1.321e-164
NRF1	1.54408	0.08	5.263e-163
FAM13B	1.54408	0.08	3.796e-164
SIAH1	1.54408	0.08	6.507e-141
EMC2	1.54408	0.08	1.315e-159
CENPJ	1.54408	0.08	5.137e-169
BMPR2	1.54408	0.08	1.058e-143
FLAD1	1.54408	0.08	8.780e-165
PPP1R12C	1.54408	0.08	5.786e-156
POP5	1.54408	0.08	5.467e-171
ZBTB21	1.54408	0.08	1.377e-161
SHROOM4	1.54408	0.08	1.862e-168
TDP1	1.54408	0.08	3.723e-159
GSS	1.54408	0.08	7.623e-200
NABP2	1.54408	0.08	1.838e-169
MYH7B	1.54408	0.08	2.344e-95
GTSE1	1.54408	0.08	4.736e-160
DNTTIP2	1.54408	0.08	3.373e-163
CCDC151	1.54407	0.082	5.714e-145
PRKCSH	1.54407	0.082	1.293e-190
RETREG2	1.54407	0.082	8.121e-87
CETN3	1.53908	0.082	8.017e-133
DSCC1	1.53783	0.084	6.832e-143
STARD5	1.53783	0.084	1.752e-151
C15orf40	1.53783	0.084	7.545e-155
C5orf42	1.53783	0.084	8.898e-164
SPINT2	1.53783	0.084	3.986e-169
ZNF18	1.53783	0.084	1.744e-138
ATG5	1.53783	0.084	1.464e-164
GTF3C5	1.53783	0.084	1.714e-144
SEC23A	1.53783	0.084	1.657e-167
MYL12B	1.53783	0.084	6.067e-133
ZNF174	1.53783	0.084	4.353e-143
ZSCAN32	1.53783	0.084	3.999e-185
RPL28	1.53783	0.084	2.901e-137
TPD52L2	1.53783	0.084	8.936e-150
CS	1.53783	0.084	8.482e-147
PRMT1	1.53339	0.085	1.012e-178
TAF3	1.53149	0.086	9.340e-152
FRY	1.53149	0.086	4.265e-171
RRM1	1.53149	0.086	2.182e-156
DIXDC1	1.53149	0.086	3.126e-160
SREBF2	1.53149	0.086	2.275e-148
C1orf123	1.53149	0.086	2.398e-169
MARK1	1.53149	0.086	7.949e-161
TPX2	1.53149	0.086	4.437e-164
PTP4A1	1.53149	0.086	3.862e-168
PSMC6	1.53149	0.086	1.278e-162
RAP2C	1.53149	0.086	5.246e-158
CAPN1	1.53149	0.086	2.652e-166
CFL1	1.53149	0.086	1.037e-152
POGK	1.53149	0.086	2.905e-151
ATAD5	1.53149	0.086	1.055e-148
CENPH	1.53149	0.086	2.182e-156
SLC20A1	1.53149	0.086	1.065e-164
SPATA5L1	1.53149	0.086	5.504e-156
SRRT	1.53149	0.086	2.187e-166
FZD3	1.53149	0.086	2.523e-155
PIKFYVE	1.53149	0.086	5.482e-150
DNAJC5	1.53149	0.086	9.243e-151
NUMA1	1.53148	0.088	3.832e-89
EIF3J	1.52893	0.088	4.653e-129
ESYT1	1.52893	0.088	4.653e-129
MTHFR	1.527	0.089	3.402e-114
COQ9	1.52506	0.09	1.403e-178
EIF2S1	1.52506	0.09	5.783e-165
USP40	1.52506	0.09	3.704e-149
VPS37C	1.52506	0.09	2.914e-156
ATP6V1D	1.52506	0.09	9.663e-175
REX1BD	1.52506	0.09	8.476e-165
NDUFV1	1.52506	0.09	1.856e-167
HMGN1	1.52506	0.09	1.09e-147
CSKMT	1.52506	0.09	1.122e-147
CIAPIN1	1.52506	0.09	2.299e-163
ARHGAP1	1.52506	0.09	2.103e-178
CDC45	1.52506	0.09	2.708e-152
GSPT2	1.52506	0.09	1.784e-130
UFD1	1.52506	0.09	6.944e-173
ZNF408	1.52506	0.09	4.711e-139
C11orf98	1.52506	0.09	1.536e-178
EPN1	1.52506	0.09	2.023e-147
VIRMA	1.52506	0.09	1.992e-133
CAP1	1.52506	0.09	4.247e-157
COP1	1.52506	0.09	1.147e-159
DGLUCY	1.52504	0.092	1.509e-139
P3H4	1.52502	0.092	6.537e-79
NCKAP5L	1.5231	0.092	2.791e-127
GGNBP2	1.5218	0.092	8.113e-127
PLEKHA8	1.52179	0.092	8.506e-177
ACAT2	1.5205	0.092	2.38e-126
DYNLL2	1.51984	0.093	8.835e-126
PKNOX1	1.51984	0.093	8.835e-126
FAM91A1	1.51853	0.094	1.176e-149
ATXN10	1.51853	0.094	2.991e-152
FASTKD5	1.51853	0.094	3.797e-164
CSNK1G2	1.51853	0.094	3.91e-134
UBOX5	1.51853	0.094	5.103e-165
RAB1B	1.51853	0.094	6.263e-162
TAF1A	1.51853	0.094	3.678e-156
LPAR2	1.51853	0.094	2.068e-141
PRUNE1	1.51853	0.094	2.321e-154
C1QTNF6	1.51853	0.094	1.906e-164
ERGIC3	1.51853	0.094	2.3e-148
TM9SF3	1.51853	0.094	1.063e-151
LYPLA2	1.51853	0.094	1.998e-152
SLC30A7	1.51853	0.094	1.316e-153
TIGAR	1.51853	0.094	5.938e-138
EXTL2	1.51853	0.094	4.022e-158
APBB1	1.51853	0.094	1.42e-156
ADGRV1	1.51853	0.094	2.272e-145
FAM98A	1.51853	0.094	7.161e-163
CASD1	1.51853	0.094	4.767e-163
MAP2K5	1.51853	0.094	4.041e-128
APEH	1.51853	0.094	5.657e-152
ZNF491	1.51853	0.094	4.202e-146
SHISA5	1.51853	0.094	3.797e-164
MARVELD1	1.51853	0.094	2.515e-162
PPP3R1	1.51851	0.096	2.696e-125
TMEM11	1.51654	0.097	6.017e-125
PTGIS	1.51587	0.097	2.296e-124
HSPA5	1.51521	0.097	1.755e-124
ARID3B	1.51456	0.097	6.407e-124
ZC3H3	1.5119	0.099	1.806e-144
ZSCAN25	1.5119	0.099	2.526e-151
PCNX2	1.5119	0.099	4.423e-159
ZNF641	1.5119	0.099	3.321e-126
ZNF148	1.5119	0.099	1.304e-154
C18orf54	1.5119	0.099	2.121e-152
LSM8	1.5119	0.099	9.653e-150
FAM162A	1.5119	0.099	1.757e-149
VAPA	1.5119	0.099	3.566e-150
CCDC58	1.5119	0.099	1.304e-154
POLR3D	1.5119	0.099	1.103e-153
CNOT11	1.5119	0.099	3.739e-136
RSRP1	1.5119	0.099	3.659e-151
ST5	1.5119	0.099	1.126e-150
MAP3K4	1.5119	0.099	5.528e-153
SEC31A	1.5119	0.099	2.208e-149
ZNF250	1.5119	0.099	1.854e-132
CDADC1	1.5119	0.099	2.121e-152
KLHDC8B	1.5119	0.099	3.262e-151
HMGCR	1.5119	0.099	3.627e-133
PNISR	1.5119	0.099	3.326e-139
MAPK6	1.5119	0.099	3.937e-159
HSP90B1	1.5119	0.099	5.412e-123
MUS81	1.5119	0.099	2.027e-152
SMIM26	1.5119	0.099	9.770e-151
FLCN	1.51188	0.101	3.073e-121
FGD6	1.51188	0.101	7.295e-141
HEMK1	1.51188	0.101	1.56e-109
VEZT	1.51188	0.101	3.726e-158
IWS1	1.51188	0.101	2.189e-165
MTRF1L	1.51121	0.101	4.321e-123
RBM39	1.50987	0.102	1.254e-122
CERS4	1.50854	0.102	3.596e-122
KIF18A	1.50853	0.102	1.328e-248
WIZ	1.50786	0.102	1.372e-121
TP53BP2	1.50718	0.102	1.051e-121
RALBP1	1.50516	0.104	6.025e-131
BFAR	1.50516	0.104	7.732e-157
PPOX	1.50516	0.104	3.294e-159
ACTR3	1.50516	0.104	8.035e-160
ABT1	1.50516	0.104	3.298e-143
PKMYT1	1.50516	0.104	3.981e-158
RITA1	1.50516	0.104	8.126e-169
RBM23	1.50516	0.104	2.205e-150
RAI14	1.50516	0.104	4.938e-134
SEC22A	1.50516	0.104	1.501e-151
EMC6	1.50516	0.104	2.658e-124
PPFIA1	1.50516	0.104	9.477e-135
BCLAF1	1.50516	0.104	9.951e-153
DDX54	1.50516	0.104	1.222e-134
STK16	1.50516	0.104	2.522e-152
TMEM219	1.50516	0.104	8.557e-151
RBSN	1.50516	0.104	3.652e-147
TAX1BP3	1.50516	0.104	1.144e-168
STEAP2	1.50516	0.104	4.870e-154
CDC42SE2	1.50516	0.104	9.297e-145
SNAP29	1.50516	0.104	4.808e-168
PI4KA	1.50516	0.104	5.39e-129
PEPD	1.50515	0.106	1.511e-130
RRM2	1.50312	0.106	2.501e-120
RSPH1	1.50037	0.106	2.091e-119
RPS6KA5	1.49967	0.106	2.045e-107
ATG2A	1.499	0.106	6.003e-119
BBIP1	1.49834	0.106	4.648e-133
DCP2	1.49834	0.106	1.028e-133
SHOC2	1.49834	0.106	1.891e-143
PIGQ	1.49832	0.109	1.601e-142
FRMD4A	1.49832	0.109	2.475e-152
MPV17	1.49832	0.109	8.954e-149
BLOC1S6	1.49832	0.109	1.869e-150
MTCH1	1.49832	0.109	3.395e-153
ZNF526	1.49832	0.109	2.568e-157
CYB5D2	1.49832	0.109	2.353e-164
HYPK	1.49832	0.109	8.368e-165
N4BP2L2	1.49832	0.109	2.996e-155
ZZEF1	1.49832	0.109	4.568e-137
HMCES	1.49832	0.109	1.959e-152
SLC39A13	1.49832	0.109	8.36e-141
YTHDF1	1.49832	0.109	4.788e-128
POLR1D	1.49832	0.109	1.852e-164
LNX2	1.49832	0.109	1.974e-140
CEP89	1.49832	0.109	1.492e-156
TTC17	1.49832	0.109	3.106e-150
NFE2L1	1.49832	0.109	7.657e-120
C21orf59-TCP10L	1.49832	0.109	3.847e-154
FAAP24	1.49832	0.109	1.346e-162
ZNF428	1.49832	0.109	1.376e-156
SPOPL	1.49832	0.109	4.994e-149
RPS6KL1	1.49832	0.109	1.375e-140
FAM53C	1.49832	0.109	2.733e-153
IL6ST	1.49832	0.109	7.042e-133
KAT8	1.49832	0.109	4.193e-156
MAP2K7	1.49832	0.109	9.388e-155
TGM6	1.49694	0.111	6.154e-118
HIST1H1B	1.49692	0.111	3.437e-66
IGSF9	1.49486	0.111	3.121e-195
USP32	1.49485	0.111	1.409e-117
PPP1R14B	1.49277	0.111	8.363e-102
GDPD2	1.49139	0.111	9.604e-117
NHSL1	1.49138	0.113	4.039e-153
RNF135	1.49138	0.113	1.828e-151
SIN3A	1.49138	0.113	1.121e-119
DHX38	1.49138	0.113	2.195e-141
SCAMP1	1.49138	0.113	1.374e-145
MZT2A	1.49138	0.113	2.53e-153
PHTF1	1.49138	0.113	2.899e-153
KCTD5	1.49138	0.113	1.768e-151
SAP18	1.49138	0.113	2.179e-150
DDX21	1.49138	0.113	1.050e-149
PRPF4B	1.49138	0.113	1.070e-151
TXNL4B	1.49138	0.113	8.914e-162
UBE2B	1.49138	0.113	1.241e-150
SNX29	1.49138	0.113	5.419e-144
PNPLA4	1.49138	0.113	2.132e-149
SF3B2	1.49138	0.113	7.563e-127
DHDDS	1.49138	0.113	5.751e-150
KCNH8	1.49138	0.113	4.315e-130
AKIRIN2	1.49138	0.113	1.663e-126
WDR48	1.49138	0.113	6.031e-154
HIF1A	1.49138	0.113	4.764e-152
ZBTB6	1.49138	0.113	1.719e-146
SLC29A1	1.49136	0.115	4.508e-87
WDR90	1.49067	0.115	3.237e-116
NFKBIB	1.48996	0.115	1.668e-161
DGCR2	1.48855	0.115	3.434e-115
XRCC6	1.48786	0.115	2.616e-115
ZNF263	1.48785	0.115	1.891e-91
AP4E1	1.48646	0.116	2.534e-94
CACNA2D1	1.48431	0.117	1.658e-120
THOC5	1.48431	0.117	4.434e-148
RPS26	1.48431	0.117	8.365e-129
PSMG3	1.48431	0.117	1.667e-138
ZNF76	1.48431	0.117	5.271e-148
TRIM37	1.48431	0.117	1.974e-136
GUK1	1.48431	0.117	2.77e-151
EPC2	1.48431	0.117	2.296e-120
WAC	1.48431	0.117	1.579e-153
FBXW9	1.48431	0.117	1.120e-145
AKAP5	1.48431	0.117	2.057e-139
ZNF592	1.48431	0.117	1.687e-122
SLC35B3	1.48431	0.117	2.651e-145
EXOSC9	1.48431	0.117	5.923e-150
ROCK1	1.48431	0.117	7.114e-140
RPS27L	1.48431	0.117	1.149e-138
TMEM126A	1.48431	0.117	8.190e-152
CCDC86	1.48431	0.117	7.110e-147
PAFAH1B2	1.48431	0.117	4.735e-141
C19orf48	1.48431	0.117	3.244e-142
ANGEL1	1.48431	0.117	1.496e-150
TIMM13	1.48431	0.117	7.09e-121
FBXO31	1.4843	0.119	3.67e-164
TRAF3IP2	1.4843	0.119	5.594e-120
MMP16	1.48144	0.119	6.226e-113
PRPF40B	1.48074	0.119	4.751e-113
SERINC4	1.48001	0.119	1.755e-112
POP4	1.4786	0.12	1.617e-107
MTERF4	1.47714	0.122	4.326e-125
TMEM150A	1.47714	0.122	1.085e-135
NGDN	1.47714	0.122	7.522e-138
TCTN1	1.47714	0.122	6.004e-149
MAGOH	1.47714	0.122	1.585e-140
CROT	1.47714	0.122	1.581e-140
ARF4	1.47714	0.122	8.27e-125
ZFHX2	1.47714	0.122	8.066e-148
DCLRE1A	1.47714	0.122	6.623e-148
SKP1	1.47714	0.122	3.16e-132
SPTSSA	1.47714	0.122	5.274e-121
THAP4	1.47714	0.122	5.410e-146
CGN	1.47714	0.122	1.333e-111
PRICKLE3	1.47714	0.122	1.183e-145
DCTD	1.47714	0.122	4.109e-115
MYL6	1.47714	0.122	1.086e-139
NHLRC2	1.47714	0.122	1.405e-150
OSGIN2	1.47714	0.122	1.844e-147
ZNF347	1.47714	0.122	4.252e-148
RAP1A	1.47714	0.122	5.258e-145
UFL1	1.47714	0.122	1.333e-111
PELO	1.47714	0.122	2.008e-145
GPATCH3	1.47714	0.122	1.243e-142
ZCCHC8	1.47714	0.122	8.962e-139
RNASEH1	1.47714	0.122	5.707e-127
MTG2	1.47714	0.122	4.223e-143
CRB1	1.47714	0.122	4.426e-136
ZBTB41	1.47714	0.122	2.193e-144
KLLN	1.47712	0.124	2.093e-119
PTEN	1.47712	0.124	3.687e-171
NUDT15	1.47641	0.124	1.061e-111
VANGL2	1.47567	0.124	9.898e-80
MDC1	1.47493	0.124	8.436e-107
CDT1	1.47423	0.125	1.049e-110
ITGA1	1.47423	0.125	1.049e-110
METTL15	1.47276	0.125	6.624e-41
EPHB4	1.47129	0.125	8.563e-110
TPRN	1.47129	0.125	8.563e-110
SEC24C	1.47057	0.125	6.549e-110
KRBOX4	1.46985	0.125	1.699e-106
CCNH	1.46984	0.128	4.177e-145
STK4	1.46984	0.128	9.665e-145
CDC20	1.46984	0.128	2.504e-125
LIG1	1.46984	0.128	1.536e-151
NIPA1	1.46984	0.128	1.362e-138
CSNK1G3	1.46984	0.128	2.837e-138
ANKLE2	1.46984	0.128	1.703e-126
FXR1	1.46984	0.128	3.307e-143
ZNF785	1.46984	0.128	5.905e-142
FER	1.46984	0.128	2.794e-146
ZSWIM9	1.46984	0.128	7.533e-141
ABRACL	1.46984	0.128	1.889e-112
CHKA	1.46984	0.128	1.1e-118
SCAF1	1.46984	0.128	6.879e-122
COG2	1.46984	0.128	1.278e-135
ARRDC3	1.46984	0.128	4.837e-145
CCDC40	1.46984	0.128	9.665e-145
SIN3B	1.46984	0.128	3.149e-144
WDR87	1.46984	0.128	1.943e-149
EPHX3	1.46984	0.128	1.574e-142
C9orf40	1.46984	0.128	3.167e-147
UBA6	1.46984	0.128	2.708e-140
EFNA4	1.46984	0.128	1.015e-137
ZNF284	1.46984	0.128	1.384e-144
TMEM126B	1.46984	0.128	1.244e-132
SIPA1L3	1.46984	0.128	2.388e-135
GOPC	1.46984	0.128	5.872e-141
VAMP1	1.46984	0.128	7.696e-146
MCL1	1.46984	0.128	1.749e-135
TBX6	1.46982	0.13	1.793e-103
PHF8	1.46688	0.13	8.185e-106
RANBP9	1.46613	0.13	1.438e-108
ANKRD39	1.46613	0.13	1.438e-108
ZBTB45	1.46613	0.13	1.438e-108
VASP	1.46541	0.13	3.717e-90
ZNF432	1.46464	0.131	4.003e-108
MINDY1	1.46391	0.131	1.402e-100
APH1B	1.46241	0.133	1.006e-115
SRI	1.46241	0.133	2.129e-139
NAA50	1.46241	0.133	2.727e-139
GABRG1	1.46241	0.133	1.126e-136
MOB1B	1.46241	0.133	3.059e-143
METTL27	1.46241	0.133	2.886e-142
ALG12	1.46241	0.133	2.683e-153
ST3GAL3	1.46241	0.133	1.323e-132
MINOS1-NBL1	1.46241	0.133	3.420e-136
CRELD2	1.46241	0.133	9.179e-137
FBXO40	1.46241	0.133	2.778e-141
GRIPAP1	1.46241	0.133	2.903e-139
TRNAU1AP	1.46241	0.133	3.975e-142
ATP6V1A	1.46241	0.133	1.4e-140
DOCK7	1.46241	0.133	4.878e-140
CUL9	1.46241	0.133	5.739e-141
CBX1	1.46241	0.133	1.048e-138
SREK1	1.46241	0.133	4.156e-136
UBE2Z	1.46241	0.133	3.888e-137
SLC35A3	1.46241	0.133	1.809e-143
ATL1	1.46241	0.133	2.419e-146
ZNF623	1.46241	0.133	4.788e-137
MAPK1IP1L	1.46241	0.133	1.079e-140
MAP4K5	1.46241	0.133	2.182e-136
PHAX	1.46241	0.133	2.578e-137
DPYSL3	1.46165	0.135	3.091e-107
PSRC1	1.45862	0.135	9.56e-69
TP53I3	1.45486	0.136	4.531e-152
FIZ1	1.45486	0.136	1.31e-137
NEK7	1.45486	0.136	3.253e-134
MSH2	1.45486	0.136	1.115e-121
NRXN1	1.45486	0.136	2.155e-137
FKBP8	1.45486	0.136	3.344e-133
WDR5B	1.45486	0.136	1.247e-137
TMEM41B	1.45486	0.136	9.046e-132
MORC3	1.45486	0.136	1.753e-140
HMGN2	1.45486	0.136	7.981e-127
TAF12	1.45486	0.136	1.047e-135
CTNNA2	1.45486	0.136	5.953e-113
OSCP1	1.45486	0.136	1.705e-139
RNF6	1.45486	0.136	7.462e-139
QARS	1.45486	0.136	2.342e-136
ZNF524	1.45486	0.136	6.319e-133
CADM2	1.45486	0.136	9.405e-135
RTCA	1.45486	0.136	1.443e-135
TMEM97	1.45486	0.136	1.428e-107
SLC29A2	1.45486	0.136	4.285e-132
ZFAND2A	1.45486	0.136	1.561e-124
PIGO	1.45486	0.136	1.168e-140
TYK2	1.45486	0.136	3.747e-125
DEPDC4	1.45484	0.138	8.721e-182
TTBK2	1.45484	0.138	8.867e-114
SCYL2	1.45484	0.138	1.403e-76
CLCN6	1.4541	0.139	4.961e-105
ZNF8	1.45025	0.139	5.824e-124
BORCS8	1.44719	0.139	6.780e-96
RETREG3	1.44717	0.142	2.412e-135
IPO13	1.44717	0.142	7.400e-138
PPIB	1.44717	0.142	1.401e-134
SLC2A12	1.44717	0.142	1.959e-132
KCTD11	1.44717	0.142	2.028e-115
GINS1	1.44717	0.142	2.435e-137
RLIM	1.44717	0.142	2.246e-136
FSIP2	1.44717	0.142	8.890e-137
DCAF7	1.44717	0.142	5.383e-124
DNAJA3	1.44717	0.142	6.431e-108
INSIG1	1.44717	0.142	3.334e-116
HIST1H3H	1.44717	0.142	5.805e-112
SUPT4H1	1.44717	0.142	5.07e-127
KCTD13	1.44717	0.142	5.038e-129
ZNF630	1.44717	0.142	3.135e-137
ITGA3	1.44717	0.142	7.725e-105
FAM200B	1.44717	0.142	5.81e-130
C18orf25	1.44717	0.142	4.488e-131
MMAB	1.44717	0.142	2.633e-142
MVK	1.44717	0.142	2.739e-127
GTPBP8	1.44717	0.142	5.289e-136
TUBG1	1.44717	0.142	4.561e-142
UGT8	1.44717	0.142	1.357e-135
ABCB6	1.44717	0.142	1.934e-137
SDE2	1.44717	0.142	4.961e-125
AR	1.44717	0.142	2.096e-117
DZANK1	1.44717	0.142	3.84e-142
C19orf33	1.44717	0.142	2.647e-137
MKL2	1.44717	0.142	4.726e-135
NAB1	1.44717	0.142	7.677e-111
WDR7	1.44717	0.142	2.659e-136
POLR3F	1.44717	0.142	5.957e-105
C1orf116	1.44717	0.142	9.074e-137
HDHD3	1.44717	0.142	4.485e-125
LOC101927322	1.44717	0.142	1.253e-92
POLR2I	1.44328	0.144	2.767e-141
CTDSPL2	1.44171	0.144	1.598e-101
JMJD6	1.43936	0.144	2.811e-134
ZNF646	1.43935	0.147	7.465e-125
ZNF668	1.43935	0.147	3.894e-131
USPL1	1.43935	0.147	7.939e-120
CCDC83	1.43935	0.147	1.009e-126
C12orf57	1.43935	0.147	2.445e-135
TMEM120B	1.43935	0.147	6.301e-130
ZNF143	1.43935	0.147	1.484e-100
SULF1	1.43935	0.147	4.671e-132
NKAPD1	1.43935	0.147	3.491e-133
PIH1D2	1.43935	0.147	2.586e-138
SMARCD1	1.43935	0.147	4.933e-126
CCDC6	1.43935	0.147	4.113e-123
SHB	1.43935	0.147	3.265e-124
FAM219B	1.43935	0.147	2.044e-125
THAP12	1.43935	0.147	2.282e-109
GVQW3	1.43935	0.147	4.477e-139
HSF2BP	1.43935	0.147	4.414e-129
PANK3	1.43935	0.147	6.975e-131
NMT1	1.43935	0.147	6.303e-130
GEMIN7	1.43935	0.147	4.503e-131
N4BP2	1.43935	0.147	3.284e-104
NUP85	1.43935	0.147	2.120e-134
SLC35F5	1.43935	0.147	1.647e-119
SUCLG1	1.43935	0.147	6.312e-130
ASNA1	1.43935	0.147	2.354e-111
SMARCA5	1.43935	0.147	1.358e-127
NAF1	1.43935	0.147	3.927e-133
DCAF8	1.43935	0.147	3.633e-135
CPEB4	1.43935	0.147	8.079e-131
EIF2S2	1.43935	0.147	5.322e-129
SLC13A4	1.43935	0.147	3.192e-134
MED10	1.43935	0.147	7.703e-134
ZNF846	1.43935	0.147	2.301e-132
STK26	1.43935	0.147	6.802e-132
RBM34	1.43935	0.147	1.690e-133
RRP1B	1.43935	0.147	6.81e-139
SSU72	1.43935	0.147	8.857e-130
EIF3L	1.43935	0.147	4.454e-135
CALD1	1.43933	0.15	1.415e-100
SNRPA1	1.43933	0.15	4.966e-149
XPO1	1.43697	0.15	1.615e-86
KLC1	1.43697	0.15	3.238e-100
EFTUD2	1.43538	0.151	1.111e-157
TAF15	1.43379	0.151	2.392e-99
ARFGAP2	1.43138	0.153	4.472e-126
ELAVL1	1.43138	0.153	4.308e-124
VCPKMT	1.43138	0.153	6.173e-125
NEK2	1.43138	0.153	2.242e-128
USP22	1.43138	0.153	2.429e-116
SUB1	1.43138	0.153	2.339e-132
ANKRD12	1.43138	0.153	6.517e-126
FAM49B	1.43138	0.153	3.712e-126
TSTA3	1.43138	0.153	2.806e-121
CDKN2AIP	1.43138	0.153	1.528e-105
RAB18	1.43138	0.153	3.015e-132
NRSN2	1.43138	0.153	6.127e-133
ACP2	1.43138	0.153	1.156e-116
OCIAD1	1.43138	0.153	3.564e-129
FBXO47	1.43138	0.153	1.269e-132
ERICH2	1.43138	0.153	1.177e-131
TBL3	1.43138	0.153	8.532e-131
ABCF3	1.43138	0.153	6.041e-131
B3GAT3	1.43138	0.153	2.853e-131
SPTAN1	1.43138	0.153	4.707e-129
NME1-NME2	1.43138	0.153	3.185e-123
DPH6	1.43138	0.153	7.871e-131
NME1	1.43138	0.153	1.517e-121
PPP1R18	1.43138	0.153	2.08e-129
PARP6	1.43138	0.153	7.514e-127
CHPF2	1.43138	0.153	7.773e-129
CMPK1	1.43138	0.153	5.327e-129
DPH5	1.43138	0.153	6.933e-103
DDX19A	1.43138	0.153	1.464e-118
CD2AP	1.43136	0.155	8.76e-133
SLC25A28	1.43136	0.155	8.715e-65
IZUMO1	1.42975	0.155	6.172e-98
HNRNPL	1.42815	0.156	2.417e-91
CKS2	1.42328	0.156	9.877e-77
METTL23	1.42328	0.156	3.533e-79
FOPNL	1.42326	0.158	1.138e-121
MAT2B	1.42326	0.158	3.35e-129
ZNF569	1.42326	0.158	5.386e-115
NME6	1.42326	0.158	2.374e-124
NEU3	1.42326	0.158	2.51e-129
LENG8	1.42326	0.158	2.169e-126
PDS5B	1.42326	0.158	1.703e-120
ZNF570	1.42326	0.158	8.501e-97
NEK4	1.42326	0.158	6.212e-126
DDX20	1.42326	0.158	1.818e-127
THAP7	1.42326	0.158	5.756e-126
RYK	1.42326	0.158	4.976e-116
ZNF420	1.42326	0.158	2.708e-126
GTF2H4	1.42326	0.158	1.553e-126
KIF2C	1.42326	0.158	1.186e-128
KPNA6	1.42326	0.158	4.799e-126
ZNF70	1.42326	0.158	6.365e-125
PYROXD2	1.42326	0.158	9.732e-129
VTI1B	1.42326	0.158	4.955e-125
GPR75-ASB3	1.42326	0.158	1.420e-125
SLC38A2	1.42326	0.158	7.248e-128
PTPN14	1.42326	0.158	3.489e-99
GMFB	1.42326	0.158	1.011e-123
TECPR1	1.42326	0.158	1.863e-115
RAD51AP1	1.42326	0.158	1.992e-124
SLC39A1	1.42326	0.158	4.644e-101
C12orf4	1.42326	0.158	3.002e-132
NECAB3	1.42326	0.158	2.129e-125
RPP40	1.42326	0.158	1.009e-125
EXOC3	1.42164	0.16	9.794e-86
SLC25A10	1.41997	0.16	2.272e-95
ILF3	1.41915	0.161	1.826e-95
DEPDC5	1.41913	0.161	2.757e-122
RPL23A	1.41666	0.161	1.635e-94
FAM96A	1.41499	0.163	1.057e-123
SIRT3	1.41499	0.163	7.603e-130
SS18	1.41499	0.163	1.061e-105
ZNF629	1.41499	0.163	1.022e-124
TICRR	1.41499	0.163	1.782e-121
RAD50	1.41499	0.163	2.324e-126
C6orf106	1.41499	0.163	7.555e-122
TNKS1BP1	1.41499	0.163	1.739e-125
SNX11	1.41499	0.163	4.584e-123
FAF2	1.41499	0.163	9.013e-109
MOCS2	1.41499	0.163	6.679e-123
RABGGTA	1.41499	0.163	1.208e-124
CSTF2T	1.41499	0.163	6.482e-105
RMDN3	1.41499	0.163	1.120e-122
BTG1	1.41499	0.163	2.168e-110
FBXL7	1.41499	0.163	6.917e-122
EGLN3	1.41499	0.163	1.618e-98
ZNF391	1.41499	0.163	9.908e-126
HIST1H2BD	1.41499	0.163	6.986e-120
TMEM44	1.41499	0.163	1.26e-123
LZTS2	1.41499	0.163	1.037e-119
GABARAPL2	1.41499	0.163	1.119e-122
CDCA5	1.41499	0.163	8.721e-122
ZFPL1	1.41499	0.163	1.401e-129
CCDC174	1.41499	0.163	1.259e-123
RPS6KB2	1.41499	0.163	1.484e-121
SNTB2	1.41499	0.163	1.033e-120
ZNF235	1.41499	0.163	7.168e-125
CTTNBP2NL	1.41499	0.163	1.588e-119
APTX	1.41499	0.163	3.648e-125
CBR4	1.41499	0.163	1.486e-121
ATG4D	1.41499	0.163	4.839e-122
INSIG2	1.41499	0.163	5.248e-126
MYCBP	1.41499	0.163	2.679e-118
CD74	1.41499	0.163	1.316e-126
SRM	1.41497	0.166	4.551e-94
TLE4	1.41497	0.166	1.940e-101
BMF	1.41497	0.166	1.038e-124
NUP155	1.41497	0.166	7.325e-135
YES1	1.41497	0.166	6.996e-62
EGLN2	1.40995	0.167	8.341e-93
AP1S3	1.40656	0.168	9.749e-123
SETDB2	1.40656	0.168	2.458e-105
LYRM2	1.40656	0.168	8.992e-114
NAT10	1.40656	0.168	2.401e-112
RRBP1	1.40656	0.168	1.499e-110
GLRA3	1.40656	0.168	6.778e-124
SMG9	1.40656	0.168	4.593e-121
EPM2A	1.40656	0.168	2.727e-120
CLN8	1.40656	0.168	2.035e-102
ATP6V1E1	1.40656	0.168	1.356e-120
NAT14	1.40656	0.168	9.553e-120
SUPT16H	1.40656	0.168	6.991e-122
MON2	1.40656	0.168	5.188e-123
ATG7	1.40656	0.168	1.489e-123
NDUFV3	1.40656	0.168	3.489e-115
CHMP4C	1.40656	0.168	1.095e-120
STXBP5L	1.40656	0.168	1.233e-110
BCL2L2	1.40656	0.168	3.738e-121
REPS1	1.40656	0.168	9.618e-123
GTF3C6	1.40656	0.168	8.957e-123
RPL23	1.40656	0.168	1.243e-120
FAAP20	1.40654	0.17	1.13e-107
RAB5C	1.40654	0.17	1.149e-49
INTS4	1.40654	0.17	9.968e-120
NEK8	1.40654	0.17	1.834e-62
ZMYM3	1.40482	0.171	1.8e-75
IQGAP2	1.39969	0.171	2.936e-90
EIF2B5	1.39967	0.171	1.269e-76
METTL21A	1.39881	0.171	2.39e-90
SWAP70	1.39796	0.174	1.885e-118
PSMD9	1.39796	0.174	9.441e-120
NBEA	1.39796	0.174	9.339e-114
ZNF292	1.39796	0.174	2.068e-111
TSPYL4	1.39796	0.174	1.251e-117
DSE	1.39796	0.174	7.91e-124
CTGF	1.39796	0.174	1.241e-109
DGCR6L	1.39796	0.174	6.227e-120
NF1	1.39796	0.174	1.516e-116
CDKN2AIPNL	1.39796	0.174	1.237e-117
HSPB9	1.39796	0.174	9.801e-121
SFXN2	1.39796	0.174	7.089e-118
ARL3	1.39796	0.174	9.201e-124
PEX26	1.39796	0.174	5.356e-118
MALT1	1.39796	0.174	5.399e-133
SAV1	1.39796	0.174	2.779e-118
HECTD1	1.39796	0.174	2.416e-104
DEDD	1.39796	0.174	4.178e-93
CHD9	1.39796	0.174	6.224e-120
CALM1	1.39796	0.174	1.663e-115
FBXO22	1.39796	0.174	1.487e-112
RPL18A	1.39796	0.174	2.774e-118
CALM3	1.39796	0.174	1.029e-115
ZMPSTE24	1.39796	0.174	3.764e-117
SH3D21	1.39796	0.174	1.885e-118
C19orf44	1.39796	0.174	3.050e-125
CALR3	1.39796	0.174	6.729e-96
IER2	1.39796	0.174	1.019e-93
C12orf73	1.39796	0.174	1.829e-120
ACTG1	1.39796	0.174	4.331e-99
STX10	1.39796	0.174	2.448e-124
ZSCAN12	1.39796	0.174	5.145e-118
MXD3	1.39796	0.174	1.81e-108
KLHDC10	1.39796	0.174	6.502e-113
PNPLA3	1.39796	0.174	8.827e-118
TSPAN17	1.39796	0.174	9.371e-119
METTL25	1.39796	0.174	1.376e-123
CCDC59	1.39796	0.174	2.945e-116
CMTR1	1.39796	0.174	4.767e-120
HMGCL	1.39796	0.174	8.084e-119
EIF1B	1.39796	0.174	6.439e-115
CMC1	1.39796	0.174	2.339e-104
PPP5D1	1.39796	0.174	5.625e-124
RBM4B	1.39796	0.174	5.721e-118
U2AF1	1.39796	0.174	7.962e-100
FEM1A	1.39794	0.178	3.798e-142
CUL1	1.39709	0.178	6.267e-90
VPS4B	1.39709	0.178	5.400e-138
ELOVL1	1.3962	0.178	2.135e-89
ZNF790	1.3962	0.178	2.135e-89
PLD2	1.39447	0.178	5.424e-89
PIAS3	1.3927	0.179	1.103e-75
SH3BGR	1.39007	0.179	3.042e-88
SNX10	1.38918	0.181	1.176e-117
TTC21B	1.38918	0.181	8.366e-116
SPIN3	1.38918	0.181	1.091e-116
GMEB1	1.38918	0.181	8.729e-116
SSH1	1.38918	0.181	9.497e-105
USP47	1.38918	0.181	1.225e-117
NOL6	1.38918	0.181	7.534e-111
TMEM167B	1.38918	0.181	1.472e-117
RAB21	1.38918	0.181	8.508e-118
SLC35C2	1.38918	0.181	1.801e-115
CHST6	1.38918	0.181	9.466e-118
C12orf60	1.38918	0.181	8.371e-121
WBP11	1.38918	0.181	9.877e-108
GUSB	1.38918	0.181	4.112e-118
C11orf24	1.38918	0.181	1.313e-113
UBE2K	1.38918	0.181	1.284e-113
BLOC1S1	1.38918	0.181	4.949e-111
SOCS5	1.38918	0.181	1.036e-111
ZNF410	1.38918	0.181	3.421e-117
CHFR	1.38918	0.181	6.696e-110
NUMB	1.38918	0.181	3.175e-113
EEF1G	1.38918	0.181	1.511e-111
ARHGEF16	1.38918	0.181	6.828e-115
PPP6C	1.38918	0.181	1.366e-109
PIAS1	1.38918	0.181	1.173e-116
DBNL	1.38918	0.181	1.004e-115
IFT172	1.38918	0.181	3.559e-114
ARIH1	1.38918	0.181	4.563e-102
TRPC1	1.38918	0.181	1.593e-111
VPS45	1.38918	0.181	2.122e-115
MTMR11	1.38918	0.181	6.834e-115
RANBP2	1.38918	0.181	9.463e-118
NAA40	1.38918	0.181	2.052e-110
WDR82	1.38918	0.181	1.313e-113
NUP214	1.38917	0.184	1.991e-148
AKAP8	1.38917	0.184	1.013e-43
CCDC103	1.38917	0.184	9.528e-90
DCUN1D3	1.38917	0.184	1.043e-42
PELI3	1.38917	0.184	6.671e-51
CANX	1.38917	0.184	3.761e-144
ACYP2	1.38917	0.184	6.684e-105
TTC26	1.38917	0.184	5.71e-85
COG1	1.3883	0.185	8.007e-88
GDF9	1.38741	0.185	8.713e-134
PSMD13	1.38383	0.185	1.795e-86
PIH1D1	1.38382	0.185	1.865e-86
TMEM18	1.38292	0.186	1.464e-86
SAMD4B	1.38023	0.188	1.714e-88
DNAJC24	1.38023	0.188	5.229e-107
UQCRFS1	1.38023	0.188	7.473e-113
PCYT1A	1.38023	0.188	7.688e-114
DBF4B	1.38023	0.188	3.042e-115
PICALM	1.38023	0.188	2.12e-102
NECAP2	1.38023	0.188	3.738e-115
SMG5	1.38023	0.188	9.787e-111
DCDC1	1.38023	0.188	6.584e-118
SPAG9	1.38023	0.188	2.966e-115
PPP6R1	1.38023	0.188	3.188e-89
STMP1	1.38023	0.188	7.e-112
CD276	1.38023	0.188	2.662e-111
ZNF580	1.38023	0.188	5.075e-113
ZNF583	1.38023	0.188	3.707e-108
MAPKAP1	1.38023	0.188	1.358e-111
STK11	1.38023	0.188	3.742e-107
GNB1	1.38023	0.188	9.312e-94
SRSF3	1.38023	0.188	8.066e-105
ZNF79	1.38023	0.188	1.201e-113
UGCG	1.38023	0.188	3.387e-111
BRAF	1.38023	0.188	5.019e-112
IKZF2	1.38023	0.188	1.331e-107
R3HCC1	1.38023	0.188	1.833e-115
CLNS1A	1.38023	0.188	5.173e-113
SNX3	1.38023	0.188	6.262e-112
SLC16A13	1.38023	0.188	3.040e-108
PLTP	1.38023	0.188	1.527e-109
FUCA2	1.38023	0.188	3.018e-116
CARS	1.38023	0.188	5.940e-114
NAP1L1	1.38023	0.188	3.353e-115
EIF2B2	1.38023	0.188	6.788e-106
INPP5F	1.38023	0.188	1.556e-109
CCT2	1.38023	0.188	4.846e-115
DPY19L4	1.38021	0.191	6.095e-122
SAMD8	1.38021	0.191	4.017e-141
CEP57L1	1.37751	0.191	2.6e-85
ARPC1A	1.3711	0.191	2.097e-87
ATF7	1.37109	0.194	4.326e-110
SNW1	1.37109	0.194	2.930e-109
FDXACB1	1.37109	0.194	3.24e-105
MTX1	1.37109	0.194	2.426e-110
C14orf178	1.37109	0.194	1.933e-115
INO80D	1.37109	0.194	8.565e-113
YOD1	1.37109	0.194	9.150e-112
NAGK	1.37109	0.194	1.078e-110
ZDHHC24	1.37109	0.194	1.396e-177
ICK	1.37109	0.194	1.286e-111
ZFP36L1	1.37109	0.194	2.817e-112
PPP5C	1.37109	0.194	4.408e-110
DALRD3	1.37109	0.194	4.625e-111
WDR25	1.37109	0.194	5.945e-114
NTPCR	1.37109	0.194	1.602e-110
RPL7L1	1.37109	0.194	4.840e-111
SLC9A8	1.37109	0.194	3.516e-109
CBL	1.37109	0.194	1.944e-91
GALC	1.37109	0.194	3.015e-111
C11orf1	1.37109	0.194	3.467e-174
THBS3	1.37109	0.194	4.249e-111
POMGNT1	1.37109	0.194	2.804e-102
ADPRM	1.37109	0.194	3.384e-115
SCO1	1.37109	0.194	4.051e-105
H2AFZ	1.37109	0.194	2.443e-104
BCAP29	1.37109	0.194	1.295e-112
ZNF346	1.37109	0.194	1.265e-110
SWSAP1	1.37109	0.194	5.658e-112
RNF11	1.37109	0.194	1.005e-110
ANK3	1.37109	0.194	2.493e-112
TMEM69	1.37109	0.194	1.778e-105
ANO5	1.37109	0.194	1.753e-104
EDRF1	1.37109	0.194	1.93e-110
UBE2D2	1.37109	0.194	3.043e-111
C12orf49	1.37109	0.194	1.504e-105
RNFT2	1.37109	0.194	1.166e-114
BRWD3	1.37109	0.194	2.515e-89
KIF2A	1.37109	0.194	2.281e-103
OCLN	1.37109	0.194	7.391e-113
SLC25A43	1.37109	0.194	3.325e-110
MEF2A	1.37109	0.194	8.892e-104
PTGR2	1.37109	0.194	1.006e-109
KIF18B	1.37109	0.194	4.46e-108
OSBPL7	1.37109	0.194	2.13e-111
ZNF345	1.37109	0.194	2.426e-110
TTC32	1.37107	0.198	2.719e-137
DNAJC4	1.37107	0.198	2.139e-87
KIFC1	1.37107	0.198	5.266e-103
PFN2	1.37107	0.198	1.541e-83
MCPH1	1.37016	0.198	1.201e-83
TRIM52	1.36922	0.198	4.004e-83
ACTN3	1.36737	0.199	7.382e-65
FKBP14	1.36734	0.199	4.459e-112
ANAPC4	1.36549	0.199	2.326e-55
RCOR3	1.36455	0.199	8.901e-67
EPS15	1.36361	0.199	6.982e-82
PPP2R5E	1.36175	0.201	9.785e-104
NBAS	1.36175	0.201	3.143e-108
UQCC3	1.36175	0.201	3.808e-108
PIDD1	1.36175	0.201	2.616e-109
PRMT3	1.36175	0.201	5.158e-107
MOB4	1.36175	0.201	7.709e-110
ZNF665	1.36175	0.201	1.008e-106
DSN1	1.36175	0.201	3.619e-106
PURB	1.36175	0.201	1.036e-103
CLN5	1.36175	0.201	2.382e-109
SARS2	1.36175	0.201	1.453e-108
TIPARP	1.36175	0.201	7.654e-109
RB1	1.36175	0.201	1.006e-107
CMTM3	1.36175	0.201	3.664e-107
MRPS12	1.36175	0.201	5.807e-112
FAM193B	1.36175	0.201	2.748e-108
NXT1	1.36175	0.201	2.823e-101
DDX3X	1.36175	0.201	2.289e-102
SNX21	1.36175	0.201	3.085e-109
COX10	1.36175	0.201	6.461e-106
ZSCAN21	1.36175	0.201	1.178e-107
COMMD8	1.36175	0.201	1.093e-109
PYROXD1	1.36175	0.201	1.116e-109
TRDMT1	1.36175	0.201	7.426e-110
AMMECR1	1.36175	0.201	8.229e-106
ABCF1	1.36175	0.201	2.636e-107
RBX1	1.36175	0.201	6.869e-102
PDCD7	1.36175	0.201	1.545e-108
BET1	1.36175	0.201	2.228e-100
ESYT2	1.35984	0.204	4.669e-81
NACC1	1.35222	0.204	1.206e-70
MRPS24	1.3522	0.207	2.120e-105
ZBTB17	1.3522	0.207	8.539e-106
RFFL	1.3522	0.207	1.994e-106
GFPT1	1.3522	0.207	1.897e-104
DRG1	1.3522	0.207	8.645e-104
CPSF6	1.3522	0.207	7.805e-104
TCF25	1.3522	0.207	3.286e-104
DAZAP2	1.3522	0.207	5.528e-105
NOS1AP	1.3522	0.207	3.574e-104
TIMM9	1.3522	0.207	1.589e-105
ARFGAP1	1.3522	0.207	6.629e-101
RAB2B	1.3522	0.207	5.151e-109
KCTD3	1.3522	0.207	1.987e-104
GPATCH4	1.3522	0.207	1.879e-105
OGDH	1.3522	0.207	2.207e-105
ZBTB4	1.3522	0.207	2.065e-105
COPZ1	1.3522	0.207	7.967e-106
KIAA0586	1.3522	0.207	2.100e-109
SRP54	1.3522	0.207	5.161e-86
KIF5A	1.3522	0.207	7.205e-106
MYCN	1.3522	0.207	5.924e-88
RINT1	1.3522	0.207	2.844e-105
VPS4A	1.3522	0.207	1.195e-98
E2F4	1.3522	0.207	3.911e-104
FAM118B	1.3522	0.207	4.148e-105
RPUSD4	1.3522	0.207	7.959e-109
SMARCB1	1.3522	0.207	2.084e-105
XRN1	1.3522	0.207	2.065e-105
PPP4R4	1.3522	0.207	2.201e-88
CNP	1.3522	0.207	2.070e-104
INTS14	1.3522	0.207	7.471e-105
ZFP36	1.3522	0.207	1.026e-105
DNAH7	1.3522	0.207	3.859e-105
TFAM	1.3522	0.207	2.029e-107
SLC35B2	1.3522	0.207	1.701e-98
PPP4R2	1.3522	0.207	4.705e-107
SLC24A1	1.3522	0.207	5.646e-109
BMP2K	1.3522	0.207	1.087e-87
CEP95	1.3522	0.207	1.602e-107
MED17	1.3522	0.207	2.943e-99
COX7C	1.3522	0.207	1.144e-107
DDX5	1.3522	0.207	9.919e-94
MAP3K13	1.3522	0.207	4.249e-107
LRRIQ1	1.35218	0.21	4.104e-150
CIC	1.35218	0.21	4.588e-41
WASL	1.35218	0.21	1.147e-117
KLC2	1.35218	0.21	9.957e-133
PNPLA8	1.35218	0.21	5.292e-98
PRDM4	1.35218	0.21	1.026e-129
TSPAN19	1.35218	0.21	3.197e-105
ORAI3	1.3493	0.211	4.139e-79
RPL37	1.3483	0.211	1.36e-78
LOC101927572	1.34244	0.215	2.203e-106
TUBA1B	1.34244	0.215	1.880e-103
LARP1B	1.34244	0.215	1.989e-89
PRKACB	1.34244	0.215	1.050e-97
USP11	1.34244	0.215	2.062e-103
UBXN8	1.34244	0.215	2.151e-102
TOMM7	1.34244	0.215	6.157e-102
HIST3H2BB	1.34244	0.215	4.155e-106
RAB23	1.34244	0.215	5.436e-104
ATG101	1.34244	0.215	1.068e-99
BRMS1	1.34244	0.215	3.681e-104
CCNI	1.34244	0.215	1.934e-98
TAF13	1.34244	0.215	2.147e-104
PPL	1.34244	0.215	3.167e-101
CFL2	1.34244	0.215	1.825e-104
PSMA1	1.34244	0.215	8.990e-102
UBR1	1.34244	0.215	2.569e-102
C15orf41	1.34244	0.215	7.596e-104
ZC3H10	1.34244	0.215	1.350e-103
NFAT5	1.34244	0.215	5.826e-98
ANKRD52	1.34244	0.215	4.544e-101
SLC33A1	1.34244	0.215	2.732e-97
IQCE	1.34244	0.215	4.001e-104
HIST3H2A	1.34244	0.215	1.018e-85
LIPT2	1.34244	0.215	1.687e-102
MACO1	1.34244	0.215	2.164e-101
NHSL2	1.34244	0.215	1.541e-93
CHIC1	1.34244	0.215	6.512e-102
PHF12	1.34244	0.215	3.500e-99
HSPA4	1.34244	0.215	3.987e-97
FAM135A	1.34244	0.215	3.315e-93
LOC100287896	1.34244	0.215	2.63e-106
SF3B1	1.34244	0.215	2.274e-97
SPACA6	1.34244	0.215	7.934e-90
GPAA1	1.34244	0.215	4.524e-102
RBMS1	1.34244	0.215	1.123e-94
ZCCHC18	1.34244	0.215	1.529e-100
SPPL3	1.34244	0.215	2.288e-103
MCM9	1.34244	0.215	7.148e-102
CHRDL1	1.34244	0.215	8.802e-101
RBMX2	1.34244	0.215	8.266e-103
DNAJC7	1.34244	0.215	2.275e-98
ALKBH6	1.34244	0.215	1.536e-85
NKIRAS2	1.34244	0.215	1.485e-105
MFF	1.34244	0.215	3.88e-103
BBS1	1.34244	0.215	1.837e-104
TIAL1	1.34244	0.215	3.811e-104
TMEM254	1.34244	0.215	3.229e-104
MTIF3	1.34242	0.219	1.781e-74
SSSCA1	1.34242	0.219	1.042e-81
METAP2	1.34242	0.219	9.94e-125
FUZ	1.34242	0.219	7.907e-134
OTUD6B	1.34048	0.219	5.599e-69
TOX4	1.33947	0.219	4.575e-77
PTMA	1.33947	0.219	4.575e-77
CBX2	1.33748	0.219	1.169e-76
ZNF181	1.33445	0.219	6.039e-99
PAWR	1.33246	0.224	5.975e-90
PGGT1B	1.33246	0.224	7.366e-101
ICE2	1.33246	0.224	6.102e-101
OXA1L	1.33246	0.224	4.274e-101
ZNF394	1.33246	0.224	5.653e-99
PSMB5	1.33246	0.224	2.630e-100
LRGUK	1.33246	0.224	7.682e-100
TBCCD1	1.33246	0.224	5.355e-100
HMGXB4	1.33246	0.224	1.011e-101
ATP6AP1	1.33246	0.224	2.763e-101
ZSWIM7	1.33246	0.224	1.466e-103
ZNF44	1.33246	0.224	2.533e-88
ATAD3A	1.33246	0.224	5.334e-88
WDR37	1.33246	0.224	5.341e-80
PITHD1	1.33246	0.224	4.722e-100
PDPN	1.33246	0.224	4.708e-97
MDM2	1.33246	0.224	4.262e-95
LMF2	1.33246	0.224	4.962e-103
TRAPPC8	1.33246	0.224	1.276e-98
NFYB	1.33246	0.224	9.902e-96
CTNND2	1.33246	0.224	5.362e-102
LCMT2	1.33246	0.224	2.008e-96
MCUR1	1.33246	0.224	6.143e-99
PLK4	1.33246	0.224	1.127e-99
UNC13A	1.33246	0.224	5.036e-98
C5orf51	1.33246	0.224	1.039e-97
FBXO4	1.33246	0.224	3.036e-101
BTBD1	1.33246	0.224	3.953e-101
LAMP1	1.33246	0.224	5.017e-101
BNIP2	1.33246	0.224	6.384e-84
AGO3	1.33246	0.224	4.951e-87
TGOLN2	1.33246	0.224	1.359e-100
MIOS	1.33246	0.224	4.416e-99
IFT52	1.33246	0.224	1.341e-100
RALGPS2	1.33246	0.224	3.083e-98
ARF3	1.33246	0.224	9.504e-99
MIEF2	1.33246	0.224	4.986e-100
DDIT3	1.33246	0.224	6.849e-89
COA6	1.33246	0.224	5.016e-93
PSME3	1.33246	0.224	9.613e-101
RBBP6	1.33246	0.224	1.652e-99
PREB	1.33246	0.224	6.825e-101
NAXE	1.33246	0.224	4.986e-100
TRMT61B	1.33246	0.224	6.704e-100
TUFM	1.33246	0.224	1.462e-85
VPS11	1.33246	0.224	5.268e-100
SH2B1	1.33246	0.224	1.479e-103
STK35	1.33246	0.224	6.894e-97
ZNF771	1.33246	0.224	1.011e-101
ZNF805	1.33246	0.224	2.937e-100
ZNF230	1.33246	0.224	1.145e-99
REXO1	1.33246	0.224	3.688e-100
USF3	1.33246	0.224	8.277e-101
TSC1	1.33246	0.224	4.747e-94
TTC19	1.33246	0.224	3.036e-101
IMPA1	1.33246	0.224	1.963e-101
SMURF1	1.33246	0.224	8.025e-97
ZBTB43	1.33246	0.224	1.513e-99
GFI1B	1.33246	0.224	1.039e-100
OTUD7B	1.33246	0.224	1.638e-101
VPS72	1.33246	0.224	1.156e-101
FMC1	1.33244	0.229	1.974e-137
PSME4	1.33244	0.229	2.221e-102
FBXO30	1.33242	0.229	1.067e-73
LCA5L	1.3294	0.229	4.966e-75
RIT1	1.32736	0.229	1.262e-74
ZMYM5	1.32736	0.229	1.262e-74
LIN28A	1.32533	0.229	3.173e-74
PTGES3	1.32325	0.229	8.117e-74
SNRNP70	1.32224	0.232	3.987e-99
GLUD1	1.32224	0.232	2.575e-98
BICRA	1.32224	0.232	1.149e-98
LRRC9	1.32224	0.232	3.260e-98
FAM35A	1.32224	0.232	5.727e-77
TMEM222	1.32224	0.232	1.474e-98
MRPL33	1.32224	0.232	2.72e-97
TEN1	1.32224	0.232	7.004e-80
SUDS3	1.32224	0.232	7.288e-98
PDCD2	1.32224	0.232	1.057e-75
C11orf80	1.32224	0.232	9.794e-97
SNRPB2	1.32224	0.232	9.549e-98
DCTPP1	1.32224	0.232	7.825e-97
CYBA	1.32224	0.232	2.676e-98
PNPLA6	1.32224	0.232	1.805e-97
DHRS11	1.32224	0.232	3.268e-98
BRCA2	1.32224	0.232	3.610e-97
NOP56	1.32224	0.232	1.235e-94
CHUK	1.32224	0.232	1.092e-97
PAPOLG	1.32224	0.232	4.646e-97
KHDC1	1.32224	0.232	4.399e-99
RSL24D1	1.32224	0.232	1.196e-92
FAM83G	1.32224	0.232	8.247e-98
E2F7	1.32224	0.232	3.195e-97
FNTA	1.32224	0.232	2.849e-92
ABHD10	1.32224	0.232	9.820e-99
ZNF222	1.32224	0.232	2.72e-97
GOLT1A	1.32224	0.232	6.261e-96
TRAM2	1.32224	0.232	5.296e-94
ZNF510	1.32224	0.232	9.392e-77
TYMS	1.32224	0.232	1.637e-97
NUTF2	1.32224	0.232	4.398e-99
ZNF594	1.32224	0.232	2.894e-98
ARAF	1.32224	0.232	1.230e-97
DPM3	1.32224	0.232	6.390e-99
SLC50A1	1.32224	0.232	7.088e-99
PJA2	1.32222	0.235	1.394e-87
U2AF2	1.32222	0.235	5.630e-40
STAT2	1.32222	0.235	4.552e-119
ZNF852	1.32222	0.235	1.247e-63
OARD1	1.3222	0.236	2.403e-47
NFYA	1.3222	0.236	4.186e-96
RFXANK	1.31808	0.236	2.189e-78
WARS	1.31806	0.236	1.659e-72
DENND4C	1.31597	0.236	1.699e-67
SNRPD2	1.31178	0.239	4.456e-132
ZNF778	1.31178	0.239	1.31e-84
ADAT3	1.31178	0.239	1.899e-84
EMP2	1.31178	0.239	2.125e-95
DOHH	1.31178	0.239	4.735e-95
MIS18BP1	1.31178	0.239	5.517e-96
B4GALT5	1.31178	0.239	2.621e-94
ASF1B	1.31178	0.239	2.584e-73
NDC80	1.31178	0.239	8.242e-97
DSC2	1.31178	0.239	8.138e-96
QPCTL	1.31178	0.239	4.454e-67
ZFP30	1.31178	0.239	1.075e-90
BCAS4	1.31178	0.239	2.93e-95
ABCC1	1.31178	0.239	3.253e-95
METTL4	1.31178	0.239	5.584e-97
PTPN9	1.31178	0.239	2.472e-92
KLF8	1.31178	0.239	6.842e-96
FAM3A	1.31178	0.239	2.746e-93
WDR49	1.31178	0.239	2.247e-86
STX3	1.31178	0.239	9.779e-96
CNKSR1	1.31178	0.239	1.937e-95
ZDHHC12	1.31178	0.239	2.084e-91
RAD54B	1.31178	0.239	6.993e-95
ZNF384	1.31178	0.239	1.029e-85
BICD2	1.31178	0.239	3.8e-85
SEPSECS	1.31178	0.239	3.250e-96
CKMT2	1.31178	0.239	4.233e-96
ANAPC1	1.31178	0.239	3.513e-94
HBS1L	1.31178	0.239	4.193e-95
IGF2R	1.31178	0.239	3.28e-93
ROBO1	1.31178	0.239	3.301e-95
NT5DC2	1.31178	0.239	1.075e-71
CCNJL	1.31178	0.239	1.016e-94
EIF4B	1.31178	0.239	2.563e-71
NDUFB6	1.31178	0.239	2.068e-96
SYTL2	1.31178	0.239	1.114e-95
MFSD13A	1.31175	0.241	2.310e-65
CLIC4	1.31175	0.241	1.426e-106
NECTIN2	1.31071	0.242	2.089e-71
CUTA	1.30752	0.242	1.105e-149
RPUSD2	1.30105	0.244	7.672e-94
ZNF532	1.30105	0.244	3.388e-71
ACSS3	1.30105	0.244	8.411e-93
PUS10	1.30105	0.244	4.612e-93
TRMT1	1.30105	0.244	1.175e-86
PEX13	1.30105	0.244	3.362e-93
NCAPH	1.30105	0.244	1.062e-90
DPM2	1.30105	0.244	1.212e-93
RTRAF	1.30105	0.244	1.681e-91
HAX1	1.30105	0.244	2.837e-93
ZNF579	1.30105	0.244	4.998e-93
CREM	1.30105	0.244	3.299e-91
FAM131A	1.30105	0.244	7.029e-93
ERCC3	1.30105	0.244	1.902e-91
CWC22	1.30105	0.244	7.822e-93
HEATR5A	1.30105	0.244	4.858e-93
KNSTRN	1.30105	0.244	2.664e-93
UBE2E1	1.30105	0.244	1.112e-90
TPBG	1.30105	0.244	7.821e-93
GRM3	1.30105	0.244	7.365e-93
CDCA7L	1.30105	0.244	2.474e-89
GPATCH2L	1.30105	0.244	5.357e-93
KDM5A	1.30105	0.244	9.54e-86
CCDC77	1.30105	0.244	7.139e-95
SLC9A6	1.30105	0.244	5.535e-93
ATP5PD	1.30105	0.244	8.903e-95
HSP90AA1	1.30105	0.244	8.477e-70
KCTD2	1.30105	0.244	4.771e-91
ZFP36L2	1.30105	0.244	1.366e-87
RPL10	1.30105	0.244	4.894e-85
SF3A3	1.30105	0.244	9.082e-94
CHST12	1.30105	0.244	3.466e-90
FBXW8	1.30105	0.244	3.366e-93
RASAL2	1.30103	0.247	4.204e-131
ZNF48	1.30103	0.247	3.34e-81
ABCB7	1.30103	0.247	1.286e-120
CSRP2	1.30103	0.247	3.658e-118
PCNX3	1.29996	0.247	2.086e-69
HSPA13	1.29883	0.247	2.689e-135
ADAL	1.29776	0.248	3.748e-94
CCDC189	1.29669	0.248	9.096e-94
FOXJ3	1.29557	0.248	1.317e-68
ADAMTS3	1.29557	0.248	1.317e-68
B2M	1.29006	0.251	4.681e-88
ZC3H14	1.29006	0.251	1.665e-90
SECISBP2L	1.29006	0.251	4.247e-90
NIFK	1.29006	0.251	4.026e-85
ZSWIM3	1.29006	0.251	3.267e-91
ACOT8	1.29006	0.251	4.133e-91
ZNF816-ZNF321P	1.29006	0.251	3.563e-89
MRPL49	1.29006	0.251	6.036e-92
CUZD1	1.29006	0.251	4.219e-90
YARS2	1.29006	0.251	2.922e-90
FAU	1.29006	0.251	2.501e-86
SMIM11A	1.29006	0.251	2.720e-89
BCAS2	1.29006	0.251	7.772e-85
MTIF2	1.29006	0.251	4.541e-82
ESRRG	1.29006	0.251	3.96e-90
SLC25A38	1.29006	0.251	2.665e-90
AEN	1.29006	0.251	1.572e-89
TRIP6	1.29006	0.251	8.838e-86
OGFOD2	1.29006	0.251	3.224e-89
TEFM	1.29006	0.251	1.134e-88
VTA1	1.29006	0.251	2.105e-89
ARMCX6	1.29006	0.251	2.149e-90
WWP2	1.29006	0.251	3.232e-90
NLGN3	1.29006	0.251	2.153e-90
MEAF6	1.29006	0.251	3.028e-90
TMEM94	1.29006	0.251	5.418e-91
DUS1L	1.29006	0.251	1.260e-89
CLDN19	1.29006	0.251	5.143e-89
PGM1	1.29006	0.251	3.559e-91
SMAD4	1.29006	0.251	4.311e-88
ADGRL4	1.29006	0.251	1.82e-90
POLR3A	1.29006	0.251	1.194e-89
MBD6	1.29006	0.251	1.837e-74
GOLPH3L	1.29003	0.253	2.413e-115
HIST1H4B	1.2889	0.253	6.799e-77
LRBA	1.2878	0.253	6.413e-67
SMIM10L1	1.2878	0.253	1.638e-91
NCAPH2	1.2867	0.254	5.053e-67
LRTOMT	1.28441	0.254	6.86e-98
PRR12	1.28106	0.254	9.486e-66
PITRM1	1.28101	0.254	1.653e-93
ANKAR	1.27992	0.254	7.756e-66
BMPR1A	1.27878	0.257	5.3e-84
PPP1R9A	1.27878	0.257	1.483e-87
ZC3H4	1.27878	0.257	6.198e-87
CEBPB	1.27878	0.257	2.069e-86
HEXA	1.27878	0.257	6.492e-88
VIPAS39	1.27878	0.257	4.750e-89
AHSA1	1.27878	0.257	9.635e-83
SERTAD1	1.27878	0.257	4.635e-86
FAM234A	1.27878	0.257	1.010e-88
PGAM1	1.27878	0.257	3.922e-85
CD300LG	1.27878	0.257	2.034e-88
EIF4EBP1	1.27878	0.257	2.317e-83
CKAP5	1.27878	0.257	3.016e-86
THUMPD3	1.27878	0.257	2.528e-88
CYB5B	1.27878	0.257	8.621e-88
RMDN1	1.27878	0.257	1.503e-87
CLCN7	1.27878	0.257	2.807e-87
PAIP1	1.27878	0.257	8.165e-87
RAB1A	1.27878	0.257	2.455e-80
PEAK1	1.27878	0.257	1.69e-84
RRM2B	1.27878	0.257	7.788e-67
AARD	1.27878	0.257	2.604e-87
FCHO2	1.27878	0.257	1.564e-87
HMG20A	1.27878	0.257	7.374e-89
FNDC11	1.27878	0.257	1.542e-88
BCL2L1	1.27878	0.257	5.053e-88
MAP3K3	1.27878	0.257	1.253e-71
BBS10	1.27878	0.257	1.313e-87
EYA3	1.27878	0.257	1.806e-88
RFC5	1.27878	0.257	2.685e-87
KCNJ6	1.27878	0.257	6.083e-85
GIT2	1.27878	0.257	9.263e-89
CSTB	1.27878	0.257	2.825e-87
G2E3	1.27878	0.257	3.180e-86
TERF1	1.27875	0.259	9.817e-108
FKBP2	1.27875	0.259	9.479e-55
DNAJB6	1.27875	0.259	7.150e-62
NCLN	1.27875	0.259	1.213e-104
QSER1	1.27648	0.26	5.826e-65
H2AFV	1.27182	0.26	1.985e-50
SENP3	1.2707	0.26	2.916e-64
HIBADH	1.26722	0.26	6.561e-53
FKBP11	1.2672	0.263	2.015e-85
TMEM80	1.2672	0.263	8.838e-87
ARL5A	1.2672	0.263	1.581e-85
HIST1H2BN	1.2672	0.263	2.031e-86
GSTM1	1.2672	0.263	3.289e-85
MOSPD2	1.2672	0.263	1.049e-85
ZMAT5	1.2672	0.263	3.06e-86
TSPOAP1	1.2672	0.263	1.052e-84
HIST1H2AI	1.2672	0.263	1.272e-28
STRAP	1.2672	0.263	7.422e-83
KIAA0391	1.2672	0.263	4.345e-76
TUBD1	1.2672	0.263	1.258e-86
DNM3	1.2672	0.263	1.029e-84
FANCB	1.2672	0.263	2.241e-85
KRT8	1.2672	0.263	1.034e-85
RPS6KB1	1.2672	0.263	2.944e-82
UQCR10	1.2672	0.263	5.307e-77
DEAF1	1.2672	0.263	1.13e-80
ATP5F1D	1.2672	0.263	8.599e-86
CLK2	1.2672	0.263	4.458e-85
NUP62	1.2672	0.263	6.393e-85
IL4I1	1.2672	0.263	2.582e-85
ZFP62	1.2672	0.263	8.110e-84
CDCA4	1.2672	0.263	1.023e-80
CLN3	1.2672	0.263	5.690e-85
KIZ	1.2672	0.263	2.577e-84
FRS2	1.2672	0.263	5.531e-85
PLOD1	1.2672	0.263	9.738e-85
LTV1	1.2672	0.263	2.021e-85
ACER3	1.2672	0.263	7.18e-85
MORF4L1	1.2672	0.263	9.218e-85
ZZZ3	1.2672	0.263	4.060e-71
PRKCI	1.2672	0.263	1.658e-84
HELB	1.2672	0.263	1.009e-83
EPRS	1.2672	0.263	2.015e-85
CHEK1	1.2672	0.263	5.394e-86
TMEM9	1.2672	0.263	9.342e-85
MSRA	1.2672	0.263	2.371e-85
FGF13	1.2672	0.263	8.87e-82
C16orf46	1.2672	0.263	9.038e-84
SET	1.2672	0.263	7.493e-85
DNASE1L1	1.2672	0.263	4.033e-84
CREB3L4	1.26717	0.267	6.439e-108
AASDHPPT	1.26717	0.267	5.472e-76
VWA1	1.26717	0.267	2.061e-119
RBMXL1	1.26715	0.267	1.064e-81
HIST1H4L	1.26479	0.267	1.144e-170
TMCC2	1.26007	0.267	1.138e-61
RPSA	1.25768	0.267	1.952e-80
TMEM121B	1.25765	0.268	4.263e-60
COBLL1	1.2553	0.27	1.068e-64
LRRTM3	1.2553	0.27	3.527e-82
ORC2	1.2553	0.27	2.326e-82
NDUFA13	1.2553	0.27	1.057e-82
SUCLG2	1.2553	0.27	2.884e-82
BZW1	1.2553	0.27	6.764e-82
ALAS1	1.2553	0.27	1.295e-82
RXYLT1	1.2553	0.27	8.307e-83
TSSK6	1.2553	0.27	2.893e-82
PATJ	1.2553	0.27	6.419e-83
TXNDC11	1.2553	0.27	2.326e-82
PIAS4	1.2553	0.27	6.818e-76
FEM1B	1.2553	0.27	2.517e-65
SPCS3	1.2553	0.27	4.536e-81
MBLAC1	1.2553	0.27	7.884e-83
CARMIL3	1.2553	0.27	4.121e-81
PGRMC1	1.2553	0.27	2.721e-69
FLOT2	1.2553	0.27	1.057e-82
PEX2	1.2553	0.27	4.123e-83
ZC2HC1A	1.2553	0.27	2.507e-82
CEP350	1.2553	0.27	2.739e-81
ATP13A2	1.2553	0.27	2.96e-82
ESD	1.2553	0.27	1.947e-82
ATAD2B	1.2553	0.27	2.79e-62
TMEM14C	1.2553	0.27	1.628e-82
GDAP1	1.2553	0.27	4.309e-82
SELENOT	1.2553	0.27	1.172e-79
ARL16	1.2553	0.27	1.296e-82
PAN3	1.2553	0.27	1.112e-79
POLR1B	1.2553	0.27	1.203e-82
MMS22L	1.2553	0.27	7.936e-82
HCFC1	1.2553	0.27	1.456e-82
HGS	1.2553	0.27	4.016e-83
LIN52	1.2553	0.27	5.337e-73
ALDH6A1	1.2553	0.27	9.373e-84
SDC2	1.25527	0.273	9.897e-97
PDLIM5	1.25527	0.273	3.283e-108
TNKS	1.25527	0.273	7.246e-57
EEF2	1.25527	0.273	2.024e-61
QRICH1	1.25044	0.273	3.943e-125
KIAA1328	1.24674	0.273	1.006e-36
ACSL4	1.24306	0.277	2.246e-79
ZNF282	1.24306	0.277	8.894e-80
UPF1	1.24306	0.277	1.666e-79
UTP6	1.24306	0.277	5.484e-80
ANKFY1	1.24306	0.277	5.567e-79
RTKN2	1.24306	0.277	1.099e-79
ODF2L	1.24306	0.277	1.404e-79
PRC1	1.24306	0.277	7.282e-79
CROCC	1.24306	0.277	1.019e-79
TRAPPC2L	1.24306	0.277	2.116e-65
GALNS	1.24306	0.277	2.963e-81
UBAP1	1.24306	0.277	8.815e-80
CEP120	1.24306	0.277	1.517e-80
GGA2	1.24306	0.277	4.571e-80
PTBP1	1.24306	0.277	5.986e-79
ARID3A	1.24306	0.277	8.222e-80
SCRIB	1.24306	0.277	2.218e-78
VCAN	1.24306	0.277	5.54e-69
ARL6IP1	1.24306	0.277	4.419e-77
AUNIP	1.24306	0.277	1.208e-79
HMG20B	1.24306	0.277	4.262e-76
EDC4	1.24306	0.277	9.963e-80
PLIN3	1.24306	0.277	5.186e-80
C5orf56	1.24306	0.277	3.415e-80
SDHAF4	1.24306	0.277	1.157e-79
TMEM30A	1.24306	0.277	6.038e-78
NDUFS5	1.24306	0.277	2.476e-79
SYT14	1.24306	0.277	2.551e-75
ZFAND6	1.24306	0.277	5.778e-79
PPP4R3B	1.24306	0.277	1.981e-79
TST	1.24306	0.277	4.084e-81
AMPD2	1.24306	0.277	3.702e-80
LARS2	1.24306	0.277	2.230e-80
DIS3L2	1.24306	0.277	3.112e-80
RPE	1.24306	0.277	1.071e-79
SMARCC1	1.24306	0.277	4.569e-75
MAATS1	1.24306	0.277	1.071e-79
ZNF460	1.24306	0.277	3.702e-80
CSTF3	1.24306	0.277	1.96e-74
SEMA4A	1.24306	0.277	2.544e-80
MPST	1.24306	0.277	2.003e-77
CAMKMT	1.24306	0.277	7.856e-80
CACYBP	1.24306	0.277	1.099e-79
CXADR	1.24306	0.277	6.545e-78
XRRA1	1.24306	0.277	4.217e-81
SPCS2	1.24306	0.277	5.986e-79
LAMA5	1.24306	0.277	3.599e-78
CBX5	1.24306	0.277	2.466e-79
CFAP36	1.24304	0.281	6.560e-57
FSTL5	1.24304	0.281	1.935e-86
POC1B	1.24304	0.281	2.185e-104
FAM122A	1.24304	0.281	2.61e-87
KYAT3	1.24301	0.281	1.167e-57
ERBB2	1.24301	0.281	5.33e-304
PGAP3	1.24301	0.281	9.555e-32
RBM47	1.2418	0.282	1.419e-59
ANK2	1.24057	0.282	4.182e-59
PFKM	1.23553	0.282	2.172e-79
KCNC3	1.23424	0.282	8.070e-57
MAGED1	1.23047	0.286	7.876e-78
RCOR1	1.23047	0.286	2.369e-66
RANBP6	1.23047	0.286	4.392e-77
SUGT1	1.23047	0.286	4.193e-73
RAC3	1.23047	0.286	1.439e-69
RFNG	1.23047	0.286	1.731e-78
GPS1	1.23047	0.286	5.054e-74
CTPS1	1.23047	0.286	1.08e-77
DARS2	1.23047	0.286	4.616e-78
COX7A2	1.23047	0.286	3.456e-76
ITGAV	1.23047	0.286	4.642e-77
GNPDA1	1.23047	0.286	1.961e-77
SERINC3	1.23047	0.286	4.520e-77
SKA2	1.23047	0.286	2.440e-78
SGF29	1.23047	0.286	1.497e-77
CCDC134	1.23047	0.286	4.918e-77
GTF2B	1.23047	0.286	4.552e-76
LRRC45	1.23047	0.286	3.670e-78
CENPX	1.23047	0.286	4.293e-64
ACP6	1.23047	0.286	6.103e-77
VAC14	1.23047	0.286	1.545e-77
HIST1H2BL	1.23047	0.286	2.959e-78
DECR1	1.23047	0.286	1.67e-77
IMMT	1.23047	0.286	1.513e-77
ZNF324	1.23047	0.286	1.834e-76
CC2D2A	1.23047	0.286	1.004e-77
CHTF18	1.23047	0.286	2.873e-78
ZNF543	1.23047	0.286	5.087e-77
CENPL	1.23047	0.286	1.048e-75
CHAC2	1.23047	0.286	2.799e-77
MTDH	1.23047	0.286	2.673e-77
DNAJA2	1.23047	0.286	3.843e-77
EBPL	1.23047	0.286	2.828e-77
ECI2	1.23047	0.286	4.917e-64
WEE1	1.23047	0.286	4.781e-67
TCEAL9	1.23047	0.286	2.122e-77
CARS2	1.23047	0.286	1.265e-76
PRR11	1.23047	0.286	5.659e-77
PRPF39	1.23047	0.286	8.068e-77
ORC5	1.23047	0.286	4.606e-77
SNX6	1.23047	0.286	3.713e-77
ZDHHC17	1.23047	0.286	2.141e-63
ANKRD31	1.23047	0.286	7.105e-77
PNMA1	1.23047	0.286	1.453e-77
CNOT2	1.23047	0.286	5.323e-77
POT1	1.23047	0.286	1.962e-77
ATP5PF	1.23047	0.286	1.667e-77
IFNGR1	1.23047	0.286	3.200e-77
FAM32A	1.23047	0.286	1.897e-77
PACS1	1.23047	0.286	1.477e-72
ADSL	1.23047	0.286	7.18e-73
CTNNB1	1.23047	0.286	2.433e-68
EME2	1.23047	0.286	2.475e-77
MIDN	1.23047	0.286	5.217e-77
MRPS34	1.23047	0.286	2.67e-78
[truncated: 817 more rows]

## Sheet: NucS9
gene	S10_log10FC	S10_log10FC_percentage(descending)	S10_pval
FZD10	1.65082	0	3.07e-176
DBX1	1.63462	0	7.331e-221
KCNA4	1.43799	0	1.163e-100
KCNA10	1.43125	0	1.068e-136
TBXT	1.38534	0	1.81e-80
WLS	1.3846	0.001	7.137e-90
AFF3	1.38016	0.001	3.52e-66
KBTBD2	1.37062	0.001	2.027e-112
FKBP9	1.36936	0.001	3.608e-108
SHB	1.32754	0.001	2.205e-69
TBCA	1.32288	0.001	1.546e-46
EIF4G3	1.31963	0.001	1.e-100
KLHDC7A	1.29197	0.001	6.148e-63
TCP11	1.27219	0.002	7.373e-68
SERBP1	1.24832	0.002	4.234e-45
PJA1	1.22766	0.002	4.272e-54
HNRNPR	1.22704	0.002	5.894e-75
HOXA3	1.22149	0.002	6.384e-55
SCUBE3	1.21421	0.002	2.067e-62
GATA2	1.20607	0.002	6.060e-47
ZNF76	1.19681	0.002	5.227e-42
ZSCAN9	1.17228	0.003	8.212e-63
NKAPL	1.17228	0.003	4.976e-61
ZNF131	1.17146	0.003	1.115e-43
PRICKLE1	1.17132	0.003	4.567e-35
GIMAP6	1.15906	0.003	1.918e-29
SLC46A2	1.15564	0.003	3.884e-44
OTP	1.15125	0.003	1.786e-60
HOXA4	1.1461	0.003	2.113e-46
SLITRK2	1.13701	0.003	4.446e-58
HEYL	1.1213	0.004	3.022e-92
PPIE	1.12067	0.004	2.984e-106
PGBD1	1.11614	0.004	1.277e-24
ZSCAN26	1.11614	0.004	9.821e-31
RAET1G	1.11029	0.004	4.649e-65
HOXA2	1.09548	0.004	1.694e-35
IMPG1	1.0803	0.004	5.333e-47
TBX3	1.07196	0.004	2.062e-46
DNAJB8	1.06595	0.005	8.618e-17
ANO1	1.05135	0.005	2.037e-18
NTRK3	1.051	0.005	3.225e-50
SOX1	1.05003	0.005	2.309e-24
FAM136A	1.04992	0.005	1.05e-29
TCL1A	1.04759	0.005	4.830e-44
MAGEB16	1.03794	0.005	9.828e-47
ZNF644	1.03643	0.005	2.364e-47
HOXA1	1.03531	0.006	8.268e-34
CDH11	1.00454	0.006	6.621e-17
PLAGL1	1.00178	0.006	2.763e-65

## Sheet: NucS10
gene	S11_log10FC	S11_log10FC_percentage(descending)	S11_pval
SERTAD3	1.92454	0	0.e+00
ZNF460	1.7643	0	0.e+00
MAPK7	1.757	0	0.e+00
CSNK2B	1.74911	0	0.e+00
RPS7	1.748	0	4.105e-312
GCC1	1.71999	0.001	1.05e-320
RBM38	1.71315	0.001	2.500e-294
CDK9	1.70864	0.001	3.782e-279
CD63	1.69914	0.001	1.856e-306
AJUBA	1.68666	0.001	2.773e-274
FEM1A	1.66769	0.001	5.106e-283
SPRYD4	1.65106	0.001	6.436e-210
ATG101	1.64994	0.001	2.218e-124
SDR39U1	1.64816	0.001	2.645e-251
G6PC3	1.64619	0.002	4.717e-242
DMKN	1.6458	0.002	3.279e-184
RNF181	1.63956	0.002	2.197e-253
RPS3	1.63866	0.002	6.784e-253
RGL2	1.63635	0.002	1.303e-255
REXO2	1.63489	0.002	3.656e-231
RNF167	1.62945	0.002	1.313e-279
LTB4R2	1.62585	0.002	1.856e-171
ZNF655	1.6255	0.002	2.979e-216
C1orf216	1.61821	0.002	1.248e-172
RPS4Y1	1.61244	0.003	8.335e-157
PSMC5	1.60883	0.003	1.080e-191
DDX5	1.60429	0.003	2.196e-220
CXCR6	1.60197	0.003	3.842e-207
PLK3	1.60006	0.003	9.565e-220
SGK494	1.59686	0.003	8.258e-202
PPIB	1.57882	0.003	1.428e-216
ELF3	1.57432	0.003	2.749e-182
DPH2	1.56793	0.003	2.176e-207
ZBTB39	1.56584	0.004	5.054e-279
PSRC1	1.56401	0.004	4.835e-201
RFX5	1.56372	0.004	6.248e-187
KRT18	1.56202	0.004	8.692e-199
NFE2	1.56103	0.004	5.025e-199
POLR2E	1.55896	0.004	2.296e-219
ILK	1.53936	0.004	1.188e-186
LPAR2	1.5372	0.004	1.890e-185
MCM5	1.53489	0.004	1.305e-177
DUSP5	1.53209	0.005	3.726e-145
MED8	1.53176	0.005	1.281e-183
MYL9	1.53117	0.005	2.546e-174
RAB34	1.53115	0.005	2.887e-182
JAGN1	1.5311	0.005	2.474e-182
SLC30A1	1.52203	0.005	1.873e-176
ZNF589	1.51975	0.005	4.895e-144
MRM3	1.51751	0.005	8.683e-166
LRRC46	1.51247	0.005	1.243e-172
C12orf45	1.51053	0.005	3.251e-151
DYNLL2	1.51048	0.006	6.221e-158
KLHL17	1.51009	0.006	6.191e-169
PDP2	1.50905	0.006	3.412e-167
ZNF776	1.50721	0.006	2.564e-146
PPP1R15A	1.5059	0.006	2.84e-169
BET1L	1.50372	0.006	5.344e-133
MRPL51	1.50239	0.006	1.760e-167
AKR1B1	1.5002	0.006	2.186e-118
TMEM179B	1.49617	0.006	1.393e-164
FGFR4	1.49247	0.007	2.586e-155
LSR	1.48978	0.007	1.433e-124
ZSWIM1	1.48878	0.007	1.033e-148
GABBR1	1.48326	0.007	1.970e-141
ZNF397	1.4831	0.007	9.295e-139
ZSCAN10	1.47795	0.007	3.706e-155
DNAJB1	1.47774	0.007	2.483e-155
ZNF146	1.47593	0.007	4.756e-126
RHOT2	1.4755	0.007	1.488e-183
GHRL	1.46956	0.008	1.099e-108
ENO2	1.46742	0.008	3.227e-128
ZNF738	1.45433	0.008	6.98e-121
KCNG3	1.4461	0.008	3.356e-83
DDIT3	1.44276	0.008	1.102e-109
C7orf43	1.43933	0.008	3.79e-139
MCM2	1.43929	0.008	2.384e-126
COPS7A	1.43908	0.008	1.824e-139
NIT1	1.43548	0.008	1.814e-114
PFDN5	1.43538	0.009	6.072e-137
B4GALT2	1.43506	0.009	7.994e-118
PHF23	1.43353	0.009	2.670e-134
PARS2	1.43337	0.009	2.523e-137
KLHDC9	1.43214	0.009	9.969e-137
EIF4A1	1.43183	0.009	9.145e-136
GSPT2	1.4314	0.009	2.779e-136
TOMM40L	1.43135	0.009	4.392e-135
NDUFB4	1.4303	0.009	1.585e-133
C6orf120	1.42988	0.009	6.995e-136
TUSC2	1.42857	0.01	2.037e-134
SYNGAP1	1.42758	0.01	5.859e-101
ZNF8	1.42658	0.01	3.165e-105
PSAT1	1.42333	0.01	2.153e-111
AASS	1.42141	0.01	7.806e-122
GFER	1.41946	0.01	3.775e-113
TMEM97	1.41362	0.01	1.916e-105
SLC5A6	1.41233	0.01	2.799e-116
C16orf72	1.41091	0.01	3.770e-66
STOML2	1.40758	0.011	1.265e-127
IMPDH2	1.4056	0.011	8.655e-107
ARHGEF19	1.39484	0.011	4.957e-120
FOXRED1	1.3937	0.011	8.360e-130
ZNF256	1.39275	0.011	1.953e-121
H3F3B	1.39273	0.011	2.382e-122
ACIN1	1.39238	0.011	2.722e-83
DHCR7	1.39109	0.011	6.506e-102
AMT	1.39016	0.011	1.740e-119
RBM14	1.38966	0.012	2.667e-138
SALL4	1.38966	0.012	8.892e-120
CALM2	1.38796	0.012	2.350e-55
ZNF304	1.38782	0.012	1.831e-96
ANGPTL7	1.38577	0.012	5.349e-120
SBK1	1.38401	0.012	1.899e-107
PIP4P1	1.37787	0.012	9.479e-168
LRRN1	1.37707	0.012	4.103e-99
TRIR	1.37616	0.012	2.912e-108
RBM15B	1.37565	0.012	1.459e-116
SNX33	1.374	0.013	6.635e-103
TP53RK	1.37236	0.013	4.362e-101
ZNF724	1.36998	0.013	5.804e-88
WDR24	1.36927	0.013	4.488e-97
MUM1	1.36814	0.013	5.746e-128
ALDH1B1	1.36468	0.013	2.887e-143
VANGL2	1.36429	0.013	4.046e-112
RND3	1.36363	0.013	2.403e-112
SEC22B	1.36267	0.013	3.859e-60
PHGDH	1.36263	0.014	5.392e-146
CBARP	1.36184	0.014	7.528e-110
APH1A	1.36099	0.014	4.842e-88
TIMM10B	1.36074	0.014	1.226e-103
DPYSL3	1.35898	0.014	3.137e-107
TWNK	1.35885	0.014	9.978e-140
YWHAG	1.35822	0.014	4.941e-129
HNRNPL	1.35478	0.014	9.343e-181
ZNF766	1.35403	0.014	2.837e-61
GPANK1	1.35334	0.015	9.097e-101
ANAPC15	1.35311	0.015	7.520e-119
POU5F1	1.35268	0.015	2.893e-83
ZNF586	1.35091	0.015	2.125e-102
POLR2C	1.3491	0.015	6.96e-117
HILPDA	1.34721	0.015	5.341e-108
MANF	1.34537	0.015	6.057e-107
TINF2	1.34484	0.015	7.555e-107
ZNF101	1.34449	0.015	1.133e-98
ENSA	1.3437	0.016	1.571e-92
GADD45GIP1	1.34193	0.016	5.992e-106
POLR2K	1.3411	0.016	2.905e-105
PLA2G3	1.33963	0.016	4.656e-105
HMGN2	1.33836	0.016	3.875e-104
BAG5	1.33461	0.016	6.065e-127
UNC119	1.33449	0.016	5.012e-104
IRF9	1.33345	0.016	1.948e-103
DCAF15	1.33234	0.016	1.002e-114
DCTN1	1.33183	0.016	2.845e-110
SLC16A1	1.32597	0.017	6.857e-69
CDKN2AIP	1.32455	0.017	1.362e-100
UQCRQ	1.32352	0.017	4.882e-101
SLC25A39	1.32253	0.017	1.865e-96
PCSK9	1.32017	0.017	2.377e-86
HDHD5	1.32017	0.017	3.510e-90
TBL3	1.31988	0.017	1.157e-127
RFNG	1.31977	0.017	1.839e-99
MRPL44	1.31977	0.017	5.685e-76
DSEL	1.31823	0.018	1.826e-93
VAT1	1.31756	0.018	6.476e-61
ZNF669	1.31649	0.018	4.644e-98
RPS16	1.31368	0.018	1.839e-88
ARHGAP45	1.3134	0.018	9.938e-85
KHSRP	1.30942	0.018	1.912e-83
RPL5	1.30788	0.018	8.568e-52
TNKS1BP1	1.30715	0.018	5.494e-88
CDC34	1.30572	0.018	8.375e-105
RPL19	1.30339	0.019	5.914e-67
MYL12A	1.30266	0.019	6.509e-89
LIG3	1.30131	0.019	1.485e-72
PDGFA	1.29996	0.019	1.128e-133
CBS	1.29951	0.019	3.378e-90
NDUFS8	1.2989	0.019	3.117e-89
FANCF	1.2953	0.019	1.596e-93
ERVH48-1	1.29425	0.019	6.314e-93
FTH1	1.29365	0.019	1.293e-92
METTL22	1.29024	0.019	7.253e-139
PCDH1	1.28472	0.02	1.454e-83
RPL23	1.28366	0.02	3.028e-77
ATP5IF1	1.28135	0.02	5.717e-90
FAM124A	1.27882	0.02	1.49e-80
BEND4	1.27372	0.02	2.568e-66
RPL26	1.27191	0.02	3.045e-87
RTL6	1.27045	0.02	6.251e-87
NT5DC2	1.26804	0.02	6.738e-86
UCP2	1.26705	0.02	2.157e-86
ARF1	1.26618	0.021	4.766e-62
RBM4	1.26571	0.021	2.601e-86
RND1	1.26475	0.021	1.64e-85
AGPAT1	1.26468	0.021	8.240e-82
ZNF195	1.26427	0.021	5.728e-84
CCND2	1.26174	0.021	4.711e-76
DAXX	1.26171	0.021	5.553e-85
MAN2C1	1.26055	0.021	6.741e-73
CCND1	1.26019	0.021	9.45e-84
EIF5A	1.26007	0.022	7.610e-113
TRIM35	1.25871	0.022	1.504e-87
B4GALT3	1.25744	0.022	1.518e-60
NAGLU	1.25595	0.022	4.758e-87
SURF1	1.25563	0.022	6.755e-83
DUSP7	1.25551	0.022	1.876e-68
PDPN	1.25363	0.022	6.454e-76
ZNF154	1.2536	0.022	2.588e-80
NUAK2	1.25239	0.022	1.138e-83
KIF1A	1.24932	0.023	6.843e-59
MRPL43	1.24827	0.023	9.59e-78
C6orf132	1.2481	0.023	9.361e-75
MUTYH	1.2481	0.023	8.831e-71
SLC2A3	1.24645	0.023	3.27e-69
CBY3	1.24428	0.023	1.372e-78
TEDC2	1.24294	0.023	1.77e-80
MRPS15	1.24244	0.023	5.493e-86
C6orf47	1.24167	0.023	7.824e-81
FGFR2	1.23992	0.023	1.605e-63
RPAIN	1.23955	0.024	9.257e-59
CKS2	1.239	0.024	3.016e-80
NCDN	1.23664	0.024	5.678e-35
POP4	1.23535	0.024	4.394e-79
ZWINT	1.23457	0.024	7.407e-192
B3GALT5	1.23216	0.024	8.130e-69
GPRC5B	1.22853	0.024	1.678e-90
ZNF511	1.22817	0.024	1.002e-76
MIS18A	1.22675	0.024	4.201e-56
ACAD8	1.22629	0.025	2.337e-73
KLF6	1.22611	0.025	2.864e-77
ITM2C	1.22079	0.025	2.660e-76
PRPF31	1.21974	0.025	1.121e-97
TMC6	1.21906	0.025	5.317e-73
ZNF544	1.21712	0.025	3.501e-62
TMEM160	1.21654	0.025	2.894e-78
CPZ	1.21455	0.025	5.069e-69
RPS14	1.21418	0.025	3.837e-41
DAPK1	1.21261	0.026	9.288e-51
GRPR	1.21115	0.026	1.038e-68
TUBA1B	1.21085	0.026	3.82e-74
ATP5F1E	1.20892	0.026	1.222e-73
POLR1E	1.20798	0.026	2.031e-56
UNC119B	1.2039	0.026	1.868e-107
COX5B	1.20344	0.026	5.631e-73
CYB5D1	1.20202	0.026	3.458e-72
RPS8	1.20063	0.026	2.411e-72
MAD2L2	1.2	0.026	2.483e-72
ARFIP2	1.19626	0.027	3.624e-102
ALDH3A2	1.1951	0.027	4.47e-54
RSAD1	1.19379	0.027	2.695e-40
CMTR2	1.19376	0.027	2.19e-69
ZNF35	1.19321	0.027	8.133e-83
CYP2S1	1.18876	0.027	6.215e-65
HOOK2	1.18594	0.027	4.042e-63
RPL34	1.18574	0.027	1.412e-69
MIEF2	1.18441	0.027	1.947e-61
ZNF34	1.18427	0.028	2.252e-69
SEMA6A	1.18084	0.028	5.442e-61
ZDHHC22	1.17803	0.028	9.286e-68
VASH2	1.17774	0.028	7.934e-61
SYT6	1.17768	0.028	2.975e-60
PHC1	1.17676	0.028	1.525e-66
ADAT3	1.17511	0.028	1.267e-67
TMEM8A	1.17496	0.028	3.762e-67
ZNF574	1.17319	0.028	2.998e-56
SLC2A6	1.17304	0.029	1.528e-66
KLF10	1.17257	0.029	1.156e-66
PLEKHO2	1.16882	0.029	5.764e-54
MYBL2	1.16867	0.029	1.606e-69
FABP3	1.16776	0.029	1.041e-63
TMEM115	1.16471	0.029	3.542e-43
CDCA7L	1.16361	0.029	3.623e-59
TPT1	1.16337	0.029	2.313e-65
AEN	1.16328	0.029	1.565e-65
UXS1	1.16259	0.03	2.884e-51
NAXD	1.16209	0.03	7.553e-63
PSIP1	1.162	0.03	1.358e-42
AASDHPPT	1.15963	0.03	6.041e-34
APOE	1.15945	0.03	9.171e-65
HYOU1	1.15821	0.03	4.422e-49
SSR3	1.15776	0.03	1.134e-11
ERP29	1.15649	0.03	3.356e-56
AMOTL2	1.15555	0.03	4.325e-46
CDCA7	1.15253	0.03	3.263e-56
CCDC8	1.15223	0.031	1.349e-63
MRPL38	1.15112	0.031	6.332e-105
LBH	1.15097	0.031	1.487e-41
TRIM45	1.15036	0.031	3.212e-40
USP44	1.14987	0.031	1.544e-48
MIIP	1.14977	0.031	1.761e-65
SLC38A2	1.14454	0.031	1.678e-61
RNF5	1.14208	0.031	1.052e-61
ZSCAN32	1.14158	0.031	5.038e-59
MRPS18A	1.14041	0.032	1.221e-59
HSBP1	1.13818	0.032	9.669e-69
BOD1	1.13704	0.032	5.068e-51
SLC35B1	1.13615	0.032	5.598e-39
ABCF1	1.13551	0.032	2.248e-40
RTL10	1.13446	0.032	1.245e-38
PNPLA2	1.13332	0.032	4.425e-60
CDIPT	1.13255	0.032	6.932e-60
LIPT1	1.13248	0.032	3.76e-58
SCRIB	1.132	0.033	1.964e-53
C1orf226	1.13146	0.033	4.104e-60
NDUFA4	1.13062	0.033	9.678e-69
GLI1	1.12879	0.033	1.393e-50
ATMIN	1.12846	0.033	5.261e-45
RPL37	1.12814	0.033	1.393e-59
GATD3A	1.12798	0.033	3.775e-62
CDK1	1.12581	0.033	2.643e-59
ZNF749	1.1245	0.033	1.901e-53
SMYD5	1.12447	0.033	5.141e-84
UBL7	1.12372	0.034	3.555e-70
CRMP1	1.12297	0.034	2.29e-29
POLRMT	1.11975	0.034	2.73e-52
RBBP9	1.11893	0.034	8.318e-58
SUGP1	1.11846	0.034	2.311e-48
CENPX	1.11807	0.034	5.349e-58
NOP10	1.11737	0.034	8.266e-58
CTSD	1.11727	0.034	3.086e-57
FAN1	1.11717	0.034	8.064e-58
SUOX	1.11714	0.035	1.049e-90
TSSC4	1.11697	0.035	1.702e-50
RPAP1	1.11371	0.035	7.294e-51
GINS3	1.1115	0.035	3.972e-57
TPM2	1.11079	0.035	1.819e-56
KCNK6	1.11032	0.035	1.015e-64
ZNF587B	1.10701	0.035	2.374e-72
GPBAR1	1.10339	0.035	9.457e-56
NFKBIE	1.10291	0.035	5.128e-52
PELP1	1.10223	0.036	1.766e-57
NDUFA7	1.1013	0.036	1.76e-55
ITPRIPL1	1.09871	0.036	3.84e-55
PDRG1	1.09715	0.036	1.284e-70
TSR2	1.09691	0.036	4.307e-54
MOAP1	1.09493	0.036	9.308e-63
DPP9-AS1	1.09346	0.036	2.490e-54
AUP1	1.0929	0.036	1.789e-61
TRIML2	1.09198	0.036	1.568e-27
SMARCD1	1.09156	0.036	3.403e-27
KIF26A	1.09121	0.037	2.026e-48
PRDM14	1.09117	0.037	2.071e-49
SELENOV	1.09005	0.037	1.060e-53
KIAA1143	1.08941	0.037	1.809e-53
TRMT10C	1.08913	0.037	1.659e-53
ZNF732	1.08785	0.037	2.061e-46
DNMBP	1.08778	0.037	8.39e-23
TMEM98	1.08668	0.037	3.694e-53
ST6GAL1	1.08632	0.037	1.096e-33
SRPRA	1.08561	0.038	3.661e-204
ANAPC2	1.08436	0.038	1.856e-52
APBB2	1.08368	0.038	2.222e-47
SCLY	1.08354	0.038	1.066e-37
CKS1B	1.08167	0.038	1.148e-52
USF2	1.08164	0.038	5.172e-59
GMIP	1.08142	0.038	1.470e-52
STK16	1.08131	0.038	3.784e-52
ADAMTS4	1.08084	0.038	1.433e-52
RANBP6	1.08041	0.039	7.289e-91
ZSCAN29	1.07994	0.039	6.524e-44
ZNF517	1.07936	0.039	1.905e-52
PIP4K2C	1.07929	0.039	2.366e-52
FSTL1	1.07719	0.039	1.319e-22
ATP6V0C	1.07653	0.039	7.036e-52
HIF1AN	1.06819	0.039	1.935e-62
ERG28	1.06718	0.039	3.467e-25
SAMM50	1.06606	0.039	7.743e-40
F11R	1.06588	0.04	9.621e-45
RANBP3	1.06528	0.04	3.378e-27
DUSP1	1.06479	0.04	2.799e-50
ZYX	1.06315	0.04	8.506e-47
TOP1MT	1.06157	0.04	9.39e-49
GOT2	1.05805	0.04	2.230e-35
FAM212B	1.05801	0.04	5.323e-35
CHST10	1.05637	0.04	3.528e-49
MARC1	1.05545	0.04	1.945e-38
NOL12	1.05542	0.04	1.724e-48
ZFHX2	1.05296	0.041	5.273e-49
PWP2	1.0515	0.041	4.492e-100
ZNF317	1.05104	0.041	1.228e-48
PCDH18	1.05065	0.041	2.919e-43
ERCC2	1.04972	0.041	1.8e-39
TMEM9	1.0477	0.041	1.326e-20
VSIG10	1.04727	0.041	3.690e-38
PSMB4	1.04607	0.041	6.106e-48
DHRS3	1.04603	0.041	5.333e-43
CHAF1A	1.04583	0.042	1.543e-66
CCDC86	1.0443	0.042	6.915e-40
TRIM65	1.04415	0.042	1.155e-63
BCL2L2	1.04399	0.042	1.258e-31
FHL2	1.04147	0.042	4.345e-31
SURF4	1.041	0.042	4.88e-14
CALM3	1.04088	0.042	6.241e-85
XBP1	1.04056	0.042	1.085e-87
CA14	1.03854	0.042	3.433e-44
CAMKV	1.03683	0.043	1.211e-46
CUZD1	1.03519	0.043	2.059e-46
POLR2F	1.03499	0.043	2.676e-55
SPCS1	1.03447	0.043	2.030e-46
SOX13	1.03403	0.043	1.121e-46
GNPDA1	1.03226	0.043	3.300e-46
MCRS1	1.03121	0.043	2.634e-55
PRKAB1	1.0306	0.043	1.805e-39
AXIN2	1.02991	0.043	8.373e-46
PMVK	1.02788	0.043	1.154e-45
PMEL	1.02604	0.044	2.448e-45
ALYREF	1.0251	0.044	1.367e-78
CIDEB	1.02313	0.044	8.801e-11
DPPA4	1.02268	0.044	4.594e-45
HAUS5	1.02202	0.044	8.174e-45
LARP7	1.02131	0.044	5.677e-43
TMEM25	1.02032	0.044	7.795e-45
SLC7A8	1.01845	0.044	4.007e-41
PARP1	1.01828	0.044	2.979e-64
HNRNPA2B1	1.01682	0.045	2.084e-44
BAHD1	1.01536	0.045	9.497e-50
CDH3	1.01364	0.045	5.616e-33
TMEM186	1.01347	0.045	5.060e-87
KATNB1	1.01305	0.045	4.279e-30
CHCHD4	1.01288	0.045	3.244e-48
RPL31	1.01271	0.045	1.232e-45
CDKN2AIPNL	1.01055	0.045	2.857e-34
TCN2	1.00911	0.045	1.936e-24
CAPG	1.00642	0.046	4.728e-43
HIPK4	1.0057	0.046	4.148e-43
ACADVL	1.00385	0.046	1.581e-50
TMUB2	1.00165	0.046	2.042e-39
ORAI1	1.00022	0.046	1.858e-40

[truncated: 1 more sheets: NucS11]
