# Supplementary material for: NucHMM: a method for quantitative modeling of nucleosome organization identifying functional nucleosome states distinctly associated with splicing potentiality
Source: Genome Biol. 2021 Aug 26;22:250. doi: 10.1186/s13059-021-02465-1 (PMC8390234; doi:10.1186/s13059-021-02465-1)
Supplement: Supplementary file 4 — Additional file 4. The lists of cell type-specific NucSs-genes for IMR90. [file 13059_2021_2465_MOESM4_ESM.xlsx]

## Sheet: NucS1
gene	S1_log10FC	S1_log10FC_percentage(descending)	S1_pval
OR5B21	1.92323	0	0.e+00
SMIM10L1	1.73651	0	6.811e-310
SLC35G6	1.71191	0	2.641e-317
CKS1B	1.68012	0	9.998e-285
FAM187A	1.61657	0	2.228e-217
CDK1	1.61216	0.001	5.716e-218
MRPL24	1.57466	0.001	1.772e-195
HYAL1	1.56611	0.001	5.842e-182
TAS2R30	1.56377	0.001	0.e+00
TICAM2	1.56364	0.001	2.559e-152
PSMD4	1.52775	0.001	4.250e-149
C11orf98	1.52506	0.001	1.806e-174
C4orf46	1.51352	0.001	9.766e-188
UQCRFS1	1.51178	0.001	1.246e-170
NXNL2	1.50825	0.001	5.424e-165
MRPL50	1.50546	0.002	1.066e-72
USP15	1.5035	0.002	5.326e-129
TMEM47	1.49936	0.002	2.891e-146
THAP5	1.48501	0.002	1.363e-144
RAD51C	1.4749	0.002	1.149e-154
UBE2T	1.46433	0.002	3.764e-134
SLC16A1	1.46416	0.002	2.36e-113
SLC25A45	1.45091	0.002	1.397e-135
OR2S2	1.43867	0.002	1.951e-139
FEN1	1.43223	0.002	4.347e-134
ATP5MGL	1.42784	0.003	1.286e-97
NENF	1.42684	0.003	2.310e-116
LRRC8C	1.42259	0.003	2.152e-108
MOCS3	1.40822	0.003	9.975e-128
ZEB1	1.40504	0.003	5.863e-107
ZNF70	1.40121	0.003	9.813e-119
FAM155A	1.39365	0.003	6.701e-112
COMMD4	1.3824	0.003	1.13e-115
RPL41	1.37157	0.003	1.899e-115
ATP5MPL	1.36754	0.004	1.325e-105
ASGR1	1.36504	0.004	6.199e-113
SKA3	1.36329	0.004	2.039e-113
TMEM97	1.36173	0.004	1.860e-102
RBM15	1.35944	0.004	1.102e-111
MRPL57	1.35723	0.004	5.419e-111
C3orf58	1.35668	0.004	3.31e-65
C8orf59	1.35572	0.004	1.791e-90
PPM1A	1.35449	0.004	3.633e-76
IFIT3	1.35263	0.004	2.364e-94
THOC7	1.34963	0.005	1.333e-65
PELO	1.34881	0.005	2.109e-104
TRAM1L1	1.34663	0.005	1.407e-105
MRPL52	1.3453	0.005	3.486e-104
PPIC	1.33901	0.005	4.219e-99
YBEY	1.33266	0.005	1.949e-60
PAG1	1.33013	0.005	1.245e-84
C10orf25	1.32697	0.005	1.373e-100
IGIP	1.32638	0.005	9.734e-102
RNF182	1.32574	0.005	3.776e-58
HINT2	1.325	0.006	1.573e-101
NOG	1.32397	0.006	3.013e-101
LOC100128242	1.32176	0.006	3.657e-100
CKS2	1.32156	0.006	1.471e-100
GGCT	1.31867	0.006	6.513e-96
ZNF726	1.31771	0.006	2.895e-85
ARSJ	1.31754	0.006	2.535e-80
NHLRC1	1.31561	0.006	1.258e-98
TCEAL1	1.31207	0.006	7.337e-98
ARMC10	1.30993	0.007	1.037e-90
PMEPA1	1.3091	0.007	4.21e-52
RSBN1	1.30705	0.007	1.434e-75
SPTY2D1OS	1.30615	0.007	1.884e-95
CDKN2C	1.30501	0.007	3.652e-94
XYLT1	1.30233	0.007	7.714e-72
LINS1	1.3022	0.007	1.186e-67
RUSC2	1.30151	0.007	7.931e-56
LRIF1	1.30066	0.007	2.983e-92
MTURN	1.30051	0.007	1.057e-80
LHFPL6	1.29724	0.008	7.062e-75
TRIM59	1.29444	0.008	9.902e-94
EFNB2	1.29197	0.008	1.532e-51
CARD19	1.29177	0.008	9.113e-91
FAM196B	1.28914	0.008	4.247e-75
ZNF428	1.28863	0.008	1.994e-53
DCAF4	1.2878	0.008	2.683e-77
SMAGP	1.28749	0.008	1.393e-63
SLC35E4	1.28569	0.008	1.839e-67
MARCH4	1.28517	0.008	5.07e-52
RYBP	1.28328	0.009	4.477e-89
SOX11	1.28307	0.009	7.785e-89
SERTAD1	1.27598	0.009	5.192e-88
GINS2	1.27154	0.009	9.37e-76
KIRREL3	1.27105	0.009	1.497e-56
RABIF	1.26919	0.009	2.194e-68
MRPL54	1.26848	0.009	8.987e-84
ZNF22	1.26804	0.009	5.262e-86
C2orf69	1.26461	0.009	3.47e-40
APOBEC3F	1.26259	0.01	4.773e-85
C8orf48	1.26221	0.01	8.868e-85
ZBTB1	1.26171	0.01	1.227e-94
RBMS2	1.25959	0.01	2.531e-81
TMPO	1.25885	0.01	1.968e-114
C18orf65	1.25835	0.01	3.825e-84
UBL3	1.25753	0.01	5.09e-54
FCRLB	1.25455	0.01	5.084e-81
TNFSF4	1.25081	0.01	1.312e-70
EPB41L3	1.25049	0.01	5.972e-63
PCGF5	1.24971	0.011	1.552e-59
TMBIM4	1.24927	0.011	5.928e-37
TROAP	1.24682	0.011	5.738e-82
KLF12	1.24674	0.011	7.155e-73
PCTP	1.24615	0.011	9.089e-34
TIPRL	1.24378	0.011	1.196e-78
SYPL1	1.24351	0.011	5.510e-83
PLEKHF2	1.24219	0.011	1.162e-76
MBIP	1.24189	0.011	1.884e-72
MTERF1	1.23857	0.011	1.442e-70
XRCC2	1.23845	0.012	2.524e-24
FBXO34	1.23517	0.012	1.717e-65
GREM2	1.23482	0.012	4.257e-53
SPR	1.23343	0.012	1.401e-78
SP2	1.23223	0.012	2.197e-57
C15orf61	1.23083	0.012	4.448e-77
IDI1	1.22937	0.012	6.121e-76
TSPYL5	1.22814	0.012	4.726e-78
AURKA	1.22812	0.012	2.143e-70
ARNTL	1.22773	0.013	1.768e-42
ZNF654	1.2273	0.013	3.739e-37
SMYD2	1.22681	0.013	2.856e-58
PAWR	1.22657	0.013	2.964e-51
EVI5L	1.22446	0.013	3.417e-74
KBTBD6	1.22233	0.013	1.346e-76
TCF19	1.22108	0.013	1.080e-75
PSMG1	1.22053	0.013	3.470e-74
CMC2	1.21835	0.013	4.344e-55
ID4	1.21817	0.013	1.229e-75
CDIP1	1.21685	0.014	1.259e-71
DNAJB9	1.21677	0.014	1.96e-74
COX14	1.21625	0.014	3.507e-55
GPR183	1.21574	0.014	3.290e-71
NRIP1	1.21514	0.014	1.462e-58
NMT2	1.21447	0.014	2.507e-49
TICAM1	1.21392	0.014	1.072e-75
FGF2	1.21221	0.014	3.217e-63
EVA1A	1.21203	0.014	1.630e-59
RPS6KB1	1.21051	0.015	2.593e-67
KPNA1	1.20836	0.015	2.438e-47
TIMM8A	1.2065	0.015	3.023e-60
PLCD1	1.20512	0.015	7.503e-66
PACS1	1.20216	0.015	2.594e-47
PSMD10	1.20192	0.015	2.410e-69
PDCD10	1.20178	0.015	3.190e-32
DEPDC7	1.20148	0.015	1.805e-52
RFX8	1.19811	0.015	7.643e-57
UBL5	1.19645	0.015	1.832e-71
AKAP1	1.19582	0.016	2.223e-37
VMP1	1.19579	0.016	5.198e-33
ZFPM2	1.19548	0.016	2.999e-60
UFC1	1.19504	0.016	1.246e-70
COX7C	1.19435	0.016	1.483e-70
GPR176	1.19268	0.016	6.495e-59
ZBTB10	1.19153	0.016	7.439e-52
SH3KBP1	1.18862	0.016	7.710e-46
RPL39L	1.18845	0.016	3.682e-42
DCK	1.18763	0.016	6.975e-64
CCDC92	1.18622	0.017	3.884e-68
SYT11	1.18591	0.017	4.137e-64
CHCHD5	1.18571	0.017	1.166e-67
CCDC6	1.1856	0.017	4.514e-42
RALB	1.18557	0.017	2.981e-54
ZDHHC2	1.18509	0.017	6.765e-51
DCLK2	1.18395	0.017	9.733e-51
INMT	1.18373	0.017	1.351e-68
CAMK2D	1.1817	0.017	4.283e-53
CCBE1	1.18044	0.018	1.117e-49
EMP2	1.17837	0.018	3.445e-50
DPYSL3	1.17834	0.018	1.13e-50
NICN1	1.17658	0.018	1.452e-63
UBASH3B	1.17502	0.018	6.431e-52
ZBED8	1.17484	0.018	1.447e-64
ATP10A	1.17278	0.018	5.324e-46
SKA2	1.17228	0.018	1.031e-77
ENSA	1.17225	0.018	2.005e-64
OXTR	1.17064	0.018	2.079e-66
ZSWIM1	1.17029	0.019	6.601e-65
JAM3	1.17029	0.019	5.424e-43
ZBED6	1.16953	0.019	1.527e-66
RAB30	1.16906	0.019	1.184e-50
PDGFC	1.16862	0.019	1.082e-56
CKAP2	1.16826	0.019	2.177e-34
ZC3H12C	1.16794	0.019	1.378e-54
CCDC167	1.16749	0.019	6.455e-61
PRR16	1.16735	0.019	1.688e-45
RCCD1	1.16726	0.019	6.333e-66
HNRNPH2	1.16581	0.02	2.201e-69
CEBPZOS	1.16569	0.02	6.221e-58
MARS2	1.16453	0.02	1.075e-65
NUCKS1	1.16447	0.02	3.136e-42
PDP1	1.16334	0.02	4.688e-58
PBDC1	1.16331	0.02	2.539e-64
TMEM251	1.16313	0.02	3.206e-65
CNOT2	1.15933	0.02	4.947e-49
C5orf30	1.15625	0.02	2.678e-33
MAMLD1	1.15582	0.021	2.575e-51
RNF152	1.15564	0.021	2.446e-51
MSANTD2	1.1525	0.021	1.265e-41
LARP6	1.1521	0.021	4.240e-55
FAM122A	1.15122	0.021	2.247e-63
CHST3	1.15094	0.021	4.225e-59
APBA2	1.15033	0.021	3.534e-48
RFFL	1.15023	0.021	1.078e-17
ZNF587B	1.14943	0.021	2.729e-43
BICD1	1.14922	0.021	3.997e-43
FABP5	1.14737	0.022	2.703e-62
TSC22D2	1.14693	0.022	6.85e-61
KLHL28	1.14572	0.022	2.922e-57
RAB29	1.14426	0.022	9.483e-51
SERPINB8	1.14414	0.022	2.210e-59
PRKD1	1.14411	0.022	1.874e-47
NCOA3	1.14392	0.022	2.109e-46
EID1	1.14345	0.022	4.005e-62
TSHZ1	1.13906	0.022	9.178e-60
ACSL4	1.13903	0.022	6.422e-49
CDCA8	1.13688	0.023	3.580e-55
CLDN1	1.13548	0.023	8.011e-59
ANKRD50	1.13415	0.023	3.842e-53
CNKSR3	1.13351	0.023	2.235e-56
CHRM5	1.12988	0.023	2.986e-56
SKA1	1.12985	0.023	1.030e-52
ADD3	1.12759	0.023	1.251e-54
HS3ST3B1	1.12746	0.023	1.577e-61
AMHR2	1.12736	0.023	1.872e-59
SDC2	1.12681	0.024	4.668e-42
LAMP2	1.12594	0.024	2.372e-29
SMAD9	1.12561	0.024	2.06e-31
SLC35G1	1.12313	0.024	2.236e-32
GPR162	1.12313	0.024	2.389e-56
FBXO45	1.12297	0.024	5.155e-46
AFAP1L1	1.12267	0.024	1.041e-45
RLIM	1.12258	0.024	1.89e-53
LRP12	1.11866	0.024	9.393e-48
PLCB4	1.1178	0.024	1.673e-56
NR2C2	1.1174	0.025	1.569e-26
B9D2	1.11711	0.025	5.330e-58
PTP4A1	1.11707	0.025	3.045e-57
WBP11	1.11624	0.025	1.468e-53
TMEM200A	1.11468	0.025	5.286e-42
LUZP6	1.11461	0.025	3.994e-28
PEX13	1.11338	0.025	2.142e-34
RUFY3	1.11123	0.025	3.306e-54
TAF5	1.11015	0.025	2.254e-28
TMEM64	1.10853	0.025	4.303e-54
CDH6	1.10829	0.026	8.103e-42
IL24	1.10714	0.026	2.53e-56
MLLT11	1.10684	0.026	1.628e-59
ELF1	1.1038	0.026	2.767e-21
HDAC2	1.10281	0.026	3.124e-43
NANP	1.10199	0.026	2.169e-41
BNC2	1.10054	0.026	7.395e-45
MPP1	1.09871	0.026	5.976e-45
CENPL	1.09729	0.026	5.726e-34
PAK4	1.09601	0.027	4.123e-34
KIF20A	1.09555	0.027	4.512e-53
CDH13	1.09328	0.027	9.271e-43
EZH2	1.09276	0.027	7.684e-50
CPSF6	1.09248	0.027	1.276e-51
CHMP4A	1.08973	0.027	1.69e-53
FLI1	1.08874	0.027	3.815e-30
DBF4	1.08849	0.027	1.941e-36
PWWP2B	1.0875	0.027	3.779e-52
FLAD1	1.086	0.027	3.335e-56
PTPRG	1.08529	0.028	4.581e-43
CMTM7	1.08525	0.028	2.784e-37
ZNF530	1.085	0.028	9.063e-52
SNRPF	1.08486	0.028	4.84e-46
XKR8	1.08343	0.028	1.497e-52
CENPN	1.08095	0.028	7.315e-45
TPX2	1.0794	0.028	2.825e-47
RMI1	1.07936	0.028	1.721e-22
MITF	1.07922	0.028	1.868e-49
USP1	1.07799	0.028	1.934e-51
ITGA6	1.07748	0.029	3.582e-44
GPSM2	1.07737	0.029	6.676e-26
MRPL49	1.07649	0.029	3.827e-41
ZNF324B	1.0762	0.029	6.094e-51
AVEN	1.0762	0.029	5.655e-30
DHRS7	1.07609	0.029	2.522e-45
GON7	1.07533	0.029	1.846e-51
P3H2	1.07438	0.029	1.534e-41
SLC45A3	1.07408	0.029	5.973e-30
HMBS	1.07332	0.03	1.163e-50
TSPO	1.07298	0.03	5.184e-42
CLN6	1.07218	0.03	9.375e-16
PIP4K2A	1.07004	0.03	7.987e-38
BLZF1	1.06941	0.03	3.535e-44
TTC33	1.06841	0.03	1.245e-29
ANG	1.06781	0.03	2.541e-50
RFK	1.06651	0.03	3.932e-41
ARRDC1	1.06435	0.03	4.815e-49
FOXM1	1.06172	0.03	3.475e-33
FMN2	1.061	0.031	3.163e-35
INPP1	1.06074	0.031	6.372e-40
KIF22	1.06058	0.031	5.400e-49
GLIS3	1.06047	0.031	2.329e-33
SRSF4	1.05945	0.031	8.704e-34
FYTTD1	1.05915	0.031	1.141e-28
PSMD14	1.05903	0.031	6.892e-30
MED11	1.05846	0.031	2.134e-49
GNPNAT1	1.05843	0.031	6.423e-43
CCNB1IP1	1.05827	0.031	1.16e-45
STIM1	1.05812	0.032	6.643e-19
ZDHHC16	1.05732	0.032	1.041e-48
EYA4	1.05687	0.032	2.155e-41
GPR157	1.05626	0.032	5.745e-40
NDUFB1	1.05603	0.032	2.118e-48
VEGFC	1.05584	0.032	1.254e-50
TOX2	1.05568	0.032	3.074e-29
AP4B1	1.05488	0.032	6.840e-47
RAD54L2	1.05423	0.032	9.263e-48
JAK1	1.05404	0.033	6.923e-27
FGF5	1.05392	0.033	2.251e-46
UBC	1.05323	0.033	7.887e-49
IFNGR1	1.05308	0.033	4.923e-60
E2F2	1.05254	0.033	1.558e-47
ANKH	1.05242	0.033	1.486e-31
CNIH1	1.05219	0.033	3.549e-44
GNB4	1.04801	0.033	2.54e-36
MRPL32	1.04751	0.033	7.344e-48
PLK4	1.0465	0.033	1.101e-31
ADCY7	1.04477	0.034	1.468e-40
RETSAT	1.04317	0.034	3.695e-46
NECTIN3	1.04242	0.034	6.356e-39
PLAG1	1.04167	0.034	5.534e-36
ETFA	1.04167	0.034	1.346e-18
ZNF808	1.04009	0.034	7.737e-43
MALSU1	1.03981	0.034	1.592e-43
ZFHX3	1.03719	0.034	2.174e-23
IDH3A	1.03647	0.034	9.254e-39
ZNF330	1.03555	0.034	5.065e-43
PALM2-AKAP2	1.03459	0.035	4.595e-24
PRKAR2A	1.03391	0.035	1.447e-36
TRIM3	1.0325	0.035	6.414e-36
TMEM167A	1.03169	0.035	9.479e-54
RANBP6	1.03088	0.035	5.179e-46
CCNJL	1.03076	0.035	7.804e-42
CUEDC2	1.02772	0.035	1.411e-45
NAT6	1.02727	0.035	1.925e-45
VANGL1	1.0267	0.035	6.741e-27
MCHR1	1.02629	0.036	2.113e-45
AKT3	1.02522	0.036	4.256e-39
SHISA5	1.02354	0.036	1.379e-53
LMLN2	1.02342	0.036	7.024e-45
ATP9A	1.02272	0.036	3.174e-15
BCAS2	1.02181	0.036	1.303e-41
TDRP	1.0214	0.036	1.853e-21
ZNF562	1.02111	0.036	1.329e-43
DHFR2	1.0202	0.036	2.69e-44
MARCH3	1.01978	0.036	1.468e-26
ARHGAP22	1.01841	0.037	2.169e-25
SEMA3A	1.01616	0.037	2.657e-31
MYOCD	1.01595	0.037	5.783e-35
STT3B	1.01385	0.037	6.185e-38
DERA	1.01275	0.037	7.2e-29
SLC44A2	1.01246	0.037	6.103e-08
NRIP3	1.01233	0.037	5.094e-42
STAT5B	1.01132	0.037	1.326e-58
MGAT2	1.00958	0.037	1.993e-43
BMP2K	1.00873	0.038	4.902e-61
PNISR	1.00698	0.038	3.295e-37
RBMXL1	1.00685	0.038	1.555e-32
IGF2BP3	1.00617	0.038	7.495e-36
HTATSF1	1.00462	0.038	4.573e-41
PALM2	1.00359	0.038	4.354e-49
RPUSD2	1.00307	0.038	1.359e-42

## Sheet: NucS2
gene	S2_log10FC	S2_log10FC_percentage(descending)	S2_pval
FZD10	1.92994	0	0.e+00
GABRB3	1.90495	0	0.e+00
MYCNOS	1.89969	0	0.e+00
TMEM132D	1.89967	0	0.e+00
TCERG1L	1.89497	0.001	0.e+00
FAM19A5	1.8872	0.001	0.e+00
ZNF536	1.88344	0.001	0.e+00
RIMBP2	1.88288	0.001	0.e+00
B3GAT1	1.88034	0.001	0.e+00
TTC34	1.87708	0.001	0.e+00
NOS1	1.87234	0.001	0.e+00
TMEM132B	1.87094	0.002	0.e+00
KLHDC7A	1.86366	0.002	0.e+00
GPR26	1.86158	0.002	0.e+00
SRRM4	1.85859	0.002	0.e+00
ISX	1.83562	0.002	0.e+00
OR1M1	1.8264	0.002	4.405e-241
CCDC60	1.81801	0.002	0.e+00
C9orf62	1.80902	0.003	2.671e-245
FGFR2	1.80885	0.003	4.553e-317
NRXN3	1.80697	0.003	0.e+00
PLPP4	1.80083	0.003	1.400e-273
DSCAM	1.79911	0.003	3.827e-318
SEZ6L	1.7991	0.003	1.673e-297
MYO3A	1.79057	0.003	1.217e-253
MUC16	1.78392	0.004	2.082e-212
RYR2	1.78059	0.004	7.923e-287
BRINP1	1.77888	0.004	1.573e-295
PIWIL1	1.77473	0.004	9.673e-273
SPATA8	1.77425	0.004	1.886e-294
DACT2	1.77369	0.004	3.433e-320
MTUS2	1.7517	0.004	1.253e-272
SHISA6	1.75008	0.005	5.1e-215
SMOC2	1.74921	0.005	8.752e-265
MYCN	1.7443	0.005	1.043e-233
SNTG2	1.7432	0.005	2.326e-156
APBB1IP	1.73861	0.005	1.794e-247
WSCD1	1.7345	0.005	1.932e-282
CALN1	1.73336	0.005	6.962e-217
RBFOX1	1.70236	0.005	3.894e-286
FAM110C	1.70145	0.006	9.222e-194
IRX1	1.69614	0.006	7.506e-177
SHOX	1.69559	0.006	2.471e-228
LRRC38	1.69146	0.006	1.890e-282
PDPN	1.69083	0.006	2.211e-274
REG3G	1.68443	0.006	4.699e-220
VCX3B	1.67848	0.006	1.22e-203
FAM135B	1.67276	0.007	1.714e-276
SOX1	1.66988	0.007	5.125e-179
AJAP1	1.66968	0.007	0.e+00
PTPRT	1.66359	0.007	8.902e-163
GSC	1.66246	0.007	1.611e-182
TCP10L2	1.66079	0.007	2.1e-197
RGMA	1.65581	0.007	1.856e-191
KIAA1217	1.65118	0.008	1.186e-210
MCPH1	1.65113	0.008	4.784e-106
AFDN	1.65073	0.008	1.18e-187
TMEM132C	1.648	0.008	2.818e-199
CACNA2D3	1.6479	0.008	2.290e-111
SPACA7	1.64297	0.008	1.166e-253
VCX	1.64276	0.008	5.955e-184
IRX2	1.64177	0.009	1.147e-136
MAGEA4	1.63023	0.009	2.213e-141
CPXM2	1.62773	0.009	1.682e-241
ADCY2	1.6197	0.009	6.309e-199
HRH2	1.61816	0.009	5.809e-159
CHRM3	1.60993	0.009	1.688e-166
XKR4	1.60876	0.009	1.795e-143
MGMT	1.60599	0.01	1.11e-160
POU3F3	1.60549	0.01	1.147e-142
LY86	1.59615	0.01	1.572e-99
GPR141	1.59491	0.01	1.404e-154
NTRK2	1.59346	0.01	1.397e-111
ADAMTS16	1.58926	0.01	1.943e-92
AGBL1	1.58688	0.01	4.170e-194
KHDRBS3	1.58589	0.011	7.712e-85
OLFM4	1.5812	0.011	1.249e-127
NWD2	1.57918	0.011	5.517e-127
PAX1	1.57802	0.011	2.466e-144
FOXI2	1.56676	0.011	1.705e-171
THSD7B	1.55709	0.011	4.174e-138
CDH7	1.55665	0.011	2.695e-129
OPRM1	1.54964	0.012	2.292e-131
TBL1X	1.54828	0.012	5.771e-126
UNC93A	1.54779	0.012	1.218e-141
SLC22A3	1.54511	0.012	3.641e-115
TLR4	1.54501	0.012	3.561e-79
SLC22A2	1.54477	0.012	1.597e-175
GPR139	1.54377	0.012	5.646e-174
DCC	1.54004	0.013	2.151e-132
SEL1L	1.53629	0.013	1.270e-50
LARGE1	1.53523	0.013	2.825e-104
QKI	1.53394	0.013	1.953e-123
NRSN1	1.53193	0.013	1.176e-212
REG3A	1.52955	0.013	2.386e-80
STAC	1.52777	0.013	2.801e-138
C22orf34	1.52498	0.014	2.863e-148
PRSS37	1.52255	0.014	2.313e-104
IRX4	1.51603	0.014	4.795e-96
VWC2	1.51371	0.014	3.667e-144
TSHZ2	1.51156	0.014	1.001e-135
MGAM	1.51068	0.014	4.354e-100
TAC1	1.50909	0.014	9.633e-125
LOC150051	1.50158	0.015	3.846e-118
WDR11	1.50126	0.015	6.899e-124
MYRIP	1.49936	0.015	3.631e-128
ANO5	1.4993	0.015	4.071e-124
AUTS2	1.49693	0.015	1.188e-114
PCDHB3	1.49564	0.015	8.813e-99
PCDHB2	1.49561	0.015	1.607e-106
HS3ST4	1.49138	0.015	1.232e-101
GALNT17	1.49016	0.016	4.661e-169
EBF3	1.4812	0.016	1.090e-138
ZNF317	1.47871	0.016	9.003e-72
OR9A4	1.47792	0.016	1.878e-160
CSMD2	1.47699	0.016	1.661e-117
CRLF2	1.4757	0.016	8.424e-121
CADPS	1.47306	0.016	1.894e-117
PTER	1.46578	0.017	1.648e-77
HDAC4	1.46303	0.017	2.630e-103
GCNT2	1.45729	0.017	3.227e-127
WSCD2	1.45436	0.017	3.793e-84
SEMA6A	1.45427	0.017	2.76e-115
ICE1	1.45242	0.017	1.156e-28
IL3RA	1.45199	0.017	1.658e-104
SOX2	1.45179	0.018	1.248e-84
TPO	1.44919	0.018	1.448e-123
KCNK1	1.44772	0.018	7.357e-119
PGBD5	1.44761	0.018	7.447e-96
KCNJ3	1.44648	0.018	3.716e-115
LRRC3B	1.44629	0.018	2.421e-66
GPR31	1.44486	0.018	2.129e-100
CHST15	1.44151	0.019	4.326e-76
TTLL2	1.4388	0.019	5.220e-94
LRRN1	1.43412	0.019	1.093e-147
C11orf87	1.43286	0.019	9.111e-68
TLL1	1.42977	0.019	1.725e-103
TRPC7	1.42797	0.019	3.201e-84
GJB5	1.4218	0.019	1.305e-115
CNTNAP2	1.42042	0.02	2.450e-119
KCNQ3	1.41974	0.02	2.289e-89
TFAP2A	1.41938	0.02	1.88e-99
IGSF21	1.41828	0.02	2.208e-104
NRG3	1.41494	0.02	3.940e-78
SFMBT2	1.40814	0.02	1.6e-94
NCAM1	1.40519	0.02	1.1e-63
PTPRN2	1.40408	0.021	9.358e-115
C14orf177	1.40405	0.021	2.824e-173
BHLHE22	1.40405	0.021	3.662e-84
REG1A	1.39933	0.021	9.044e-108
PCDHB1	1.39602	0.021	1.300e-104
KAZN	1.39361	0.021	3.126e-98
CSF2RA	1.39259	0.021	4.575e-118
CNGA2	1.39065	0.022	4.036e-114
PASD1	1.39039	0.022	9.948e-87
GJB3	1.39003	0.022	1.375e-103
CCR6	1.3892	0.022	1.923e-117
PCDH8	1.38421	0.022	1.02e-55
GJA4	1.38274	0.022	7.273e-52
GRIK3	1.37725	0.022	1.01e-75
SLITRK2	1.37669	0.023	2.228e-61
ATP2B3	1.36386	0.023	1.691e-105
KEL	1.35906	0.023	7.893e-40
PROX1	1.35557	0.023	1.825e-100
TREX2	1.34982	0.023	2.707e-104
HAUS7	1.34976	0.023	5.989e-108
GJB4	1.34359	0.023	1.022e-111
REG1B	1.33913	0.024	1.274e-84
NPTX2	1.3371	0.024	2.264e-103
PCDHB4	1.33201	0.024	1.107e-35
MT1HL1	1.33149	0.024	4.395e-103
SYT10	1.33127	0.024	1.392e-73
AFF2	1.32062	0.024	2.886e-67
PNMA6E	1.31553	0.024	9.378e-56
BGN	1.31553	0.024	3.575e-92
ADGRB1	1.31135	0.025	6.520e-91
TSNARE1	1.31131	0.025	5.069e-81
GABRA6	1.29658	0.025	9.523e-70
GABRQ	1.29449	0.025	4.432e-57
CLEC5A	1.29363	0.025	6.322e-88
PTPRD	1.29257	0.025	1.024e-76
UNC5D	1.28925	0.025	5.864e-68
PLPPR1	1.28856	0.026	5.269e-73
VMA21	1.28499	0.026	6.393e-53
CTNNA2	1.28486	0.026	4.078e-45
PPP2R2D	1.27958	0.026	1.495e-08
GABRA1	1.2739	0.026	1.313e-72
LOC389602	1.26169	0.026	2.665e-119
DDX18	1.25935	0.026	7.000e-61
APELA	1.25801	0.027	9.816e-82
FATE1	1.25641	0.027	1.215e-83
POM121L12	1.25411	0.027	4.224e-57
SLC35F3	1.25329	0.027	1.024e-38
NME8	1.24812	0.027	3.294e-48
NRG1	1.24232	0.027	1.714e-43
TFB1M	1.22809	0.027	5.13e-70
PDE6B	1.22105	0.028	7.951e-83
ARPP21	1.21627	0.028	3.919e-54
MEI4	1.21415	0.028	1.599e-53
FXR1	1.21293	0.028	2.504e-22
SETMAR	1.20949	0.028	2.804e-48
SOX14	1.20906	0.028	1.138e-41
SMIM31	1.20623	0.028	2.846e-37
OR6V1	1.20591	0.029	3.396e-58
SV2C	1.20566	0.029	3.726e-56
PDHA2	1.19576	0.029	2.159e-73
CDC14C	1.19338	0.029	4.907e-32
SI	1.19296	0.029	2.520e-52
WWC3	1.18932	0.029	3.744e-55
GABRG2	1.18901	0.029	1.129e-58
GRM7	1.18204	0.03	2.958e-54
KCNV1	1.18096	0.03	1.258e-46
MAGEB5	1.17542	0.03	4.039e-48
OR13C8	1.16101	0.03	2.360e-30
GLRX3	1.15649	0.03	5.519e-46
OR2W5	1.15266	0.03	8.881e-38
ASMT	1.14848	0.03	1.054e-62
AKAP17A	1.14848	0.03	5.86e-63
DNASE1L1	1.14712	0.031	3.126e-48
P2RY8	1.14653	0.031	1.536e-63
IKZF1	1.14342	0.031	3.759e-13
CDH10	1.14104	0.031	7.254e-43
FMR1	1.13628	0.031	8.283e-42
RAB11FIP2	1.1343	0.031	2.610e-40
MCTP2	1.13354	0.032	2.093e-56
ALKAL2	1.13338	0.032	5.416e-58
SHH	1.13312	0.032	1.202e-96
GLRA3	1.12953	0.032	2.998e-54
ADAM29	1.1294	0.032	7.347e-50
MYL5	1.12911	0.032	2.552e-28
NKAIN2	1.12672	0.032	4.073e-18
OR12D2	1.12008	0.033	5.390e-47
GALNT13	1.11926	0.033	1.036e-17
RP1	1.1117	0.033	1.74e-42
RORB	1.11153	0.033	6.815e-20
NMNAT3	1.109	0.033	1.973e-49
CNTNAP4	1.10877	0.033	5.249e-38
MROH5	1.10799	0.033	8.172e-42
GPR50	1.10595	0.034	4.586e-46
PRR20A	1.1036	0.034	2.146e-49
NCAM2	1.10113	0.034	1.502e-36
SOX11	1.09871	0.034	9.213e-04
PRRG3	1.09719	0.034	3.274e-55
STEAP4	1.09691	0.034	1.84e-29
MAGEA5	1.09156	0.034	7.46e-52
SLC38A5	1.08955	0.034	4.73e-46
RBM3	1.08945	0.035	1.507e-30
DYNLRB2	1.08913	0.035	5.44e-16
IKBKG	1.08732	0.035	6.074e-39
GABRA5	1.08418	0.035	1.085e-47
TRIM24	1.08404	0.035	2.714e-32
VCAM1	1.07918	0.035	3.175e-56
MAGEA6	1.07646	0.035	2.782e-36
GCSAML	1.07405	0.036	1.551e-28
PCDHB5	1.06606	0.036	4.989e-24
DEFB1	1.06183	0.036	3.568e-45
OR12D1	1.05488	0.036	8.650e-16
DRD5	1.05281	0.036	1.956e-41
FRMD1	1.04833	0.036	2.803e-24
HTR1E	1.04521	0.036	2.121e-35
UNC80	1.04072	0.037	1.984e-47
CD99L2	1.04044	0.037	5.095e-43
HMGB3	1.04044	0.037	1.843e-41
COMTD1	1.03882	0.037	6.694e-42
PRDM2	1.03443	0.037	6.305e-40
FOXC2	1.03375	0.037	2.356e-39
MAGEB6	1.03238	0.037	3.972e-46
GALNTL6	1.02584	0.038	2.787e-54
PDGFRL	1.02539	0.038	1.021e-15
HS6ST1	1.02444	0.038	1.752e-33
PRSS55	1.02428	0.038	2.471e-86
GRM3	1.02338	0.038	2.342e-32
PRAMEF1	1.02239	0.038	4.491e-42
TAS2R38	1.02069	0.038	3.137e-40
TBC1D25	1.02028	0.039	1.41e-44
GABRB2	1.01569	0.039	1.774e-14
RGPD4	1.01191	0.039	2.027e-32
DPP10	1.01187	0.039	3.409e-38
GIMAP2	1.00535	0.039	4.538e-43
LHX8	1.00363	0.039	7.263e-29
PORCN	1.001	0.039	1.030e-42
EBP	1.001	0.039	6.240e-43

## Sheet: NucS3
gene	S3_log10FC	S3_log10FC_percentage(descending)	S3_pval
CCL27	2.00432	0	0.e+00
OMP	2.00432	0	0.e+00
TSTD1	1.94554	0	0.e+00
LZTS1	1.90482	0	0.e+00
GNG14	1.90158	0	0.e+00
BGLAP	1.89466	0	0.e+00
CASP4	1.87157	0.001	0.e+00
SMIM5	1.85614	0.001	0.e+00
VTN	1.85473	0.001	0.e+00
IL23A	1.85031	0.001	0.e+00
TMEM25	1.843	0.001	0.e+00
MOB2	1.83285	0.001	0.e+00
SPEM1	1.82599	0.001	5.723e-281
NR2E3	1.8227	0.001	0.e+00
TMEM54	1.82231	0.001	0.e+00
TECPR1	1.8148	0.001	0.e+00
GPX2	1.80743	0.001	0.e+00
CRAT	1.80568	0.001	0.e+00
C1QTNF6	1.8021	0.002	0.e+00
GPR151	1.80142	0.002	0.e+00
DPP9-AS1	1.7966	0.002	0.e+00
C19orf71	1.79439	0.002	1.358e-288
NPAS4	1.79131	0.002	0.e+00
CDHR5	1.79021	0.002	6.239e-282
TMEM89	1.7865	0.002	0.e+00
RNF151	1.78454	0.002	0.e+00
ODF3	1.78354	0.002	0.e+00
SV2A	1.78277	0.002	0.e+00
DTX3	1.77142	0.002	0.e+00
HGF	1.75807	0.002	9.39e-280
NDUFA7	1.75756	0.003	0.e+00
REP15	1.75605	0.003	5.402e-280
TSSK3	1.75393	0.003	0.e+00
SMIM6	1.75332	0.003	1.889e-284
SMLR1	1.75038	0.003	4.860e-198
SLC25A34	1.74966	0.003	2.986e-266
GBP1	1.74694	0.003	0.e+00
MTRNR2L3	1.74389	0.003	3.122e-309
DPYSL4	1.74297	0.003	1.171e-278
RELB	1.73644	0.003	4.199e-214
LIMS2	1.73555	0.003	0.e+00
PARP3	1.73506	0.003	1.092e-311
MAP3K10	1.73442	0.004	1.273e-278
GBA	1.72899	0.004	1.135e-314
PHKG1	1.72616	0.004	2.795e-294
OMG	1.72376	0.004	1.131e-267
TSSK1B	1.72145	0.004	4.141e-294
DGKQ	1.72141	0.004	3.663e-314
NAGPA	1.72061	0.004	3.027e-306
GSTM4	1.71552	0.004	3.593e-291
GBP2	1.7138	0.004	1.046e-291
TRPA1	1.71238	0.004	4.948e-253
LAMA4	1.71132	0.004	8.373e-298
KNDC1	1.70478	0.004	1.477e-298
CEACAM19	1.70084	0.005	2.36e-230
CDK5R1	1.70068	0.005	1.013e-300
GBP3	1.69725	0.005	7.585e-282
UCP3	1.69518	0.005	8.426e-205
LRRC27	1.69403	0.005	2.915e-305
CDR1	1.69392	0.005	4.270e-155
C3orf62	1.68392	0.005	1.042e-272
CBLN3	1.68239	0.005	1.027e-264
TAS1R3	1.68145	0.005	9.757e-263
SYNE3	1.67485	0.005	8.386e-199
CCDC106	1.67482	0.005	1.779e-281
ANKRD53	1.67402	0.005	2.624e-225
FABP3	1.67366	0.006	9.467e-229
ADH1B	1.67119	0.006	1.015e-239
SHF	1.67098	0.006	9.028e-199
NAGA	1.66689	0.006	4.570e-214
CNTNAP1	1.66654	0.006	5.858e-180
PTPRCAP	1.665	0.006	3.537e-125
KIAA1614	1.66492	0.006	9.423e-233
ZMAT5	1.66428	0.006	1.268e-239
IGFALS	1.6615	0.006	3.866e-229
TIAF1	1.66092	0.006	2.628e-190
PAQR7	1.65925	0.006	4.436e-163
SIRT2	1.65866	0.006	1.588e-228
PAOX	1.65684	0.007	6.401e-224
MLLT6	1.65201	0.007	4.044e-267
IRF7	1.65123	0.007	1.152e-250
RAX2	1.65086	0.007	7.117e-263
GTPBP6	1.64945	0.007	6.795e-193
C2CD2L	1.64915	0.007	1.997e-249
SYNE1	1.64559	0.007	1.893e-199
PLEKHA4	1.64517	0.007	7.933e-193
MCOLN1	1.64505	0.007	4.556e-251
KIFC3	1.64498	0.007	1.848e-179
AK1	1.64488	0.007	1.433e-233
MMP19	1.64474	0.007	1.009e-221
AP5S1	1.64404	0.008	2.569e-258
KCTD17	1.64335	0.008	1.904e-237
IL11RA	1.64332	0.008	3.436e-243
CCDC102A	1.64284	0.008	2.450e-239
MEIS3	1.64069	0.008	2.410e-189
RFLNB	1.6396	0.008	0.e+00
SEC31B	1.63777	0.008	1.949e-232
MAP4K2	1.63665	0.008	2.009e-209
GPR108	1.63639	0.008	2.349e-222
CASP1	1.63639	0.008	1.384e-240
AMIGO3	1.63577	0.008	1.211e-250
HSPB9	1.63555	0.008	0.e+00
CCDC17	1.63429	0.009	2.723e-145
TK2	1.6337	0.009	1.337e-184
SHROOM1	1.63314	0.009	1.432e-228
CDK3	1.63258	0.009	4.575e-92
CDK5	1.63234	0.009	4.77e-248
NRSN2	1.63223	0.009	2.449e-245
ABTB1	1.63155	0.009	3.429e-244
TGM1	1.63132	0.009	1.686e-159
PRSS8	1.63102	0.009	3.505e-245
PAQR4	1.63015	0.009	2.722e-246
LRP5L	1.62874	0.009	6.973e-256
SLC22A17	1.62864	0.009	3.964e-244
CLDN15	1.6274	0.01	0.e+00
ANO1	1.62715	0.01	3.128e-194
ACOX2	1.62665	0.01	2.332e-181
LTBP3	1.62514	0.01	1.147e-224
ARPIN	1.6249	0.01	1.141e-161
GGACT	1.62411	0.01	2.728e-150
MAN2B2	1.62226	0.01	1.568e-188
SAP25	1.62149	0.01	1.91e-198
MAPK12	1.62056	0.01	4.142e-226
VILL	1.61783	0.01	2.116e-203
MFAP2	1.61621	0.01	3.469e-233
ARHGAP28	1.61596	0.01	2.200e-184
MOK	1.61545	0.011	0.e+00
ANPEP	1.61431	0.011	6.167e-202
GNMT	1.61252	0.011	3.076e-225
GAMT	1.61093	0.011	1.7e-231
PSPN	1.61057	0.011	1.409e-163
C19orf33	1.6085	0.011	3.049e-230
GALNT15	1.60477	0.011	2.223e-215
SSH3	1.60415	0.011	5.744e-237
ECSIT	1.60352	0.011	1.858e-180
EHD3	1.60219	0.011	4.898e-206
GSTM3	1.60152	0.011	3.158e-188
PODN	1.6014	0.011	1.181e-208
ALDH1L2	1.60037	0.012	4.493e-162
NLRX1	1.60021	0.012	2.319e-226
ACTG2	1.59973	0.012	7.982e-219
POU6F1	1.59966	0.012	3.668e-179
SLC22A13	1.5996	0.012	3.685e-179
LZTR1	1.59944	0.012	2.199e-213
ADAMTS15	1.59927	0.012	9.652e-209
TMCO4	1.59472	0.012	5.903e-145
TNFAIP8L2	1.59461	0.012	9.215e-117
ZNF284	1.59178	0.012	2.712e-159
TRAF1	1.59124	0.012	1.382e-129
TCIRG1	1.58928	0.012	3.279e-194
CEL	1.58925	0.013	2.038e-188
CRELD1	1.58834	0.013	1.631e-172
SARM1	1.58733	0.013	3.438e-185
BTN3A3	1.5869	0.013	5.471e-193
HSPBP1	1.58662	0.013	5.067e-173
RAB36	1.58552	0.013	1.698e-182
VMAC	1.5839	0.013	1.134e-188
CD37	1.58345	0.013	6.157e-159
RBM24	1.58259	0.013	1.762e-170
DNAH5	1.58242	0.013	2.056e-165
NLRC5	1.58024	0.013	3.972e-196
HEMK1	1.57975	0.013	4.697e-202
PIANP	1.57946	0.014	6.929e-204
CPA4	1.57594	0.014	4.458e-167
DPP7	1.57283	0.014	4.890e-199
DKK4	1.57124	0.014	6.535e-190
UBA7	1.57071	0.014	1.692e-187
ZNF25	1.56954	0.014	1.153e-166
DCN	1.56948	0.014	4.517e-194
POLR2E	1.56831	0.014	3.552e-224
BIN1	1.56811	0.014	9.023e-183
LAG3	1.56768	0.014	4.455e-188
CTSD	1.56752	0.014	7.096e-166
GLI4	1.56723	0.014	6.500e-189
IGSF8	1.56721	0.015	4.102e-160
USE1	1.5671	0.015	1.277e-182
GPHA2	1.56699	0.015	6.872e-203
DOC2A	1.56671	0.015	8.594e-203
UVSSA	1.56666	0.015	1.846e-180
PPP2R5B	1.56561	0.015	3.474e-188
SSC5D	1.56555	0.015	3.824e-200
COLGALT1	1.56506	0.015	1.363e-173
ETNK2	1.56405	0.015	2.578e-111
TSSK2	1.5625	0.015	4.815e-318
C19orf12	1.56227	0.015	8.006e-200
BTN3A2	1.56209	0.015	2.541e-180
SLC1A4	1.56184	0.016	8.305e-172
CAPN5	1.56122	0.016	1.009e-164
PNPLA6	1.56052	0.016	3.448e-179
SLC26A11	1.55707	0.016	2.451e-179
ARHGAP33	1.55565	0.016	3.971e-185
COL5A3	1.55488	0.016	1.064e-118
MAPK3	1.55476	0.016	4.148e-229
TRIM3	1.5544	0.016	1.564e-167
C15orf62	1.55411	0.016	6.526e-265
DTX3L	1.55403	0.016	2.807e-143
DFFB	1.55309	0.016	3.158e-200
ELMOD3	1.55298	0.016	8.417e-129
BTN3A1	1.55234	0.017	1.612e-170
LRRC29	1.55217	0.017	3.979e-156
ARSA	1.55028	0.017	5.517e-186
JOSD2	1.54998	0.017	3.354e-154
HS1BP3	1.54886	0.017	1.793e-131
CCDC22	1.54651	0.017	2.267e-185
ITM2C	1.54547	0.017	2.442e-155
MICAL3	1.54484	0.017	4.095e-228
RPS6KA2	1.54481	0.017	1.813e-177
PRR22	1.54475	0.017	1.238e-216
TANGO2	1.54376	0.017	3.558e-166
CRISPLD2	1.54368	0.017	5.813e-158
CISH	1.54212	0.018	1.341e-188
ASL	1.54208	0.018	7.339e-212
PIK3IP1	1.54062	0.018	2.561e-170
TNFRSF1B	1.5399	0.018	5.909e-180
KRTCAP3	1.53962	0.018	4.103e-74
TMEM106A	1.5392	0.018	4.681e-220
HMGCL	1.53836	0.018	2.525e-217
SVEP1	1.53831	0.018	4.773e-159
SYNGR2	1.53822	0.018	1.744e-183
TCTN2	1.53817	0.018	2.981e-120
TTC12	1.53815	0.018	1.559e-122
CERCAM	1.53759	0.018	2.501e-198
NDOR1	1.53709	0.019	2.704e-135
PTGES	1.53663	0.019	2.242e-169
PAPPA	1.53316	0.019	3.511e-167
HSD3B7	1.53307	0.019	2.765e-177
COL16A1	1.5325	0.019	8.539e-173
GRAMD4	1.53152	0.019	1.577e-130
QRICH2	1.53049	0.019	1.667e-130
CUL9	1.52993	0.019	4.256e-187
CCDC80	1.52946	0.019	3.518e-177
UBXN8	1.52836	0.019	4.144e-168
IPO13	1.52791	0.019	9.801e-230
NUDT2	1.52705	0.019	6.403e-145
ANXA1	1.52607	0.02	5.847e-169
ACAP3	1.52603	0.02	1.486e-171
ACCS	1.52594	0.02	5.318e-165
RBM38	1.5249	0.02	3.289e-129
TRIM17	1.5239	0.02	1.663e-170
CNN1	1.52373	0.02	3.001e-156
AIFM2	1.52349	0.02	1.026e-146
ZNF343	1.5233	0.02	4.441e-153
TEX264	1.52225	0.02	4.159e-185
FOXRED1	1.522	0.02	1.719e-207
APOL2	1.52153	0.02	1.341e-149
FBLN5	1.5214	0.02	7.013e-139
CD27	1.52122	0.021	2.204e-159
SLC25A22	1.52025	0.021	7.427e-152
TOM1	1.51933	0.021	1.459e-188
KDELC2	1.51833	0.021	3.209e-142
RHBDL1	1.51704	0.021	1.267e-172
REEP4	1.5168	0.021	8.469e-175
RFX5	1.51668	0.021	5.051e-146
LIX1L	1.51618	0.021	7.581e-170
BMP1	1.5159	0.021	2.231e-153
EVC2	1.51536	0.021	3.503e-161
KLHL17	1.51528	0.021	6.65e-206
CHID1	1.5144	0.021	2.805e-171
ABCC4	1.51391	0.022	1.480e-161
CARD10	1.51272	0.022	3.214e-135
ACADS	1.51238	0.022	5.067e-137
C7orf61	1.5123	0.022	1.451e-142
CAND2	1.51168	0.022	1.347e-108
FNDC5	1.51158	0.022	1.006e-124
PYROXD2	1.51144	0.022	1.374e-169
IFI16	1.51117	0.022	2.829e-139
VPS9D1	1.51056	0.022	5.716e-145
ZNF862	1.51008	0.022	2.548e-152
CEMP1	1.50916	0.022	3.936e-170
PPARA	1.50912	0.022	9.150e-137
LPAR2	1.50755	0.023	4.252e-170
RILPL1	1.50678	0.023	3.546e-105
HGSNAT	1.50503	0.023	6.176e-136
ADAMTS5	1.50443	0.023	2.223e-146
NACAD	1.50421	0.023	1.489e-135
GHRL	1.50303	0.023	5.152e-232
MEGF8	1.50241	0.023	6.674e-106
ZNF853	1.50061	0.023	1.341e-120
UBXN6	1.49974	0.023	3.598e-189
LRFN3	1.49948	0.023	5.155e-134
SEPT1	1.49568	0.023	2.098e-151
CLSTN3	1.49489	0.023	2.104e-175
SAMD14	1.49354	0.024	7.498e-152
MPST	1.4935	0.024	1.008e-130
TUSC2	1.49263	0.024	5.386e-133
DOK3	1.49262	0.024	2.569e-167
BVES	1.49198	0.024	3.406e-146
SNX15	1.49142	0.024	3.662e-116
PEX6	1.48945	0.024	4.079e-134
RABEP2	1.48818	0.024	3.339e-138
ATP10D	1.48768	0.024	4.546e-149
FECH	1.48678	0.024	5.450e-150
PCBP4	1.48576	0.024	2.379e-147
DPP4	1.48419	0.024	2.686e-129
ACY1	1.48283	0.025	4.328e-157
GDPD3	1.48257	0.025	1.524e-160
FBF1	1.48164	0.025	2.691e-152
C20orf194	1.48064	0.025	6.456e-146
MRPL55	1.4805	0.025	2.492e-157
RILPL2	1.48042	0.025	3.032e-106
ETHE1	1.48024	0.025	5.689e-134
TNC	1.47929	0.025	8.438e-138
HELZ2	1.47894	0.025	1.947e-98
RNPEPL1	1.47822	0.025	3.007e-127
HIGD1B	1.47816	0.025	2.536e-130
IL1B	1.47802	0.025	2.969e-154
CTF1	1.47783	0.026	3.166e-152
GSDMB	1.47774	0.026	1.111e-144
GTPBP3	1.47761	0.026	3.176e-139
BEST1	1.47754	0.026	1.478e-154
MON1B	1.47661	0.026	3.194e-130
TTLL1	1.47574	0.026	1.531e-135
PNPO	1.47563	0.026	5.399e-135
CHRNA10	1.47553	0.026	2.313e-178
FAS	1.47528	0.026	4.822e-128
DENND2A	1.47492	0.026	4.827e-148
SPATA20	1.47359	0.026	1.659e-104
MAD2L2	1.47319	0.026	6.688e-213
PBXIP1	1.47311	0.027	1.292e-145
GNRH2	1.47306	0.027	2.865e-111
CTSF	1.47264	0.027	1.546e-129
GCAT	1.47254	0.027	2.046e-147
CCDC57	1.4717	0.027	2.45e-127
ENKD1	1.47117	0.027	1.337e-145
C1S	1.47048	0.027	1.145e-134
NAGLU	1.47035	0.027	7.293e-162
CCDC157	1.46962	0.027	5.953e-123
WNK4	1.46767	0.027	4.883e-127
GAS7	1.46752	0.027	2.84e-125
SLC9A5	1.46694	0.027	8.273e-89
C2CD2	1.46654	0.028	2.011e-129
KAT8	1.46651	0.028	4.493e-214
SLC2A11	1.46522	0.028	1.365e-128
SPEG	1.4652	0.028	2.392e-143
ZSWIM9	1.4641	0.028	4.190e-169
ETV5	1.46346	0.028	1.143e-102
OAF	1.46321	0.028	4.716e-149
FAM189B	1.46279	0.028	4.716e-120
RAB4B	1.46207	0.028	1.531e-118
FASN	1.46202	0.028	4.246e-71
FAM213B	1.46192	0.028	8.937e-146
LRRK1	1.4613	0.028	1.299e-123
GPR182	1.46085	0.029	6.302e-145
SPPL2B	1.4601	0.029	9.189e-129
SNED1	1.4598	0.029	5.309e-108
FBN2	1.45966	0.029	5.088e-122
DUSP2	1.45834	0.029	1.542e-147
SLC15A3	1.4579	0.029	5.059e-135
SLC40A1	1.45782	0.029	2.352e-124
WDR38	1.45773	0.029	3.775e-144
DNASE1L2	1.45729	0.029	4.636e-147
PLCXD1	1.45711	0.029	2.157e-130
C3orf18	1.45702	0.029	1.980e-118
COL13A1	1.45661	0.029	1.639e-135
ACOX3	1.45526	0.03	1.317e-156
SLC43A1	1.45501	0.03	1.655e-132
PRR4	1.45163	0.03	1.002e-96
ADAMTSL5	1.45163	0.03	7.782e-124
BAHCC1	1.45116	0.03	6.463e-145
SLC45A1	1.45011	0.03	6.813e-136
RNF170	1.4492	0.03	3.682e-117
ASMTL	1.44838	0.03	5.915e-124
RIPOR3	1.44784	0.03	1.389e-90
VASH2	1.44776	0.03	1.272e-82
VSTM4	1.44756	0.03	1.510e-124
ICAM1	1.44727	0.03	2.551e-100
NRIP2	1.44705	0.031	1.563e-107
GPRASP2	1.44699	0.031	9.169e-142
H2AFY2	1.44693	0.031	3.218e-112
CCDC116	1.44634	0.031	4.155e-135
THBS2	1.44559	0.031	1.973e-128
PLA2G4B	1.44537	0.031	6.068e-273
KCNJ2	1.44465	0.031	2.019e-141
COX7C	1.44383	0.031	7.943e-119
PLA2G15	1.44284	0.031	2.991e-99
ADCK2	1.44187	0.031	1.585e-126
FNDC4	1.44173	0.031	1.005e-140
GMIP	1.44132	0.031	4.553e-103
ADGRE5	1.44116	0.032	1.808e-93
PODNL1	1.44111	0.032	8.940e-117
TXNRD2	1.44085	0.032	3.585e-111
NFATC1	1.44045	0.032	1.269e-122
NMNAT1	1.44009	0.032	6.303e-122
PDE4A	1.43897	0.032	1.333e-134
TP53TG5	1.43718	0.032	4.573e-130
RAD9A	1.43637	0.032	3.847e-165
NABP2	1.43613	0.032	1.263e-157
ZNF181	1.43588	0.032	2.602e-99
DNAL4	1.43564	0.032	7.726e-132
FAM102A	1.43535	0.032	2.16e-152
MOCOS	1.43494	0.033	1.975e-92
PLEKHG5	1.4349	0.033	4.387e-110
PLEKHG4	1.4343	0.033	1.229e-148
TGIF2	1.43412	0.033	3.179e-132
CPNE2	1.43327	0.033	4.141e-130
PGGHG	1.43133	0.033	5.714e-127
TMEM119	1.43122	0.033	7.565e-133
HOOK3	1.43096	0.033	1.935e-131
FAM71F2	1.43088	0.033	1.003e-120
FAP	1.42896	0.033	2.280e-123
OSBPL5	1.42788	0.033	1.612e-129
GXYLT2	1.42692	0.033	5.948e-110
AKR7A3	1.42664	0.034	6.067e-93
FBXO17	1.42641	0.034	3.763e-115
DNAH1	1.42527	0.034	9.193e-117
FAM166B	1.42496	0.034	6.566e-134
APOBEC3F	1.42423	0.034	6.23e-134
NEIL1	1.42385	0.034	1.44e-80
THRA	1.42343	0.034	9.722e-112
CBY1	1.42275	0.034	4.080e-89
POLR3K	1.42154	0.034	2.175e-130
ZFPM1	1.42127	0.034	3.174e-109
RAB3IL1	1.42121	0.034	4.785e-126
AMPD3	1.42108	0.034	1.298e-110
SGIP1	1.42081	0.035	1.617e-132
SULT1A2	1.42065	0.035	2.187e-132
C1RL	1.42037	0.035	1.026e-102
MRGBP	1.42012	0.035	4.882e-140
TMEM198	1.41805	0.035	1.641e-107
RECQL4	1.41731	0.035	7.659e-117
WDR46	1.41717	0.035	1.628e-128
RABGGTA	1.41702	0.035	1.395e-128
GLYCTK	1.41612	0.035	1.009e-116
TMEM175	1.41532	0.035	6.771e-123
CCDC28B	1.41457	0.035	1.434e-129
GABBR1	1.41389	0.035	9.999e-112
MRPL54	1.41337	0.036	1.11e-109
CSF3	1.41278	0.036	8.969e-129
KLHL22	1.41256	0.036	1.073e-104
STAT5A	1.41238	0.036	5.160e-125
IL17RC	1.41224	0.036	8.563e-103
MKNK1	1.41202	0.036	4.546e-146
LZIC	1.41191	0.036	5.640e-112
CEP89	1.41157	0.036	5.966e-115
NR4A3	1.40932	0.036	8.855e-116
MTRNR2L8	1.40912	0.036	3.097e-128
SIRPA	1.40737	0.036	2.712e-105
CSPG4	1.40715	0.036	1.164e-126
MMP2	1.40697	0.037	1.355e-114
ARMC5	1.40608	0.037	1.964e-123
NLRP1	1.4055	0.037	6.727e-117
CCDC124	1.40538	0.037	3.942e-114
RASSF2	1.40507	0.037	2.825e-120
APBB1	1.40365	0.037	1.227e-160
NATD1	1.40343	0.037	1.526e-121
NBPF3	1.40329	0.037	4.215e-109
DAB2	1.40307	0.037	6.335e-124
PIH1D1	1.40298	0.037	1.257e-144
PTPRN	1.40226	0.037	1.763e-114
RCN3	1.40083	0.037	3.737e-87
C16orf71	1.39955	0.038	8.094e-124
ADGRB2	1.39806	0.038	6.966e-110
MTURN	1.39806	0.038	2.294e-117
TEX38	1.39747	0.038	5.162e-183
AGTRAP	1.39744	0.038	9.010e-98
DUSP8	1.39714	0.038	1.035e-114
SMPD1	1.39667	0.038	7.847e-113
APOBEC3C	1.39618	0.038	1.351e-123
ADCY7	1.39589	0.038	1.509e-72
DDHD2	1.39531	0.038	6.183e-72
MYPOP	1.3952	0.038	1.203e-120
CTNS	1.39354	0.039	3.431e-85
NIPAL3	1.39345	0.039	1.743e-126
SCUBE3	1.39336	0.039	4.610e-82
SQOR	1.39336	0.039	1.935e-118
PRKACA	1.39301	0.039	3.092e-96
ULBP3	1.3927	0.039	1.086e-115
GSTM2	1.39229	0.039	1.683e-117
TCP11L2	1.39146	0.039	2.614e-139
ANKRD23	1.39085	0.039	3.326e-217
FGFRL1	1.39	0.039	1.055e-42
CD99	1.38986	0.039	8.996e-122
PXMP2	1.38913	0.039	3.711e-147
LYPLA2	1.38906	0.04	9.363e-107
GPR17	1.38865	0.04	9.623e-121
SNUPN	1.3881	0.04	3.688e-218
LIPE	1.38783	0.04	2.816e-119
CIPC	1.3867	0.04	6.98e-84
GFER	1.38611	0.04	2.955e-120
CCDC68	1.386	0.04	1.717e-109
DGKA	1.38537	0.04	1.885e-116
PEPD	1.38503	0.04	1.143e-68
ADA	1.38405	0.04	2.654e-108
TLN2	1.38392	0.04	6.495e-73
NID1	1.38295	0.04	1.332e-101
DOK4	1.38285	0.041	4.105e-119
WDR5B	1.38276	0.041	8.789e-85
SWI5	1.38191	0.041	1.315e-78
SNPH	1.38173	0.041	1.254e-90
FAM180B	1.38102	0.041	2.46e-94
SPR	1.38063	0.041	2.444e-118
MPP3	1.37911	0.041	5.871e-107
IRAK2	1.37834	0.041	1.996e-104
THOC6	1.37803	0.041	1.865e-169
KDM4B	1.37796	0.041	1.457e-108
HYAL3	1.3778	0.041	8.855e-135
RSG1	1.37692	0.041	2.418e-116
NRN1L	1.37667	0.042	3.935e-117
SMAD9	1.3765	0.042	3.382e-116
SLC29A4	1.37601	0.042	2.020e-102
H6PD	1.37574	0.042	5.692e-101
FDX1L	1.37546	0.042	5.388e-91
XPA	1.37499	0.042	2.239e-95
SLC8B1	1.37359	0.042	1.785e-116
C20orf96	1.3726	0.042	6.322e-120
ARHGAP31	1.37238	0.042	5.031e-115
INPP1	1.37214	0.042	8.141e-116
NICN1	1.3702	0.042	5.151e-132
ATP5ME	1.36994	0.042	6.801e-115
C19orf44	1.3699	0.043	2.669e-78
ST6GALNAC4	1.36975	0.043	2.396e-93
MAF1	1.36966	0.043	8.654e-115
POU5F2	1.36912	0.043	1.054e-113
GK	1.36896	0.043	6.975e-90
KMT5C	1.36871	0.043	4.335e-95
UBAP1L	1.36708	0.043	2.773e-173
VPS26B	1.36689	0.043	6.777e-101
WDR24	1.36607	0.043	1.197e-111
CSDC2	1.36601	0.043	1.586e-113
DAAM2	1.36545	0.043	8.972e-107
CCDC183	1.36523	0.043	4.83e-113
COPZ2	1.36502	0.044	3.791e-104
LRRC8E	1.36395	0.044	7.121e-88
ARID5A	1.36269	0.044	2.135e-110
SLFN11	1.36209	0.044	1.582e-100
FAM171A2	1.3618	0.044	7.568e-119
CLN3	1.36129	0.044	1.846e-76
TRIM46	1.36088	0.044	1.287e-207
LAMTOR2	1.3604	0.044	3.862e-108
MARK4	1.3604	0.044	1.795e-99
PLAT	1.36004	0.044	8.589e-93
BIVM	1.35972	0.044	6.841e-100
ATP8B3	1.35955	0.044	1.168e-101
CXCL12	1.35948	0.045	1.559e-94
MBOAT7	1.35856	0.045	9.484e-149
PGAP3	1.35851	0.045	7.911e-109
AKT1	1.35824	0.045	7.388e-104
ENDOG	1.35767	0.045	3.305e-108
LOXL3	1.3575	0.045	5.057e-81
VPS37D	1.35742	0.045	4.503e-103
DCHS1	1.35604	0.045	2.044e-106
TUBGCP6	1.35604	0.045	2.158e-83
MOCS1	1.35559	0.045	1.489e-125
KDELC1	1.35532	0.045	2.15e-159
CCDC40	1.35528	0.045	6.362e-79
MARCH9	1.35499	0.046	1.797e-109
TIRAP	1.3542	0.046	2.453e-104
SLC4A3	1.3537	0.046	3.266e-97
GDNF	1.35305	0.046	4.607e-97
C19orf54	1.35292	0.046	1.485e-105
KATNB1	1.35292	0.046	1.695e-136
RNF215	1.3528	0.046	1.278e-216
GRASP	1.35193	0.046	1.281e-111
ZDHHC12	1.35168	0.046	5.447e-135
ARFGAP3	1.3505	0.046	2.952e-75
TRABD	1.35044	0.046	8.095e-109
CHTF18	1.35027	0.046	5.036e-264
GLB1L	1.34877	0.047	5.943e-48
DACT1	1.34834	0.047	1.612e-85
MAMDC4	1.34694	0.047	1.426e-87
RGS10	1.34686	0.047	3.103e-108
C19orf24	1.34661	0.047	2.405e-70
EEF1AKMT3	1.34488	0.047	1.567e-110
KDM8	1.34473	0.047	1.028e-87
CCL19	1.34396	0.047	5.635e-107
ELN	1.34376	0.047	3.281e-92
DOCK10	1.34359	0.047	3.108e-98
LRRC23	1.34305	0.047	1.450e-97
ASPSCR1	1.34298	0.047	1.141e-98
ADGRA2	1.34286	0.048	1.127e-106
TRPV4	1.34264	0.048	6.457e-93
GPC2	1.34264	0.048	1.541e-140
RNF123	1.34252	0.048	2.133e-104
SLC25A20	1.34189	0.048	8.935e-83
SH3BP1	1.34181	0.048	1.889e-216
PALM	1.34068	0.048	3.071e-104
TNS1	1.33935	0.048	1.111e-96
SMYD2	1.33895	0.048	1.524e-101
PRAM1	1.33842	0.048	2.601e-104
ELAC1	1.33836	0.048	1.121e-92
ALDH3B1	1.33834	0.048	2.375e-100
SNAP25	1.33832	0.049	1.17e-71
ZNF223	1.3379	0.049	1.419e-104
SERPINB8	1.33756	0.049	8.123e-105
SELENBP1	1.33746	0.049	2.162e-101
JMJD7	1.33712	0.049	1.756e-76
ALDH4A1	1.33658	0.049	3.315e-167
MXD1	1.3361	0.049	1.204e-36
TRIM47	1.335	0.049	1.989e-104
ABHD16B	1.33463	0.049	7.083e-76
P3H4	1.33427	0.049	6.496e-127
ATRAID	1.33423	0.049	4.629e-120
DZIP1	1.33345	0.049	1.888e-199
MON1A	1.33298	0.05	7.565e-104
RTN2	1.33209	0.05	9.936e-103
LAT	1.33201	0.05	5.068e-101
OBSCN	1.33003	0.05	1.043e-104
KRBA1	1.32928	0.05	6.778e-226
FUOM	1.32909	0.05	1.346e-102
DUSP18	1.32903	0.05	7.973e-104
LRRC2	1.32869	0.05	1.021e-96
ALDH2	1.32791	0.05	3.175e-150
CARD16	1.3275	0.05	1.080e-99
SIAE	1.3273	0.05	4.558e-60
A1BG	1.32689	0.05	1.811e-74
BTBD2	1.32632	0.051	1.289e-97
PITPNM1	1.32615	0.051	2.069e-82
ABHD6	1.32611	0.051	7.828e-92
CNDP2	1.32543	0.051	5.365e-171
IL10RB	1.32476	0.051	1.984e-118
NLGN2	1.32471	0.051	5.307e-155
ZNF738	1.32447	0.051	7.317e-57
SMPD4	1.32344	0.051	1.360e-133
NAT6	1.32338	0.051	3.132e-173
ANGPTL4	1.3223	0.051	3.362e-78
PSTPIP2	1.32021	0.051	1.803e-95
NEIL2	1.31919	0.051	5.108e-89
SLC6A9	1.31917	0.052	1.712e-143
MVP	1.31852	0.052	8.331e-102
MRPS2	1.31779	0.052	7.028e-84
SHC3	1.31765	0.052	7.925e-98
FAM103A1	1.31748	0.052	1.392e-144
CAPG	1.31716	0.052	1.306e-95
TBC1D16	1.31683	0.052	4.965e-62
LIFR	1.31639	0.052	2.053e-93
TLCD2	1.31515	0.052	3.554e-96
PRR5	1.31469	0.052	2.430e-92
HIGD1C	1.31444	0.052	6.535e-85
HDAC11	1.31416	0.052	7.375e-96
SUN2	1.31387	0.053	3.753e-108
MARCH2	1.31376	0.053	5.972e-78
CPEB1	1.31317	0.053	2.412e-83
MRAP	1.31252	0.053	4.065e-76
ZNF446	1.31222	0.053	9.35e-74
FAAP24	1.31201	0.053	7.485e-98
CASTOR1	1.31201	0.053	2.695e-92
MINDY2	1.31173	0.053	4.265e-64
IMPDH1	1.30854	0.053	1.023e-175
GALNS	1.3079	0.053	4.484e-108
IL7R	1.30773	0.053	1.576e-94
PGAM2	1.30589	0.053	3.029e-96
LRP3	1.30516	0.054	4.111e-89
MRAS	1.30486	0.054	7.631e-83
PSMB9	1.30438	0.054	3.314e-95
RNF227	1.3043	0.054	9.22e-96
PTN	1.30399	0.054	1.614e-67
ITGB8	1.30335	0.054	3.565e-67
MTX1	1.30242	0.054	1.72e-93
ADPRHL1	1.30209	0.054	1.35e-89
A2M	1.30181	0.054	5.368e-76
TNFAIP8L1	1.30136	0.054	5.907e-65
MYOCD	1.29848	0.054	1.416e-91
CEP104	1.29796	0.054	1.704e-136
PRKAR2A	1.29686	0.055	1.233e-75
SCIMP	1.29539	0.055	2.053e-61
IL15RA	1.29506	0.055	6.268e-73
TRIM66	1.29493	0.055	5.997e-107
MLANA	1.29484	0.055	2.029e-91
MUC1	1.29343	0.055	4.812e-93
TYSND1	1.29246	0.055	3.083e-105
FKBP7	1.29177	0.055	2.432e-90
LRRC56	1.29168	0.055	8.803e-77
MRVI1	1.29126	0.055	8.604e-75
HSPA12A	1.29112	0.055	2.726e-91
WRAP53	1.29072	0.055	2.922e-90
MAP3K6	1.28957	0.056	8.100e-107
ACSL1	1.28952	0.056	3.353e-78
NDRG3	1.28883	0.056	6.728e-64
RAC3	1.2887	0.056	1.057e-91
TSPAN12	1.28782	0.056	1.846e-65
ZNF333	1.28764	0.056	8.479e-52
SLC25A42	1.28713	0.056	5.49e-75
BAIAP2	1.28526	0.056	6.706e-69
PXK	1.2849	0.056	8.089e-69
SLC4A4	1.28448	0.056	8.471e-95
FBN1	1.28443	0.056	3.871e-92
PAMR1	1.28348	0.056	2.237e-93
MEF2B	1.28217	0.057	4.732e-62
WDR66	1.28185	0.057	2.155e-65
ARHGEF25	1.2814	0.057	5.352e-90
C22orf46	1.28122	0.057	7.781e-72
SLFN5	1.27951	0.057	1.344e-81
CBS	1.27912	0.057	1.697e-184
MPV17	1.27885	0.057	6.993e-106
ACVRL1	1.27882	0.057	6.485e-88
CLIP4	1.2788	0.057	1.480e-86
SMTNL1	1.27756	0.057	2.414e-68
RASGRF2	1.2771	0.057	7.278e-88
MCRIP1	1.27708	0.057	5.022e-77
SHANK3	1.27692	0.058	6.566e-91
SIK1	1.27688	0.058	2.321e-148
COL27A1	1.27653	0.058	6.252e-93
PDGFRA	1.27635	0.058	2.419e-77
EDDM13	1.27628	0.058	4.947e-60
TNFSF12	1.27623	0.058	1.222e-71
PMM1	1.27589	0.058	4.688e-98
SPRED3	1.2757	0.058	3.092e-87
ADAMTS9	1.27533	0.058	6.978e-65
SIK1B	1.27383	0.058	7.843e-147
TMEM79	1.27321	0.058	1.627e-68
ZNF219	1.27302	0.058	6.494e-71
LOX	1.27284	0.059	5.442e-84
GYPC	1.27256	0.059	3.081e-85
GIPC1	1.27251	0.059	2.319e-34
SLC6A16	1.2721	0.059	2.495e-70
ZNF341	1.27205	0.059	1.382e-81
CYBA	1.27189	0.059	6.859e-106
DACT3	1.2714	0.059	2.828e-80
RPS6KB1	1.27128	0.059	3.988e-61
ZNF250	1.27114	0.059	2.642e-85
PPP1R16A	1.26965	0.059	1.545e-87
NPR3	1.26837	0.059	3.097e-69
STAR	1.26806	0.059	2.071e-68
ADAM8	1.26797	0.06	7.911e-86
ZNF653	1.26762	0.06	1.510e-79
ATAD3A	1.26724	0.06	1.606e-89
SEPT5	1.2671	0.06	1.513e-86
CCDC167	1.26703	0.06	6.410e-64
FMNL1	1.26694	0.06	1.724e-81
TGM2	1.26564	0.06	3.358e-80
HSPB8	1.26536	0.06	2.696e-52
MRPS11	1.2652	0.06	3.663e-144
DPAGT1	1.26496	0.06	1.087e-85
UBXN11	1.26494	0.06	4.456e-83
CNPY4	1.2647	0.06	7.752e-86
SHISA4	1.26451	0.061	4.284e-86
ARHGAP23	1.26449	0.061	1.740e-84
PRR13	1.2633	0.061	6.49e-83
TADA1	1.26233	0.061	2.315e-115
DIRAS3	1.26209	0.061	1.655e-85
HDAC4	1.26202	0.061	2.558e-87
CASS4	1.26179	0.061	6.236e-94
PTGER1	1.2615	0.061	3.312e-85
TBC1D2	1.26112	0.061	7.956e-113
BMI1	1.26069	0.061	1.447e-64
MFSD12	1.26064	0.061	1.462e-88
ZACN	1.26062	0.061	4.643e-85
PHYH	1.26057	0.062	6.317e-80
SLC16A5	1.25998	0.062	2.304e-101
C4orf48	1.25983	0.062	6.325e-85
WDR45	1.2595	0.062	9.502e-124
IFNE	1.25924	0.062	9.182e-85
CDH11	1.25914	0.062	9.367e-87
TTC21A	1.25835	0.062	1.478e-51
POLR2F	1.25833	0.062	6.991e-105
CABP7	1.25693	0.062	3.138e-84
SPACA9	1.25669	0.062	1.049e-80
TBC1D25	1.25662	0.062	3.113e-33
IFT140	1.25522	0.062	1.224e-63
CROT	1.2552	0.063	9.074e-36
CLIP2	1.25506	0.063	2.315e-83
CLDN11	1.25491	0.063	1.618e-83
TTC38	1.25358	0.063	8.734e-180
GALNT5	1.25266	0.063	4.720e-80
TCF3	1.25237	0.063	1.531e-70
NDUFAF1	1.25237	0.063	8.354e-90
ENO3	1.25237	0.063	2.459e-83
CENPX	1.25229	0.063	3.530e-83
CD82	1.25198	0.063	5.414e-82
IGFBP6	1.25125	0.063	5.640e-83
LPXN	1.25059	0.063	6.876e-67
PLOD1	1.25005	0.064	4.948e-142
PTGS2	1.24837	0.064	3.306e-81
FES	1.24819	0.064	2.395e-114
CREBRF	1.24751	0.064	1.272e-57
C3orf35	1.24716	0.064	1.872e-38
FBXO41	1.24687	0.064	4.571e-95
CLPP	1.24647	0.064	6.719e-173
TRPV1	1.24603	0.064	2.394e-55
NUBP2	1.24566	0.064	1.267e-81
ALG12	1.24519	0.064	8.270e-118
LGALS9	1.2447	0.064	1.286e-77
RPS6KB2	1.24383	0.064	4.236e-156
GHDC	1.24371	0.065	4.539e-80
ZDHHC8	1.24343	0.065	2.221e-96
CYLD	1.24331	0.065	2.719e-61
CCDC61	1.24299	0.065	1.204e-74
CACNB1	1.24286	0.065	1.249e-162
SH3D21	1.24182	0.065	4.182e-111
SPRN	1.24175	0.065	1.131e-93
HTRA1	1.24095	0.065	3.674e-80
SETD6	1.23865	0.065	1.345e-167
EML2	1.23862	0.065	7.450e-45
SFXN5	1.23757	0.065	5.358e-87
FSTL3	1.23749	0.065	4.696e-80
SLC2A8	1.23734	0.066	1.34e-123
PHLDB3	1.23679	0.066	1.39e-86
ALG9	1.23661	0.066	2.719e-55
MN1	1.23616	0.066	2.059e-74
ANTXR2	1.23611	0.066	2.361e-58
LTBP2	1.23581	0.066	8.098e-67
RUFY3	1.23538	0.066	3.622e-67
RWDD4	1.23512	0.066	6.219e-130
MOSPD3	1.235	0.066	1.74e-79
PLEKHA2	1.23492	0.066	1.293e-85
ZNF865	1.23467	0.066	1.079e-80
RAB42	1.23434	0.067	3.013e-79
PDE4C	1.23434	0.067	1.353e-73
NES	1.23305	0.067	1.075e-78
CYB5R1	1.233	0.067	5.683e-65
HNMT	1.23035	0.067	2.658e-78
MYH7B	1.22899	0.067	2.318e-59
MMP11	1.22835	0.067	8.964e-78
IRF9	1.2273	0.067	6.587e-134
METRN	1.22632	0.067	2.154e-77
TMTC1	1.22536	0.067	2.858e-76
CYB5D1	1.22534	0.067	2.926e-148
SMOX	1.2249	0.067	4.967e-72
PFKFB4	1.22438	0.067	3.971e-174
CCDC189	1.22433	0.068	1.616e-125
TWNK	1.22347	0.068	3.697e-72
VCAM1	1.22326	0.068	6.154e-70
LRRC32	1.22303	0.068	6.961e-77
MFSD2B	1.22277	0.068	9.958e-76
ANO8	1.22222	0.068	1.923e-75
CTU1	1.22199	0.068	3.144e-71
PSMB8	1.22141	0.068	8.62e-71
FYN	1.2211	0.068	1.076e-119
IKBKE	1.22045	0.068	2.026e-81
VPS35L	1.2193	0.068	2.121e-94
MRPL40	1.21914	0.068	4.149e-76
AP1S1	1.21893	0.069	1.295e-70
MIB2	1.2184	0.069	4.772e-88
OGFOD3	1.21835	0.069	1.86e-49
ZNF83	1.21827	0.069	1.202e-87
HSD17B11	1.21625	0.069	2.182e-69
WISP1	1.21622	0.069	3.648e-80
B3GALT4	1.21543	0.069	2.497e-75
ACOT9	1.2141	0.069	3.242e-88
FBRSL1	1.21408	0.069	1.614e-52
TFR2	1.21386	0.069	5.550e-75
CPTP	1.21378	0.069	5.728e-75
ELF1	1.21362	0.069	1.184e-62
TAB1	1.21352	0.07	4.138e-84
C1QTNF1	1.21336	0.07	4.624e-75
APBA3	1.21237	0.07	1.344e-79
APOL1	1.20992	0.07	2.452e-73
UBOX5	1.20992	0.07	1.721e-74
KCNIP2	1.20986	0.07	2.782e-74
ENSA	1.20954	0.07	2.476e-56
COL3A1	1.20952	0.07	4.120e-65
ZNF585B	1.2093	0.07	3.048e-67
ADAMTS10	1.2079	0.07	6.834e-73
FLI1	1.20753	0.07	3.967e-75
FLYWCH1	1.20737	0.07	8.794e-64
BORCS8	1.20691	0.071	4.703e-63
SAMD11	1.20621	0.071	5.091e-62
ERBB2	1.20612	0.071	6.533e-54
ULK2	1.2042	0.071	1.126e-84
PARVB	1.20379	0.071	4.571e-63
EPHB2	1.20369	0.071	2.231e-74
SBDS	1.20317	0.071	1.583e-65
CRTC1	1.20246	0.071	5.75e-65
XKR8	1.20241	0.071	2.379e-78
PPCS	1.20219	0.071	4.316e-208
CEND1	1.20183	0.071	1.258e-72
SLC5A2	1.20129	0.071	2.13e-72
LIG4	1.20085	0.072	1.211e-95
BCAT2	1.20071	0.072	1.224e-62
ZNF775	1.20033	0.072	1.133e-45
CYB5D2	1.19844	0.072	1.025e-56
ZNF687	1.19819	0.072	6.683e-68
PPP3CC	1.19786	0.072	8.775e-62
PTRHD1	1.19767	0.072	7.892e-72
ITGB3	1.1972	0.072	1.649e-69
RGL2	1.19698	0.072	3.077e-70
NCLN	1.19695	0.072	1.312e-146
DBNDD2	1.19659	0.072	1.142e-111
ICAM5	1.19612	0.072	5.354e-71
DPCD	1.19607	0.073	1.662e-85
DOHH	1.1956	0.073	6.393e-112
HBEGF	1.19529	0.073	8.330e-78
TMEM106C	1.19399	0.073	3.114e-93
SLC22A4	1.19399	0.073	5.759e-63
TTC7B	1.19393	0.073	8.403e-69
SLC22A18	1.19363	0.073	3.832e-63
TMEM173	1.19349	0.073	4.317e-71
KLHL5	1.19338	0.073	1.012e-61
OLFML2A	1.19335	0.073	4.936e-63
CLDN18	1.19285	0.073	1.989e-68
LOC101929372	1.19246	0.073	5.293e-57
C1orf54	1.19223	0.074	9.655e-92
CRYAB	1.19112	0.074	3.466e-70
PINK1	1.19005	0.074	1.738e-70
PGBD3	1.18969	0.074	1.336e-36
SPHK2	1.18938	0.074	6.336e-51
GBGT1	1.18915	0.074	1.987e-45
MAPKBP1	1.18848	0.074	1.046e-60
TST	1.18834	0.074	2.928e-66
APOBEC3G	1.18817	0.074	7.485e-70
MZT2A	1.18803	0.074	5.728e-69
MXD4	1.18797	0.074	7.046e-67
ACOT2	1.18738	0.074	6.312e-70
SIRT6	1.18735	0.075	2.227e-107
IFFO2	1.18727	0.075	1.964e-65
TMEM265	1.18696	0.075	6.287e-152
FAM229B	1.18642	0.075	1.082e-69
KLHL29	1.18614	0.075	1.634e-69
C20orf196	1.18492	0.075	2.012e-62
CORO1A	1.18452	0.075	2.279e-69
STARD3	1.18392	0.075	8.987e-59
FUT2	1.18336	0.075	5.390e-66
ZNF75D	1.18324	0.075	1.868e-67
CFP	1.18304	0.075	5.106e-69
TOLLIP	1.18244	0.075	1.354e-92
KYAT1	1.18133	0.076	4.054e-117
FAM98C	1.1807	0.076	3.018e-75
HDHD5	1.18044	0.076	1.787e-62
GUCY1B1	1.18024	0.076	3.659e-57
PEAR1	1.18018	0.076	7.348e-68
OSBPL3	1.17987	0.076	6.389e-53
CHRNG	1.1786	0.076	2.053e-62
CHCHD2	1.178	0.076	3.117e-57
ABLIM3	1.17618	0.076	3.876e-72
CAPN12	1.17615	0.076	1.831e-63
MSL3	1.17557	0.076	8.567e-119
ALPK2	1.1754	0.076	1.606e-69
IL16	1.17487	0.077	1.755e-46
AMH	1.17479	0.077	1.270e-59
LTBP1	1.17222	0.077	5.139e-73
RBFA	1.17199	0.077	4.493e-80
SLC39A5	1.17108	0.077	5.431e-27
PRPH2	1.16903	0.077	9.706e-67
ARHGAP29	1.16862	0.077	8.219e-50
EHBP1L1	1.16794	0.077	1.531e-82
GGT7	1.16788	0.077	4.925e-196
PITPNM2	1.16752	0.077	3.152e-72
MOV10L1	1.16717	0.077	5.343e-64
PDRG1	1.16717	0.077	4.284e-54
HFE	1.16711	0.078	3.415e-66
CD4	1.16711	0.078	1.122e-50
SYNGR1	1.16708	0.078	2.308e-53
ALKAL1	1.16699	0.078	3.547e-52
PMEPA1	1.16625	0.078	8.640e-62
TBC1D10A	1.16551	0.078	8.403e-50
TGFB1	1.16518	0.078	3.825e-64
BRF1	1.16516	0.078	1.547e-57
ST3GAL3	1.16498	0.078	1.526e-61
CCDC78	1.16492	0.078	8.434e-66
ERMAP	1.16426	0.078	4.611e-51
ARL10	1.16403	0.079	1.846e-57
SYT11	1.1634	0.079	1.465e-61
FOXP4	1.16322	0.079	2.647e-71
ATP6V1F	1.162	0.079	3.332e-65
C8orf33	1.16128	0.079	6.312e-79
NXN	1.16113	0.079	2.78e-71
ZNF568	1.16098	0.079	4.636e-43
SETD7	1.16035	0.079	1.221e-78
PRSS12	1.15969	0.079	8.168e-59
TSLP	1.15906	0.079	1.075e-64
CPT1A	1.15903	0.079	1.381e-178
P4HA3	1.15894	0.079	1.819e-48
TOMM40L	1.15878	0.08	1.307e-88
EVI5L	1.15848	0.08	1.481e-63
SFTPB	1.15815	0.08	8.287e-63
SHISA3	1.15725	0.08	1.836e-64
RPS12	1.15691	0.08	1.975e-64
ZEB2	1.1547	0.08	2.056e-62
PROCR	1.15445	0.08	3.518e-77
CYP4V2	1.15427	0.08	2.344e-43
ZSCAN16	1.15409	0.08	1.01e-63
TGFBR3	1.15324	0.08	2.017e-58
STIMATE	1.15201	0.08	2.818e-70
NPAS2	1.15174	0.08	3.445e-66
CARD6	1.15143	0.081	1.668e-63
PHF7	1.15143	0.081	4.011e-62
ALX3	1.15137	0.081	1.675e-54
P4HTM	1.15134	0.081	6.445e-66
CAMK1G	1.15023	0.081	7.596e-63
BRSK1	1.14962	0.081	1.984e-155
CASKIN2	1.14876	0.081	9.277e-69
CRIP2	1.14857	0.081	6.669e-63
P2RX4	1.14857	0.081	4.632e-80
SCD	1.14842	0.081	1.020e-151
ROM1	1.14693	0.081	1.33e-62
CHRNE	1.14628	0.081	1.192e-62
SEMA3B	1.14628	0.081	1.076e-62
ZNF34	1.14498	0.082	1.44e-98
PHB2	1.14485	0.082	1.467e-67
MPPE1	1.14442	0.082	1.696e-45
CACFD1	1.1442	0.082	1.731e-71
AFF3	1.1442	0.082	1.356e-61
HTRA4	1.14261	0.082	3.637e-54
ALKBH6	1.14242	0.082	6.680e-62
ZC3HAV1L	1.14239	0.082	3.462e-215
MESD	1.14233	0.082	1.022e-55
SMOC1	1.14145	0.082	1.674e-58
TRANK1	1.14145	0.082	9.205e-53
ICMT	1.1412	0.083	5.411e-174
CLDN7	1.14041	0.083	1.559e-61
REX1BD	1.13849	0.083	3.473e-57
MATN1	1.13846	0.083	1.065e-54
ARHGEF19	1.13843	0.083	1.345e-69
MYH3	1.1384	0.083	6.085e-59
SERINC2	1.13808	0.083	1.926e-66
MOB3A	1.1377	0.083	5.088e-66
FITM2	1.13726	0.083	7.966e-61
ARHGAP20	1.13634	0.083	1.017e-60
DOLPP1	1.13615	0.083	7.273e-47
CARD8	1.13523	0.083	2.078e-53
FUK	1.13472	0.084	6.485e-84
STYXL1	1.13408	0.084	2.007e-32
RPUSD1	1.13389	0.084	1.180e-60
INPP5A	1.13181	0.084	4.829e-63
AFMID	1.13053	0.084	4.737e-56
SLFN12	1.13043	0.084	4.881e-55
PGAP2	1.12924	0.084	1.831e-30
HTRA3	1.12846	0.084	2.992e-59
HUNK	1.12811	0.084	4.815e-57
ADAMTS7	1.12791	0.084	1.165e-56
RHOF	1.12785	0.084	1.814e-56
KIF26B	1.12743	0.084	8.726e-52
ATP9B	1.12727	0.085	2.678e-50
GSDMD	1.12723	0.085	3.216e-57
NFS1	1.12551	0.085	7.88e-36
EXOSC8	1.12525	0.085	1.43e-250
CARD9	1.12512	0.085	3.756e-59
TMEM99	1.12512	0.085	3.601e-59
RNF135	1.12467	0.085	8.79e-37
RGS4	1.12463	0.085	1.105e-58
PACSIN3	1.12447	0.085	2.289e-116
TEF	1.12428	0.085	8.144e-73
POLRMT	1.12372	0.085	4.342e-163
RPL34	1.12248	0.085	2.988e-54
PLD3	1.12192	0.086	1.355e-79
CAMK1	1.12179	0.086	1.044e-42
FIS1	1.12153	0.086	8.346e-57
ZNF565	1.12084	0.086	3.063e-38
FAM13A	1.12077	0.086	5.143e-49
PLPPR2	1.12028	0.086	2.776e-201
MYO1G	1.11995	0.086	2.418e-44
ROGDI	1.11962	0.086	4.454e-178
GPRC5B	1.11876	0.086	1.101e-42
LMF1	1.11856	0.086	9.36e-59
CTU2	1.1177	0.086	7.639e-76
PKD1	1.11661	0.086	1.671e-38
SLC41A3	1.11654	0.087	6.632e-30
FLT3LG	1.11608	0.087	6.493e-54
PDGFRB	1.11554	0.087	4.68e-58
PTGS1	1.11524	0.087	4.611e-56
ATF5	1.11514	0.087	5.053e-71
SLC25A23	1.11484	0.087	5.79e-59
DIO1	1.11438	0.087	1.566e-57
GDF5OS	1.11277	0.087	5.622e-57
MUTYH	1.11217	0.087	5.693e-107
MRC2	1.11183	0.087	8.383e-58
KCNJ14	1.11116	0.087	2.045e-107
NKX3-1	1.11106	0.087	8.770e-57
FAM53B	1.11076	0.088	2.004e-57
RBP5	1.11056	0.088	5.575e-57
MAPKAPK3	1.11022	0.088	2.109e-55
ASIC3	1.10961	0.088	9.746e-57
KCNH2	1.10941	0.088	4.430e-47
HPS1	1.10927	0.088	4.470e-95
WLS	1.1087	0.088	2.552e-57
NYNRIN	1.10741	0.088	1.301e-114
TWF2	1.10721	0.088	2.545e-67
KIF7	1.10714	0.088	3.074e-97
REEP2	1.10707	0.088	8.878e-53
BATF3	1.10697	0.088	4.804e-48
DBF4B	1.1065	0.089	3.486e-125
ADCK5	1.10585	0.089	1.438e-59
PDCD1LG2	1.10544	0.089	9.837e-51
TBC1D24	1.1051	0.089	1.286e-50
GNA11	1.10483	0.089	2.872e-56
EDA2R	1.10462	0.089	1.708e-29
ACD	1.10428	0.089	7.288e-56
ULK3	1.10367	0.089	1.070e-85
KLF4	1.10336	0.089	4.438e-50
METTL18	1.10247	0.089	1.588e-124
FBXL12	1.10237	0.089	1.258e-51
ATP10A	1.10223	0.089	3.842e-58
DMPK	1.10054	0.09	4.433e-94
STX1B	1.1003	0.09	3.727e-51
ZBTB20	1.1003	0.09	8.583e-49
GANC	1.10003	0.09	9.253e-52
NDUFS8	1.09889	0.09	3.072e-40
PYCR1	1.09826	0.09	3.820e-119
MAPK13	1.09826	0.09	2.908e-65
FLRT2	1.09788	0.09	5.633e-44
CORO1B	1.09785	0.09	2.332e-131
ANKRD37	1.0975	0.09	1.628e-174
LSM3	1.09684	0.09	3.861e-53
LDB3	1.09646	0.09	5.512e-49
ALS2CR12	1.09618	0.091	2.683e-36
SLAMF8	1.09614	0.091	9.260e-55
ZNF296	1.09611	0.091	1.264e-77
C1QTNF12	1.09548	0.091	1.031e-54
SERHL2	1.09548	0.091	2.628e-41
IL17RA	1.0952	0.091	1.740e-81
TSC22D4	1.09493	0.091	1.014e-74
L3MBTL3	1.09458	0.091	7.757e-52
SCP2	1.0936	0.091	6.173e-43
ZNF750	1.09318	0.091	4.825e-22
TMEM14B	1.0929	0.091	9.736e-66
MSX2	1.09269	0.091	2.617e-54
ZKSCAN7	1.09223	0.092	1.222e-23
DSEL	1.09107	0.092	8.39e-54
TNFRSF19	1.09093	0.092	2.162e-49
MYO1F	1.08976	0.092	4.167e-45
ACKR4	1.08945	0.092	2.718e-53
ITGA1	1.08892	0.092	1.628e-60
DDR2	1.08764	0.092	1.099e-54
MED24	1.08629	0.092	4.174e-105
ADAMTS2	1.08593	0.092	9.299e-57
BABAM1	1.08565	0.092	6.307e-193
MUM1	1.08529	0.092	5.325e-76
CEMIP	1.085	0.092	1.676e-18
ACSF2	1.0849	0.093	3.567e-28
LDLRAD2	1.08332	0.093	1.418e-87
TSPAN9	1.08307	0.093	6.871e-53
TUBA1B	1.08289	0.093	7.904e-47
FCGRT	1.08279	0.093	3.356e-91
CAPN3	1.08235	0.093	8.909e-46
FBXO44	1.08235	0.093	1.944e-217
LRRN4	1.08214	0.093	1.780e-46
FDX1	1.08088	0.093	8.068e-36
WDTC1	1.08023	0.093	5.682e-42
WFDC1	1.07969	0.093	4.166e-52
LRP10	1.07936	0.093	3.629e-92
TWSG1	1.07925	0.094	1.538e-53
SNTA1	1.07911	0.094	4.531e-47
RIN3	1.07867	0.094	3.641e-50
WTIP	1.07867	0.094	2.381e-121
MIF4GD	1.07748	0.094	5.806e-80
HSPD1	1.07737	0.094	1.521e-209
ARHGEF18	1.07602	0.094	6.505e-59
ARFIP2	1.07504	0.094	3.215e-86
TMOD2	1.07343	0.094	1.939e-42
PLAUR	1.07258	0.094	8.673e-122
MKRN1	1.0724	0.094	8.131e-96
ZNF239	1.0724	0.094	7.882e-42
CYB5RL	1.0721	0.095	6.981e-83
ZBTB47	1.0717	0.095	2.667e-72
RPS23	1.07155	0.095	7.773e-38
BOLA3	1.0714	0.095	1.645e-61
FADS2	1.07137	0.095	1.176e-134
KREMEN1	1.07089	0.095	1.144e-47
FAT4	1.07074	0.095	2.558e-53
OSCP1	1.06993	0.095	1.875e-48
IPP	1.06989	0.095	2.377e-20
TENM4	1.06859	0.095	1.959e-52
KIAA1755	1.06852	0.095	1.617e-47
TMEM200C	1.06815	0.095	9.206e-51
MASP1	1.06811	0.096	3.055e-42
MIIP	1.06807	0.096	1.478e-164
FADS3	1.06796	0.096	1.243e-53
IFI27L1	1.06785	0.096	7.695e-51
SLC45A3	1.06603	0.096	8.195e-48
MTMR11	1.06513	0.096	1.502e-62
C20orf204	1.06509	0.096	5.575e-84
RPL38	1.06453	0.096	1.935e-48
RPAP1	1.06401	0.096	1.029e-154
FBXL20	1.06315	0.096	2.57e-52
UBE2D4	1.06269	0.096	1.277e-39
WDR18	1.06243	0.096	1.008e-173
LIMD2	1.06206	0.097	1.562e-43
ABHD8	1.06043	0.097	2.158e-37
INTS9	1.06013	0.097	8.673e-47
PCOLCE	1.0599	0.097	2.122e-78
TYK2	1.05964	0.097	5.123e-77
RAD51D	1.05892	0.097	2.021e-74
SLC23A2	1.05812	0.097	2.167e-39
TRPM4	1.05797	0.097	1.144e-91
SEMA4F	1.05683	0.097	7.833e-37
MATN3	1.05572	0.097	1.557e-34
DEAF1	1.05568	0.097	4.413e-102
CHP1	1.05545	0.097	9.042e-52
PDE7B	1.05492	0.098	1.034e-46
SEPT6	1.054	0.098	1.02e-43
NCAPH2	1.05331	0.098	7.666e-42
URM1	1.05277	0.098	3.499e-93
TCF20	1.05196	0.098	6.618e-47
ZDHHC24	1.05154	0.098	1.395e-64
RBMS2	1.05135	0.098	5.76e-36
ABHD15	1.05042	0.098	1.786e-48
SPRYD7	1.04976	0.098	1.027e-68
C6orf203	1.04945	0.098	3.818e-61
SLC46A1	1.04926	0.098	5.187e-92
BBS1	1.04708	0.098	1.053e-105
WDR97	1.04638	0.099	6.251e-41
ABR	1.0463	0.099	3.813e-22
ANO4	1.04614	0.099	7.288e-50
COL5A2	1.04501	0.099	1.118e-48
ATP2A1	1.04419	0.099	1.102e-44
TBC1D9	1.04407	0.099	6.776e-41
PIEZO2	1.04407	0.099	3.396e-54
PRELID3A	1.04403	0.099	4.244e-45
NR1I3	1.04391	0.099	7.777e-49
GGT5	1.04321	0.099	2.573e-43
LGALS2	1.04265	0.099	2.704e-40
LY6G5C	1.04254	0.099	1.862e-47
GALM	1.04226	0.1	1.296e-30
MSANTD1	1.04191	0.1	1.351e-17
SYNE4	1.04171	0.1	4.516e-99
SIDT2	1.04088	0.1	1.558e-166
NDRG4	1.0408	0.1	2.209e-42
PPM1M	1.0408	0.1	4.898e-39
RGS19	1.04072	0.1	3.337e-35
INPP5B	1.04044	0.1	1.502e-37
HEXDC	1.04005	0.1	6.123e-32
D2HGDH	1.03977	0.1	9.411e-108
ACOT7	1.03926	0.1	5.822e-62
SSBP1	1.03918	0.1	2.107e-108
PLEKHF1	1.03914	0.101	1.272e-42
IZUMO4	1.0391	0.101	5.034e-47
GVQW3	1.03846	0.101	3.824e-45
ISYNA1	1.03842	0.101	6.650e-47
UNC93B1	1.03759	0.101	8.809e-74
ZBTB7B	1.03651	0.101	1.211e-46
FAHD2A	1.03639	0.101	9.490e-47
PRDM11	1.03623	0.101	3.073e-44
DHRSX	1.03611	0.101	8.886e-43
TNFRSF11B	1.03471	0.101	9.520e-59
A3GALT2	1.03435	0.101	1.014e-34
CTSC	1.03342	0.101	3.829e-56
TCTN1	1.03334	0.102	4.208e-27
CCDC149	1.03306	0.102	5.424e-40
C1orf74	1.03254	0.102	4.291e-46
IL1R1	1.03177	0.102	2.919e-41
C1orf189	1.03153	0.102	1.000e-35
WBP1	1.03153	0.102	9.654e-43
COL12A1	1.03129	0.102	7.944e-35
LRIF1	1.03052	0.102	2.931e-33
ZNF527	1.03036	0.102	1.173e-44
C5orf42	1.02987	0.102	3.174e-55
RFFL	1.02955	0.102	3.887e-34
SNORC	1.02942	0.102	2.622e-44
TRIM38	1.02861	0.103	2.662e-116
LY6E	1.02857	0.103	9.919e-46
SLC20A2	1.02772	0.103	9.023e-42
GTF2H5	1.02719	0.103	4.261e-46
LUM	1.02641	0.103	1.532e-45
SHANK1	1.02477	0.103	4.309e-41
SH2D4A	1.02477	0.103	1.292e-43
CDH6	1.02465	0.103	9.439e-41
ACAD8	1.02453	0.103	3.087e-54
SRC	1.02432	0.103	1.126e-62
ZNF660	1.02399	0.103	1.07e-64
GPRIN1	1.02383	0.103	2.966e-45
TTC36	1.02379	0.104	4.778e-45
LRRC17	1.02309	0.104	3.831e-46
GPR137	1.0209	0.104	8.167e-45
PWWP2B	1.02078	0.104	2.69e-44
LRRC19	1.02028	0.104	8.133e-45
STX2	1.01961	0.104	3.044e-71
RIPOR2	1.01891	0.104	7.867e-79
ACACB	1.01891	0.104	3.958e-47
COMT	1.01649	0.104	3.970e-40
ZNF112	1.01649	0.104	3.183e-44
PSD	1.0162	0.104	2.326e-44
DOCK4	1.01603	0.104	7.050e-44
SH2D5	1.01599	0.105	2.102e-44
KLHDC8B	1.0146	0.105	6.305e-59
IFT27	1.01355	0.105	3.072e-110
COX19	1.01296	0.105	6.714e-90
MUC6	1.01237	0.105	6.683e-44
TMEM204	1.01204	0.105	3.259e-23
MED16	1.01136	0.105	8.649e-62
NIPSNAP2	1.01136	0.105	5.519e-74
FAM161B	1.01115	0.105	3.272e-58
GCLM	1.01111	0.105	2.140e-72
ZFHX2	1.01098	0.105	9.498e-41
TMEM219	1.01085	0.105	9.906e-60
NCR3LG1	1.0103	0.106	4.883e-35
ZNF600	1.01026	0.106	3.481e-42
WDR4	1.00898	0.106	3.444e-40
MAD1L1	1.00834	0.106	1.324e-31
NDUFA11	1.00805	0.106	1.627e-56
ZNF469	1.00792	0.106	5.519e-38
HEATR9	1.00771	0.106	1.459e-63
NPDC1	1.00694	0.106	3.112e-42
NEXN	1.00591	0.106	1.172e-26
SYTL2	1.00587	0.106	9.298e-64
ASGR1	1.0057	0.106	5.127e-43
ZNF283	1.00307	0.106	6.320e-32
FAM49A	1.00286	0.107	4.953e-40
GABBR2	1.00238	0.107	5.223e-47
CLTB	1.00178	0.107	9.795e-45
BIVM-ERCC5	1.00156	0.107	8.476e-24
PC	1.00152	0.107	1.762e-26
RHOBTB2	1.00104	0.107	2.041e-38
ROR2	1.00104	0.107	2.308e-36
PRIMPOL	1.00087	0.107	5.263e-32
MTERF4	1.00017	0.107	4.861e-115

## Sheet: NucS4
gene	S4_log10FC	S4_log10FC_percentage(descending)	S4_pval
RFPL4B	1.43311	0	1.790e-122
LAMA4	1.43307	0	7.507e-104
NKX2-6	1.36988	0	3.705e-81
DUSP10	1.36071	0	2.385e-60
COL15A1	1.33153	0	1.465e-64
SGIP1	1.31923	0.001	4.333e-62
ANXA5	1.30895	0.001	3.75e-59
EXOSC9	1.30378	0.001	7.393e-62
C11orf44	1.30073	0.001	9.101e-61
VCAM1	1.2749	0.001	1.573e-45
RGS1	1.26604	0.001	3.949e-74
TARS	1.26583	0.001	1.51e-52
CDC42EP3	1.25665	0.001	4.185e-62
RGS13	1.25467	0.001	2.907e-50
PAPPA	1.24383	0.002	1.613e-60
PRIM2	1.20219	0.002	1.641e-58
RAB23	1.20216	0.002	2.620e-39
NEIL3	1.19687	0.002	1.851e-55
ATP13A3	1.19487	0.002	4.379e-48
IL7R	1.19476	0.002	5.911e-36
C11orf53	1.19067	0.002	3.077e-38
GALNT5	1.18741	0.002	8.391e-44
NOX3	1.186	0.002	1.160e-46
TMCO5A	1.18512	0.002	1.003e-63
MYOCD	1.18253	0.003	1.998e-50
MAMDC2	1.18244	0.003	5.924e-32
RPS23	1.18219	0.003	3.170e-65
THBS1	1.1784	0.003	2.24e-30
MTSS1	1.17705	0.003	1.902e-47
NKX3-1	1.17225	0.003	1.531e-60
LCLAT1	1.16973	0.003	2.023e-37
C20orf196	1.16664	0.003	6.274e-34
RGS4	1.16557	0.003	3.701e-24
FGF5	1.16521	0.004	9.275e-56
MBNL1	1.16212	0.004	1.839e-52
HNF1B	1.16128	0.004	1.351e-53
CAVIN2	1.16101	0.004	2.818e-39
CXCL8	1.15797	0.004	8.393e-46
KCNE4	1.15764	0.004	1.74e-43
TNFAIP3	1.14693	0.004	2.636e-20
ACTBL2	1.14659	0.004	8.216e-44
SSX2IP	1.14192	0.004	5.272e-77
GALNT15	1.13456	0.005	1.398e-44
SH2D4A	1.1328	0.005	8.375e-53
MCC	1.12791	0.005	6.056e-45
COL8A1	1.12577	0.005	1.528e-27
C9orf170	1.12011	0.005	2.885e-50
TMEM184C	1.11955	0.005	1.252e-45
NGF	1.11187	0.005	1.729e-38
RASSF6	1.1117	0.005	5.151e-30
XYLT1	1.10992	0.005	1.160e-49
RAP1A	1.10524	0.005	5.087e-44
RALGPS2	1.10326	0.006	1.83e-40
EHBP1	1.10322	0.006	6.404e-27
TES	1.10278	0.006	3.923e-44
POU5F1B	1.10082	0.006	2.239e-37
HMHB1	1.09506	0.006	6.583e-31
BTBD3	1.09262	0.006	1.758e-37
PALMD	1.09072	0.006	2.230e-28
PLAT	1.08856	0.006	2.12e-40
HHIP	1.08799	0.006	6.312e-44
PIK3CG	1.08789	0.007	5.515e-34
IGF1	1.08572	0.007	1.234e-45
C8orf48	1.0812	0.007	3.627e-48
CRCP	1.0799	0.007	1.113e-36
RAB27B	1.07751	0.007	3.455e-35
PRR16	1.07744	0.007	5.058e-35
FAM47B	1.07737	0.007	2.105e-43
CD180	1.07664	0.007	3.832e-29
CFAP299	1.07606	0.007	2.445e-33
DCLK2	1.07287	0.008	1.367e-43
PDP1	1.07133	0.008	3.550e-58
DCLK1	1.07019	0.008	6.781e-40
CDCP1	1.06993	0.008	1.396e-55
PLEKHA2	1.06767	0.008	1.029e-49
RNF7	1.06081	0.008	4.037e-53
ZNF281	1.05926	0.008	1.963e-46
LOC100505841	1.05591	0.008	2.495e-38
LOX	1.05588	0.008	6.792e-40
ETV4	1.05457	0.009	2.159e-31
BICC1	1.05065	0.009	1.498e-43
CD44	1.04887	0.009	1.035e-22
TBC1D19	1.04798	0.009	3.584e-38
CCKAR	1.04798	0.009	8.794e-28
USP44	1.0479	0.009	3.587e-50
GUCY1A1	1.04583	0.009	1.064e-34
E2F3	1.04403	0.009	5.981e-41
PRDM8	1.0408	0.009	2.991e-35
TPST1	1.04056	0.009	1.285e-32
IKBKB	1.0393	0.01	3.963e-50
IGFBP5	1.0391	0.01	3.599e-32
IPO5	1.0381	0.01	6.294e-40
LRRC8D	1.03579	0.01	8.718e-17
DDR2	1.03387	0.01	1.412e-26
CP	1.02967	0.01	2.576e-34
SYT16	1.02951	0.01	1.462e-50
ZC3H12C	1.02641	0.01	2.493e-23
RBMS3	1.02177	0.01	6.904e-19
IL1RL1	1.02015	0.011	1.683e-42
RDH14	1.02011	0.011	3.561e-41
NT5C1B	1.02003	0.011	1.194e-43
DNASE2B	1.01699	0.011	6.909e-35
F3	1.01565	0.011	1.392e-36
CD28	1.01431	0.011	5.715e-46
ARID5B	1.0136	0.011	1.555e-50
CTSB	1.00689	0.011	5.267e-48
ERBIN	1.00527	0.011	1.661e-15
RAPGEF4	1.00126	0.012	1.741e-24

## Sheet: NucS5
gene	S5_log10FC	S5_log10FC_percentage(descending)	S5_pval

## Sheet: NucS6
gene	S6_log10FC	S6_log10FC_percentage(descending)	S6_pval
KLHDC9	1.89841	0	0.e+00
QRFP	1.89268	0	0.e+00
CAPS	1.8172	0	0.e+00
GPHA2	1.72581	0	3.445e-249
ACTL10	1.71009	0.001	7.018e-247
C9orf131	1.68648	0.001	3.567e-209
C1S	1.65294	0.001	7.4e-228
GPR62	1.63796	0.001	2.565e-252
FAM166B	1.59021	0.001	3.222e-154
SMPDL3A	1.58379	0.001	1.553e-202
VCAM1	1.58103	0.001	6.160e-180
B3GNT8	1.57033	0.001	4.276e-141
ROM1	1.56486	0.002	4.057e-167
AMIGO3	1.55703	0.002	1.02e-54
DPH3P1	1.551	0.002	1.813e-193
LXN	1.49493	0.002	1.121e-162
FGFR4	1.47757	0.002	4.049e-133
CEMIP	1.47426	0.002	1.985e-122
F2RL2	1.46418	0.002	2.218e-143
SERPINE1	1.44306	0.002	1.344e-140
ST3GAL5	1.44198	0.003	3.292e-134
TMEM138	1.43976	0.003	6.558e-137
PDHB	1.43959	0.003	3.421e-133
CRELD2	1.43729	0.003	7.352e-93
ALKBH2	1.43494	0.003	4.995e-138
FAM229A	1.43096	0.003	1.672e-98
MTHFR	1.41714	0.003	1.170e-125
TNC	1.41567	0.003	1.204e-126
ZNF385A	1.40741	0.004	5.429e-127
ELL3	1.40557	0.004	1.406e-119
GPBAR1	1.399	0.004	1.385e-122
RDH10	1.38987	0.004	1.559e-92
C22orf15	1.3887	0.004	4.666e-121
PANO1	1.38534	0.004	8.623e-120
IL6	1.38101	0.004	8.013e-115
SHISA4	1.38045	0.004	1.883e-117
HNRNPDL	1.37972	0.005	2.003e-117
GATD3A	1.3691	0.005	4.113e-113
AOC2	1.36829	0.005	1.269e-109
TP53I3	1.36235	0.005	3.072e-111
EOGT	1.36143	0.005	8.586e-88
COX7A1	1.35338	0.005	3.169e-106
MMP2	1.34737	0.005	2.374e-102
CCNDBP1	1.34723	0.005	1.029e-97
SSB	1.34357	0.006	3.442e-106
MRVI1	1.33883	0.006	5.987e-100
PTGES	1.33802	0.006	8.755e-93
PAF1	1.3357	0.006	4.365e-104
GDF5OS	1.33502	0.006	3.239e-90
B4GALT3	1.33092	0.006	1.875e-93
FAM45A	1.33052	0.006	4.072e-93
PAPPA	1.32962	0.006	6.102e-93
HCCS	1.32924	0.007	2.296e-101
P4HA3	1.32623	0.007	9.431e-99
CSAD	1.3234	0.007	1.115e-75
LRRN4CL	1.32247	0.007	1.742e-82
ISCU	1.32108	0.007	5.697e-82
RILP	1.32087	0.007	2.656e-100
GNRH2	1.31754	0.007	5.057e-98
VDAC3	1.31614	0.007	2.459e-93
BTN3A1	1.3149	0.008	4.691e-94
ZNF622	1.31448	0.008	3.737e-82
SUPT7L	1.3142	0.008	4.493e-95
IL11	1.31391	0.008	5.952e-97
C11orf42	1.31112	0.008	3.157e-97
UBA7	1.3101	0.008	2.023e-95
BIN1	1.3076	0.008	4.068e-70
PTGS1	1.30685	0.008	1.636e-90
GPR151	1.30209	0.009	5.983e-89
SALL2	1.30136	0.009	3.003e-93
FAM43A	1.29927	0.009	1.693e-94
TMEM155	1.29748	0.009	4.982e-94
VASH1	1.2944	0.009	4.639e-73
TGM2	1.2938	0.009	5.725e-81
LIG3	1.29254	0.009	8.41e-82
C11orf16	1.28968	0.009	5.984e-92
B4GALT2	1.28921	0.01	8.969e-84
KLHDC8B	1.28693	0.01	4.61e-91
SLC46A1	1.28416	0.01	5.269e-107
EFEMP1	1.28228	0.01	2.572e-79
NKIRAS2	1.28124	0.01	4.334e-90
LTBP4	1.27907	0.01	3.226e-79
FAM131A	1.27823	0.01	4.048e-76
ITGB1BP2	1.27573	0.01	8.435e-82
MORF4L2	1.27522	0.011	3.029e-88
NELFCD	1.27437	0.011	3.483e-88
UNC119B	1.27411	0.011	2.131e-87
IFT27	1.274	0.011	2.432e-80
COL27A1	1.27328	0.011	5.271e-75
CD37	1.26387	0.011	1.372e-83
RBM38	1.26217	0.011	7.504e-62
PDLIM2	1.25924	0.011	2.105e-30
ELP2	1.25912	0.012	5.893e-82
TEX38	1.25825	0.012	1.451e-84
TMOD4	1.25749	0.012	1.278e-67
PODN	1.25573	0.012	5.118e-68
ARHGEF25	1.25489	0.012	2.923e-83
HMOX1	1.24993	0.012	2.626e-71
SYTL2	1.24822	0.012	1.108e-81
SIPA1	1.24423	0.012	2.821e-79
SAMD14	1.24373	0.013	3.46e-68
CLU	1.24269	0.013	1.470e-79
GSS	1.24152	0.013	9.106e-73
CHCHD10	1.24082	0.013	1.401e-80
LY6G5C	1.23707	0.013	6.082e-80
C1orf52	1.23699	0.013	1.319e-79
C21orf2	1.23505	0.013	1.018e-59
TNS2	1.23104	0.013	1.076e-59
FKBP4	1.23024	0.014	2.693e-78
GPX3	1.22955	0.014	1.160e-77
FBXO32	1.22681	0.014	5.957e-34
MRPS14	1.22565	0.014	1.891e-77
LAYN	1.22147	0.014	3.913e-74
IFIT2	1.21901	0.014	5.594e-76
SPON2	1.21743	0.014	9.351e-54
CBX7	1.21498	0.014	7.886e-68
RPL27	1.21426	0.015	4.925e-75
BZW1	1.2116	0.015	3.040e-74
RRAS	1.21091	0.015	1.809e-74
SUMF2	1.20952	0.015	1.229e-60
SEMA3B	1.20919	0.015	5.597e-74
IGFBP6	1.20763	0.015	1.031e-73
UCK1	1.20704	0.015	9.466e-74
LAMA4	1.20626	0.015	3.577e-62
IFI35	1.20583	0.016	6.e-63
BRIX1	1.20548	0.016	2.760e-73
PLIN2	1.20491	0.016	5.665e-73
NID1	1.20363	0.016	2.973e-67
OCEL1	1.20197	0.016	1.568e-72
TRPV2	1.20175	0.016	6.671e-72
ABHD15	1.19852	0.016	6.954e-72
INPP5K	1.19725	0.016	3.538e-67
P2RY11	1.19692	0.017	2.697e-66
GZF1	1.19678	0.017	4.055e-69
PRDX5	1.19654	0.017	1.368e-71
TMEM79	1.19579	0.017	8.883e-63
PCDH18	1.19471	0.017	2.981e-71
C7orf61	1.1939	0.017	2.330e-64
APBB1	1.19117	0.017	1.604e-70
NQO1	1.18901	0.017	2.314e-69
KHDC4	1.18738	0.018	1.33e-65
LRRC32	1.18608	0.018	1.561e-65
ADAMTS15	1.18512	0.018	8.660e-61
UAP1L1	1.18207	0.018	2.925e-85
RTRAF	1.18053	0.018	3.816e-61
MMP11	1.17875	0.018	3.641e-68
CTSW	1.17606	0.018	5.598e-70
DTX4	1.17603	0.018	9.479e-66
BRD7	1.17522	0.019	4.623e-61
CCT5	1.17461	0.019	4.638e-56
METTL26	1.17374	0.019	2.138e-67
SYNGR3	1.17187	0.019	4.826e-67
NONO	1.17181	0.019	9.339e-67
KIAA1614	1.16909	0.019	5.224e-64
CARD10	1.16676	0.019	7.429e-55
NES	1.16289	0.019	4.617e-61
DONSON	1.16244	0.02	1.048e-78
GLIPR2	1.16083	0.02	1.501e-62
PPT1	1.15875	0.02	1.981e-55
ATG13	1.1543	0.02	7.907e-56
MFSD3	1.15305	0.02	8.515e-64
SIRT3	1.15299	0.02	2.403e-61
LGALS1	1.1494	0.02	3.643e-63
SPDL1	1.14937	0.02	6.59e-57
CRY2	1.149	0.021	5.299e-50
KDM8	1.14638	0.021	7.664e-62
TSC22D1	1.1451	0.021	1.933e-62
COL12A1	1.14401	0.021	3.181e-64
SEC14L2	1.14392	0.021	2.320e-59
ABHD14B	1.14323	0.021	3.687e-62
B9D1	1.14308	0.021	3.662e-54
GALNT15	1.14198	0.021	1.100e-59
ANAPC15	1.14	0.022	1.899e-61
COL15A1	1.13859	0.022	5.188e-60
CYB561	1.13852	0.022	3.67e-58
GPSM1	1.13596	0.022	1.763e-61
FBLN1	1.13494	0.022	1.088e-45
G6PD	1.13379	0.022	1.362e-60
RAPGEFL1	1.13363	0.022	6.168e-29
TNFAIP3	1.13325	0.022	1.464e-44
TUBA4A	1.13149	0.023	1.131e-84
MVP	1.12969	0.023	5.498e-62
TMEM134	1.12626	0.023	3.646e-59
HTRA1	1.126	0.023	1.669e-58
ACTA2	1.12594	0.023	2.671e-59
SYNE1	1.12529	0.023	5.72e-55
PFDN5	1.12225	0.023	9.664e-59
CSF3	1.12159	0.023	1.108e-58
PLEKHG4	1.11952	0.024	6.021e-57
PCBD1	1.11873	0.024	5.473e-58
CCNH	1.11807	0.024	1.183e-56
FAP	1.11541	0.024	4.959e-49
WDR55	1.11481	0.024	1.73e-57
ORAI3	1.11244	0.024	2.153e-56
DHCR24	1.11214	0.024	6.435e-49
LAG3	1.1116	0.025	1.045e-24
ESRP2	1.10944	0.025	9.307e-57
FAH	1.10782	0.025	6.757e-50
COPS8	1.10673	0.025	1.899e-49
MAN2A2	1.105	0.025	6.037e-56
RGS2	1.1049	0.025	1.488e-131
ZBTB39	1.10442	0.025	6.796e-56
ABCA1	1.1014	0.025	1.875e-45
COPS2	1.10106	0.026	8.014e-56
TMEM214	1.10044	0.026	1.924e-55
RNF114	1.09823	0.026	5.585e-55
KLF4	1.09701	0.026	5.782e-55
ZRANB2	1.09698	0.026	2.047e-54
CIDEB	1.0958	0.026	4.090e-42
ADAMTS1	1.09346	0.026	2.927e-53
TREH	1.09279	0.026	1.805e-54
HGSNAT	1.09072	0.027	1.253e-47
PRR5	1.09054	0.027	5.033e-47
SPEG	1.09029	0.027	3.441e-38
STAT1	1.08856	0.027	1.029e-46
SCARF1	1.08746	0.027	2.320e-44
ACTR5	1.08682	0.027	2.898e-53
NOC2L	1.08618	0.027	2.429e-53
DCN	1.08611	0.027	2.564e-52
BRF2	1.08533	0.028	3.792e-53
ITGA11	1.08493	0.028	1.758e-52
JMJD7	1.08475	0.028	4.323e-53
PLCD3	1.08124	0.028	1.134e-43
HGF	1.07951	0.028	1.215e-51
UBAP1L	1.07943	0.028	1.886e-52
FAM173A	1.0782	0.028	3.820e-52
DPF1	1.07456	0.028	1.074e-51
TPGS2	1.07445	0.029	1.522e-42
TGM1	1.0739	0.029	8.036e-38
KDELR3	1.07313	0.029	1.543e-51
IKBKE	1.07243	0.029	9.008e-55
NCBP1	1.07243	0.029	8.494e-50
THYN1	1.07229	0.029	2.436e-51
AAED1	1.07214	0.029	1.775e-51
SERPINB1	1.0721	0.029	8.254e-51
RNF141	1.06807	0.03	6.129e-50
SLC46A2	1.06718	0.03	1.207e-50
DBP	1.06662	0.03	1.334e-52
PARP16	1.06487	0.03	2.934e-54
SARM1	1.06412	0.03	2.544e-50
METTL13	1.06315	0.03	2.165e-49
PXK	1.06198	0.03	9.831e-49
ADAMTSL5	1.06164	0.03	1.298e-43
MRPL19	1.06077	0.031	7.896e-50
CA9	1.06062	0.031	7.659e-50
PRPF4B	1.05968	0.031	6.883e-50
GORAB	1.05937	0.031	8.013e-50
SLC25A51	1.05865	0.031	6.662e-49
EDN1	1.05831	0.031	1.431e-53
ACVRL1	1.05744	0.031	6.429e-49
KIAA1107	1.0569	0.031	4.66e-48
ANTXR1	1.05572	0.032	5.374e-49
IVNS1ABP	1.05557	0.032	4.02e-48
ALKBH4	1.05469	0.032	5.340e-49
IMPA2	1.05327	0.032	4.681e-47
ENTPD7	1.05242	0.032	2.012e-42
RPS6KL1	1.05219	0.032	2.316e-42
SLC35D1	1.05119	0.032	7.348e-42
CXCL2	1.05119	0.032	1.700e-48
LRRC2	1.05046	0.033	1.441e-43
IFT20	1.04879	0.033	2.35e-48
TARBP2	1.04778	0.033	3.914e-48
COL3A1	1.04712	0.033	2.036e-45
CNN2	1.0465	0.033	6.313e-48
CCDC80	1.04626	0.033	1.195e-38
CDK5	1.04579	0.033	9.393e-48
SEMA4D	1.04571	0.033	8.045e-37
C1orf54	1.04552	0.034	9.943e-48
CCS	1.04442	0.034	1.446e-33
TNFRSF19	1.04324	0.034	9.63e-41
FBN1	1.04317	0.034	1.362e-49
ATF6B	1.04226	0.034	1.624e-51
CCDC28B	1.04104	0.034	2.963e-47
REC8	1.04092	0.034	3.577e-47
GRWD1	1.03973	0.034	3.621e-47
WLS	1.03918	0.035	1.617e-46
PHETA1	1.0381	0.035	8.450e-47
CLDN15	1.03771	0.035	2.377e-44
ZNF76	1.03743	0.035	8.429e-46
PEAR1	1.03731	0.035	7.231e-47
CNOT3	1.03683	0.035	1.188e-43
GNL2	1.03643	0.035	8.506e-47
SHROOM1	1.03475	0.035	1.578e-46
TACR2	1.03459	0.036	1.075e-41
RASSF7	1.03427	0.036	2.217e-46
COL16A1	1.03375	0.036	4.739e-54
CCDC102A	1.03346	0.036	5.378e-39
GPN1	1.03286	0.036	3.473e-41
PDGFRB	1.03185	0.036	4.222e-46
ANAPC11	1.03141	0.036	4.553e-46
DDX20	1.03113	0.036	6.174e-46
PGPEP1	1.03096	0.037	2.550e-34
IFI16	1.03048	0.037	1.618e-41
LURAP1L	1.02877	0.037	2.015e-39
LRRC29	1.02763	0.037	5.114e-42
PGAM2	1.02727	0.037	1.497e-45
DDHD2	1.02715	0.037	4.717e-45
CCT3	1.0271	0.037	3.714e-42
GCLC	1.02657	0.037	4.155e-44
DPH1	1.02576	0.038	1.752e-45
SIRPA	1.02555	0.038	1.538e-43
PPP1R7	1.02535	0.038	2.289e-45
ARSA	1.0251	0.038	4.413e-45
GNMT	1.02502	0.038	5.809e-39
TM4SF1	1.02477	0.038	3.398e-62
SCRN2	1.02457	0.038	3.054e-45
ACO1	1.02444	0.038	4.488e-45
UTP11	1.02436	0.039	3.802e-45
RFT1	1.0235	0.039	1.541e-39
PSEN2	1.02206	0.039	1.023e-44
ABHD5	1.02177	0.039	4.632e-44
NOP14	1.02144	0.039	5.831e-44
MYOCD	1.02053	0.039	7.377e-44
SLC25A19	1.0204	0.039	1.711e-44
MAP1A	1.01999	0.04	1.629e-44
FAM161B	1.01999	0.04	1.619e-44
NT5DC2	1.01953	0.04	1.287e-44
ICAM1	1.01899	0.04	2.733e-41
CYB5R1	1.01862	0.04	1.691e-44
RSL1D1	1.01845	0.04	1.448e-40
MN1	1.01708	0.04	3.068e-36
RIT1	1.01636	0.04	3.362e-44
SIGLEC16	1.01393	0.04	6.075e-44
RSG1	1.0133	0.041	6.092e-44
MFSD4B	1.01313	0.041	1.447e-43
IGFBP3	1.01309	0.041	9.575e-44
MTX3	1.01204	0.041	8.761e-40
ENG	1.01153	0.041	3.886e-41
NKAPD1	1.01119	0.041	1.163e-43
NFXL1	1.01106	0.041	1.305e-38
TTC19	1.00971	0.041	4.573e-37
DENND2A	1.00966	0.042	3.363e-43
CDCP1	1.00941	0.042	1.553e-43
COG4	1.00937	0.042	3.791e-38
CDRT4	1.00915	0.042	5.386e-40
SSBP4	1.00817	0.042	8.372e-35
GIPC1	1.00813	0.042	2.545e-31
PYCR2	1.00792	0.042	1.562e-47
BECN1	1.00715	0.042	3.299e-43
TNFRSF1B	1.00694	0.043	8.403e-32
PLIN4	1.00638	0.043	4.290e-43
PGAP3	1.00625	0.043	8.822e-49
CCDC117	1.00617	0.043	1.473e-42
TK2	1.00497	0.043	9.853e-43
VTN	1.00462	0.043	5.165e-42
PROZ	1.00458	0.043	3.027e-40
C8orf82	1.00454	0.043	7.343e-43
GLRX	1.00376	0.044	6.474e-43
CYB5D2	1.00368	0.044	7.176e-43
THBS2	1.00355	0.044	1.361e-39
DUSP8	1.00299	0.044	3.138e-42
LTBP2	1.00243	0.044	1.602e-35
THUMPD3	1.0023	0.044	3.361e-43
DTWD1	1.00195	0.044	5.020e-25
ABCB8	1.00173	0.044	3.023e-52

## Sheet: NucS7
gene	S7_log10FC	S7_log10FC_percentage(descending)	S7_pval
KRTAP5-6	2.00432	0	0.e+00
PTH2	2.00432	0	0.e+00
KRTAP12-3	2.00432	0	0.e+00
KRTAP12-4	2.00432	0	0.e+00
OR51G2	2.00432	0	0.e+00
PRAC2	2.00432	0	0.e+00
ATOH1	2.00432	0	0.e+00
CAMP	2.00332	0.001	0.e+00
KRTAP17-1	2.00266	0.001	0.e+00
PAX4	2.00123	0.001	0.e+00
KAAG1	1.99774	0.001	0.e+00
KRTAP29-1	1.99415	0.001	0.e+00
APLNR	1.99354	0.001	0.e+00
CXCR3	1.98125	0.001	0.e+00
MAGEB17	1.98084	0.001	0.e+00
TPPP2	1.98032	0.001	0.e+00
LOC149373	1.97963	0.001	0.e+00
OR1N2	1.97615	0.001	0.e+00
GJD2	1.97072	0.002	0.e+00
ACTL7B	1.97033	0.002	0.e+00
OR51G1	1.96814	0.002	0.e+00
RESP18	1.96715	0.002	0.e+00
FGFBP1	1.95544	0.002	0.e+00
GPR101	1.95138	0.002	0.e+00
PNMA5	1.94986	0.002	0.e+00
EPO	1.94891	0.002	0.e+00
CYP1A1	1.94612	0.002	0.e+00
BLID	1.94566	0.002	0.e+00
ATP2B3	1.94043	0.002	0.e+00
OTX2	1.93619	0.002	0.e+00
RIPK3	1.93468	0.003	0.e+00
PRSS42	1.93217	0.003	0.e+00
ETV4	1.93196	0.003	0.e+00
KRT9	1.9317	0.003	0.e+00
CCIN	1.92887	0.003	0.e+00
PRAC1	1.92761	0.003	0.e+00
TFDP3	1.92447	0.003	0.e+00
FAM57B	1.92195	0.003	0.e+00
OR13H1	1.92069	0.003	0.e+00
CD300LG	1.92029	0.003	0.e+00
HJV	1.92027	0.003	0.e+00
DUSP21	1.917	0.003	0.e+00
KRT32	1.91557	0.004	0.e+00
IQCA1L	1.91446	0.004	0.e+00
ZCCHC12	1.91265	0.004	0.e+00
PPP1R2C	1.91094	0.004	0.e+00
C17orf47	1.91065	0.004	0.e+00
ASPRV1	1.91017	0.004	0.e+00
MT1F	1.90897	0.004	0.e+00
NRN1	1.90707	0.004	0.e+00
IGSF1	1.89805	0.004	0.e+00
ARHGAP4	1.89327	0.004	0.e+00
L1CAM	1.89283	0.004	0.e+00
MAGEE2	1.89262	0.004	0.e+00
TBR1	1.89236	0.005	0.e+00
KIRREL2	1.89135	0.005	0.e+00
DLX5	1.88981	0.005	0.e+00
TIFAB	1.88804	0.005	0.e+00
CCDC9B	1.8875	0.005	0.e+00
C1orf68	1.88645	0.005	0.e+00
C1QB	1.88516	0.005	0.e+00
PLAU	1.88233	0.005	0.e+00
GFY	1.88154	0.005	0.e+00
PPP1R3G	1.88016	0.005	0.e+00
C6orf141	1.88014	0.005	0.e+00
HOXC8	1.878	0.005	0.e+00
LOC389895	1.87725	0.006	0.e+00
C9orf62	1.87466	0.006	0.e+00
FHL2	1.87408	0.006	0.e+00
MT1M	1.87076	0.006	0.e+00
LOC644090	1.8698	0.006	0.e+00
AMT	1.86947	0.006	0.e+00
BEX5	1.86886	0.006	0.e+00
MAS1	1.86518	0.006	0.e+00
FAM170B	1.86503	0.006	0.e+00
COL6A3	1.86491	0.006	0.e+00
ZMYM3	1.86339	0.006	0.e+00
TMEM151B	1.86292	0.006	0.e+00
CDC42EP3	1.86104	0.007	0.e+00
AQP2	1.8605	0.007	0.e+00
SMIM24	1.85964	0.007	0.e+00
MICAL2	1.85775	0.007	0.e+00
TRAM2	1.85754	0.007	0.e+00
CCL11	1.85633	0.007	0.e+00
ARID3C	1.85592	0.007	0.e+00
ECM1	1.85534	0.007	0.e+00
AHSP	1.85503	0.007	0.e+00
BTBD19	1.85412	0.007	0.e+00
SPARC	1.8529	0.007	0.e+00
CACNA1F	1.85051	0.007	0.e+00
EBLN2	1.85	0.008	0.e+00
PITX2	1.84993	0.008	0.e+00
UCN2	1.84956	0.008	0.e+00
CXCR2	1.84918	0.008	3.264e-306
GUCA2A	1.84709	0.008	0.e+00
TMEM229A	1.84698	0.008	0.e+00
PDLIM4	1.84472	0.008	0.e+00
BLOC1S1	1.84255	0.008	0.e+00
PNMA2	1.84252	0.008	0.e+00
BET1L	1.84173	0.008	0.e+00
CDC42EP1	1.84165	0.008	0.e+00
PCDHGA2	1.84005	0.008	0.e+00
NTF3	1.83761	0.009	0.e+00
RAB41	1.83572	0.009	0.e+00
ZCCHC24	1.83401	0.009	0.e+00
SMG6	1.82927	0.009	6.985e-286
PKP1	1.82606	0.009	0.e+00
PNMA3	1.82594	0.009	0.e+00
LOC150051	1.82274	0.009	0.e+00
CAVIN1	1.82002	0.009	0.e+00
CAV1	1.81943	0.009	0.e+00
KRT3	1.81929	0.009	0.e+00
CD44	1.819	0.009	0.e+00
KRTAP4-1	1.81838	0.009	8.383e-320
C17orf100	1.81814	0.01	0.e+00
TAC3	1.81789	0.01	0.e+00
HHATL	1.81759	0.01	0.e+00
SERPINA3	1.81724	0.01	0.e+00
PLEKHO1	1.81614	0.01	0.e+00
FOXH1	1.8156	0.01	0.e+00
SLC6A12	1.81558	0.01	6.e-315
ZG16B	1.81534	0.01	0.e+00
RUNDC3A	1.81439	0.01	0.e+00
CXCR1	1.81271	0.01	0.e+00
DLC1	1.81153	0.01	6.512e-311
AQP5	1.81137	0.01	0.e+00
ACRBP	1.811	0.011	0.e+00
AVPR2	1.81007	0.011	0.e+00
KLK10	1.80924	0.011	0.e+00
CD1D	1.80914	0.011	3.372e-287
G6PC3	1.80901	0.011	0.e+00
OR51F2	1.80733	0.011	0.e+00
TNFRSF6B	1.80611	0.011	5.908e-316
TMEM121B	1.8058	0.011	0.e+00
THEG5	1.80575	0.011	0.e+00
MT1A	1.8053	0.011	2.563e-305
CRCT1	1.8046	0.011	1.373e-304
CARTPT	1.80323	0.012	0.e+00
DLX1	1.80258	0.012	3.989e-296
IRF8	1.802	0.012	3.695e-310
NEUROD1	1.79991	0.012	1.906e-299
HAND2	1.79922	0.012	0.e+00
LOC102724265	1.79768	0.012	0.e+00
NKX1-2	1.79766	0.012	1.432e-276
BCAN	1.79543	0.012	1.598e-316
DKK3	1.79505	0.012	0.e+00
RCAN1	1.79393	0.012	0.e+00
LMO2	1.79355	0.012	4.803e-317
CLDN3	1.79341	0.012	5.776e-293
DNAJB1	1.79231	0.013	0.e+00
MPC1L	1.79222	0.013	1.728e-296
ARHGAP9	1.79219	0.013	0.e+00
LEP	1.79137	0.013	2.126e-302
DUSP10	1.79025	0.013	1.943e-317
UBQLN3	1.79019	0.013	2.323e-249
KCNE3	1.78986	0.013	3.908e-286
FEM1A	1.78784	0.013	0.e+00
TMEM223	1.78743	0.013	0.e+00
HOXD8	1.78742	0.013	0.e+00
EOMES	1.78741	0.013	0.e+00
OLIG3	1.78482	0.013	9.627e-317
IFFO1	1.7834	0.014	8.660e-313
ILK	1.78225	0.014	0.e+00
TSHZ3	1.78196	0.014	3.641e-299
OR51H1	1.78097	0.014	0.e+00
EMX2	1.78081	0.014	1.604e-319
KLHL40	1.7802	0.014	6.183e-253
PXDC1	1.78012	0.014	1.227e-296
SMAD7	1.77969	0.014	6.334e-269
EFNB1	1.77935	0.014	0.e+00
LBH	1.77932	0.014	0.e+00
MTCL1	1.77812	0.014	3.819e-307
KRT83	1.77635	0.014	1.066e-259
TGFBI	1.77599	0.015	0.e+00
DLL4	1.77598	0.015	0.e+00
LGI3	1.7759	0.015	0.e+00
ATOH8	1.77586	0.015	5.427e-273
PKDCC	1.77541	0.015	0.e+00
EFEMP2	1.77126	0.015	0.e+00
VGLL4	1.76992	0.015	1.319e-264
LOC101059915	1.76944	0.015	0.e+00
COL1A1	1.76772	0.015	0.e+00
ARX	1.76747	0.015	9.232e-317
SLC6A20	1.76599	0.015	2.155e-274
ANXA11	1.7659	0.015	3.839e-278
LRG1	1.76565	0.016	8.440e-279
COL1A2	1.76549	0.016	0.e+00
LMOD1	1.76509	0.016	7.631e-301
C1orf61	1.76399	0.016	1.732e-256
ELL2	1.76302	0.016	3.098e-304
RXFP3	1.76291	0.016	6.539e-277
TNNT2	1.76286	0.016	3.511e-298
SHMT2	1.76203	0.016	0.e+00
PNCK	1.76199	0.016	2.896e-312
MFSD6L	1.76117	0.016	0.e+00
TBX21	1.76117	0.016	2.499e-276
SLC32A1	1.75896	0.016	1.272e-304
THEG	1.75883	0.017	0.e+00
MMP14	1.75743	0.017	0.e+00
POU3F4	1.75542	0.017	2.311e-231
PNKD	1.75517	0.017	0.e+00
LCN10	1.75364	0.017	0.e+00
VGLL2	1.75354	0.017	1.149e-270
TRIO	1.75343	0.017	0.e+00
NOTO	1.75206	0.017	1.672e-309
MEIS1	1.75145	0.017	1.717e-272
ACKR3	1.75131	0.017	7.052e-234
TMEM80	1.75114	0.017	3.666e-312
SSH1	1.75008	0.017	2.275e-279
FHL3	1.74905	0.018	1.501e-265
ZFP92	1.7486	0.018	1.105e-248
CRIM1	1.74854	0.018	3.995e-290
TTC22	1.74844	0.018	6.703e-298
CPXM1	1.74809	0.018	1.124e-195
PHC2	1.74758	0.018	0.e+00
HRC	1.7474	0.018	1.732e-263
ZIC1	1.74723	0.018	5.e-324
TKTL1	1.74698	0.018	2.691e-278
LOXL2	1.74636	0.018	2.018e-273
MOS	1.74629	0.018	6.22e-297
PLCB2	1.74618	0.018	2.605e-317
SLC7A3	1.74592	0.019	8.391e-271
FOXB1	1.74543	0.019	0.e+00
LASP1	1.74468	0.019	6.474e-313
PJA1	1.74467	0.019	7.511e-318
SLITRK1	1.74461	0.019	3.292e-318
ITPRIP	1.74443	0.019	1.661e-215
SLC39A13	1.74298	0.019	1.270e-303
DCANP1	1.7414	0.019	8.746e-246
NTSR2	1.74129	0.019	4.846e-316
NEURL3	1.74047	0.019	0.e+00
GRK5	1.74031	0.019	1.926e-279
RPS4X	1.73986	0.019	0.e+00
GPR21	1.73945	0.02	1.012e-278
ZMIZ1	1.7393	0.02	3.558e-190
ZNF655	1.7387	0.02	5.367e-314
MAP7D1	1.73796	0.02	1.157e-281
SH3BP4	1.73782	0.02	6.47e-263
EMP3	1.7376	0.02	7.997e-288
MAPK7	1.73641	0.02	0.e+00
NKAPL	1.73538	0.02	2.169e-205
PDGFRB	1.7332	0.02	4.812e-284
IRX3	1.73202	0.02	3.082e-234
PVALB	1.73194	0.02	5.073e-229
CLPSL1	1.72967	0.02	0.e+00
JMJD6	1.72938	0.021	1.04e-297
SMIM29	1.72756	0.021	0.e+00
IFNLR1	1.72652	0.021	2.681e-266
UBE2J2	1.72471	0.021	9.093e-272
LIF	1.72421	0.021	5.e-323
AKR1B1	1.72389	0.021	7.958e-287
HS3ST6	1.72342	0.021	1.878e-302
KIRREL1	1.72323	0.021	5.269e-243
PCDHAC1	1.72314	0.021	1.136e-231
ST5	1.72292	0.021	1.307e-246
TRIM63	1.7207	0.021	1.276e-214
HOXC9	1.72036	0.022	0.e+00
CNTF	1.72021	0.022	8.005e-263
NT5E	1.72014	0.022	1.235e-253
ADAM30	1.71992	0.022	9.365e-262
PIPOX	1.71934	0.022	4.612e-266
PDZD4	1.71901	0.022	2.376e-226
EMP1	1.71876	0.022	4.112e-274
MEF2D	1.71799	0.022	7.658e-227
NKX6-3	1.7176	0.022	1.104e-242
SERPINE1	1.71666	0.022	5.126e-287
TMEM176B	1.71642	0.022	1.776e-315
CTIF	1.71602	0.022	1.668e-235
LDLRAD1	1.71576	0.023	2.63e-286
RPS7	1.71525	0.023	2.318e-192
SERINC4	1.71497	0.023	1.509e-144
CD72	1.71442	0.023	3.28e-229
BDKRB1	1.71284	0.023	5.278e-312
INO80B	1.71075	0.023	4.538e-298
MB	1.71047	0.023	4.318e-206
SASH3	1.71027	0.023	2.311e-216
PCSK1N	1.70955	0.023	4.389e-236
EXT1	1.70871	0.023	9.131e-243
MS4A10	1.70871	0.023	4.25e-260
CBR1	1.70836	0.023	2.911e-309
GUK1	1.70801	0.024	3.983e-201
CEP295NL	1.70754	0.024	3.089e-267
LRTM2	1.7074	0.024	2.341e-192
CAPN2	1.70726	0.024	4.066e-258
MPG	1.70696	0.024	0.e+00
TRH	1.70685	0.024	0.e+00
HPS6	1.70567	0.024	9.199e-313
SLC30A2	1.70459	0.024	2.416e-251
CLRN3	1.70441	0.024	9.369e-236
CD151	1.7044	0.024	2.442e-303
KSR1	1.70431	0.024	1.61e-211
PCDHGA5	1.70373	0.024	6.86e-274
DUSP9	1.70352	0.025	1.25e-219
ASB1	1.70284	0.025	2.992e-265
LRFN1	1.70154	0.025	1.994e-305
TBX1	1.7011	0.025	1.590e-230
FOXR2	1.70004	0.025	2.445e-235
ZNF697	1.69989	0.025	1.28e-266
COL4A2	1.69819	0.025	1.173e-202
DPEP3	1.69816	0.025	5.936e-258
FGF8	1.69783	0.025	0.e+00
LOC283710	1.69778	0.025	3.539e-304
FOXP3	1.69705	0.025	4.489e-243
CXCR4	1.69684	0.025	7.391e-281
PLK3	1.6963	0.026	5.844e-294
SEPT11	1.69589	0.026	2.238e-225
FAM96B	1.695	0.026	2.889e-302
OR2B11	1.69489	0.026	9.902e-212
LAYN	1.69338	0.026	2.127e-202
SMIM32	1.69329	0.026	2.646e-293
KCNJ1	1.69273	0.026	2.875e-300
BLOC1S3	1.69097	0.026	5.447e-298
MAGEB1	1.69045	0.026	4.907e-261
MT3	1.68972	0.026	1.469e-295
LCN9	1.68943	0.026	9.523e-296
DLK1	1.68923	0.026	5.326e-227
TIMP2	1.68854	0.027	7.807e-226
SOX1	1.68765	0.027	1.094e-280
GAS6	1.68755	0.027	6.082e-210
LOC100129940	1.6868	0.027	1.534e-198
PPARD	1.68675	0.027	1.881e-215
UQCRC1	1.68604	0.027	3.452e-218
NEK6	1.68594	0.027	1.611e-237
NKX6-1	1.68462	0.027	0.e+00
SYNJ2	1.68402	0.027	5.603e-225
SOX3	1.68352	0.027	1.327e-288
ORMDL3	1.68299	0.027	9.052e-228
RPS16	1.68266	0.027	3.932e-190
PALM3	1.6824	0.028	1.855e-278
EID3	1.68167	0.028	0.e+00
ADCYAP1	1.68153	0.028	1.368e-188
MT4	1.67957	0.028	1.757e-287
CLMP	1.67914	0.028	1.255e-190
MDFI	1.67796	0.028	5.546e-235
AWAT2	1.67775	0.028	1.442e-277
DNAJB2	1.6772	0.028	9.372e-223
IL18BP	1.67625	0.028	5.530e-201
DXO	1.6756	0.028	3.123e-284
HCAR1	1.67475	0.028	1.156e-198
EGFR	1.67382	0.028	3.644e-199
C1QTNF4	1.67344	0.029	1.286e-202
CTSB	1.67298	0.029	1.258e-242
POMC	1.67217	0.029	2.556e-160
STARD13	1.67201	0.029	2.064e-207
RNF113B	1.67075	0.029	2.219e-221
SLC17A7	1.6703	0.029	7.404e-264
CXCR6	1.66992	0.029	1.094e-270
HOXC6	1.66876	0.029	1.362e-169
HAPLN4	1.66867	0.029	2.463e-215
WAS	1.6684	0.029	4.913e-213
ETS1	1.66758	0.029	3.565e-217
POU2AF1	1.66695	0.029	9.384e-225
KRT75	1.66684	0.03	6.851e-269
DDIT3	1.66576	0.03	1.432e-220
FOSL1	1.66438	0.03	5.742e-263
AFAP1	1.66433	0.03	1.696e-218
UQCC3	1.66431	0.03	1.169e-269
CALD1	1.66416	0.03	3.723e-197
RAB11B	1.66406	0.03	1.068e-220
CD59	1.66369	0.03	6.088e-307
CTLA4	1.6631	0.03	5.893e-253
S100P	1.66294	0.03	8.94e-273
EMX1	1.66242	0.03	2.775e-240
EMILIN1	1.66109	0.03	3.846e-258
TMEM151A	1.66012	0.031	2.324e-211
NRP2	1.65962	0.031	2.032e-199
RAB24	1.65953	0.031	4.168e-270
MYL9	1.65903	0.031	5.817e-300
DCXR	1.65877	0.031	1.729e-268
C1orf216	1.65769	0.031	4.543e-220
VASN	1.65735	0.031	2.728e-256
COL4A1	1.65718	0.031	4.29e-193
SERPINA1	1.657	0.031	1.404e-221
FAM155B	1.6564	0.031	3.535e-163
POU3F2	1.65598	0.031	3.41e-242
NID2	1.65497	0.031	2.909e-172
ALOXE3	1.65485	0.032	4.308e-171
GPR50	1.65479	0.032	2.242e-238
VAT1	1.6534	0.032	3.717e-265
H2BFWT	1.6532	0.032	2.963e-173
FOXQ1	1.65265	0.032	9.988e-175
NUDT18	1.65247	0.032	4.247e-261
SLC8A2	1.65234	0.032	7.149e-179
ATP1B2	1.65205	0.032	8.157e-252
OTP	1.65199	0.032	1.289e-121
CCDC107	1.65195	0.032	1.151e-239
MFAP4	1.65187	0.032	1.583e-238
RNF181	1.64943	0.033	1.894e-261
FSTL1	1.64871	0.033	1.576e-220
SLC6A13	1.6482	0.033	7.952e-187
CACNG5	1.64813	0.033	2.492e-216
ERGIC1	1.64807	0.033	4.123e-230
SERPINA9	1.64754	0.033	1.364e-191
AKIP1	1.64698	0.033	8.158e-217
DOK1	1.64593	0.033	1.912e-153
TLCD1	1.6456	0.033	1.841e-258
GEM	1.64522	0.033	1.648e-232
SYPL2	1.64498	0.033	7.529e-211
CSF1	1.64452	0.033	7.823e-233
PAPOLB	1.64426	0.034	4.808e-181
MED15	1.64385	0.034	2.805e-188
SOX21	1.64171	0.034	1.03e-254
CHIT1	1.64122	0.034	4.562e-235
HOXA13	1.64114	0.034	1.016e-250
GOT1L1	1.64099	0.034	1.445e-251
SHOX2	1.64097	0.034	4.656e-244
C16orf47	1.63971	0.034	4.974e-118
NEURL1	1.63953	0.034	7.963e-128
PRSS16	1.63948	0.034	1.364e-194
STK16	1.63946	0.034	1.661e-258
PXDN	1.63917	0.034	1.469e-196
GLI2	1.63858	0.035	5.475e-189
TEX33	1.63855	0.035	5.827e-127
OR2C1	1.63821	0.035	4.863e-252
BCL2L2	1.63766	0.035	3.955e-223
FOXD3	1.63709	0.035	3.191e-138
ARMC7	1.63642	0.035	9.361e-212
EDAR	1.63639	0.035	1.873e-140
ZMYND15	1.63612	0.035	2.478e-261
RCN1	1.63594	0.035	2.882e-204
DUSP5	1.63535	0.035	5.972e-247
DNAJB8	1.63492	0.035	4.244e-183
EHD2	1.63486	0.035	2.062e-206
HSPA8	1.63463	0.036	2.111e-248
TREX1	1.63438	0.036	1.647e-249
CHRM2	1.63343	0.036	2.433e-179
AMPD2	1.63331	0.036	2.101e-220
MAFF	1.6333	0.036	4.551e-182
FCAMR	1.63215	0.036	1.762e-229
CORO1C	1.63162	0.036	7.063e-194
CD81	1.63154	0.036	4.882e-216
PLAT	1.63044	0.036	9.826e-154
GATA1	1.62967	0.036	7.169e-245
RBCK1	1.62963	0.036	1.265e-245
EIF4E1B	1.62947	0.036	1.023e-232
CREB3L1	1.62876	0.037	2.695e-191
SLC6A7	1.62875	0.037	6.022e-183
MUS81	1.62874	0.037	1.083e-316
DBX1	1.62853	0.037	7.81e-274
NUAK2	1.62802	0.037	5.277e-264
BAG2	1.62706	0.037	3.924e-242
BTG2	1.62704	0.037	1.373e-193
CRYBA4	1.62673	0.037	4.076e-194
KBTBD13	1.62642	0.037	1.601e-238
MED12	1.62594	0.037	1.633e-201
ADARB1	1.62578	0.037	1.632e-167
MDP1	1.6257	0.037	1.507e-242
HERPUD1	1.6255	0.038	9.109e-229
ADM5	1.62529	0.038	3.059e-177
C2CD4D	1.62521	0.038	3.149e-170
APRT	1.62492	0.038	2.367e-238
TCTEX1D4	1.62463	0.038	8.484e-171
BDKRB2	1.62412	0.038	3.233e-157
MXRA7	1.62379	0.038	1.306e-189
FADS3	1.62278	0.038	1.074e-188
ZNF683	1.62271	0.038	1.366e-126
ZBTB42	1.62189	0.038	2.299e-138
SLC38A5	1.62175	0.038	2.097e-166
SNCB	1.62169	0.038	7.308e-213
NKX3-2	1.62016	0.039	2.988e-205
EPB42	1.61859	0.039	4.518e-186
DVL3	1.61793	0.039	7.086e-199
RHOG	1.61791	0.039	4.309e-183
MTHFD1L	1.61744	0.039	1.466e-134
BACH1	1.61716	0.039	3.002e-204
CXCL6	1.61662	0.039	4.105e-186
PCGF1	1.61647	0.039	7.553e-228
KRT27	1.61634	0.039	1.992e-216
VSX1	1.61575	0.039	1.526e-170
SLC10A4	1.61573	0.039	1.566e-231
IGFL3	1.61474	0.039	2.594e-159
TNKS1BP1	1.61472	0.04	4.327e-237
COL5A1	1.61448	0.04	3.765e-161
FERD3L	1.61444	0.04	1.339e-234
EFHD2	1.61442	0.04	1.722e-176
GJB6	1.6141	0.04	7.413e-144
GPR135	1.61396	0.04	7.754e-234
GLIPR2	1.61396	0.04	1.286e-153
RPRM	1.61395	0.04	1.512e-198
CACNG1	1.61332	0.04	2.8e-141
LRRC24	1.61228	0.04	6.433e-141
HNRNPA1	1.61216	0.04	8.397e-217
MAGED2	1.61195	0.04	1.399e-210
RPLP0	1.61166	0.041	1.867e-258
SLC16A3	1.61114	0.041	5.33e-225
AJUBA	1.61088	0.041	3.041e-299
PCID2	1.61081	0.041	8.531e-185
ANGPTL4	1.6108	0.041	7.806e-196
BEX2	1.61016	0.041	1.452e-200
PNMA6F	1.60974	0.041	1.117e-219
SHB	1.60901	0.041	4.383e-212
HAS1	1.60867	0.041	5.380e-204
ANGPTL2	1.60847	0.041	5.503e-176
C10orf55	1.60834	0.041	4.916e-225
DNAJB7	1.60792	0.041	1.941e-152
SLC12A4	1.60663	0.042	1.308e-118
KRT37	1.60624	0.042	1.481e-161
CRK	1.60564	0.042	6.775e-167
MYOD1	1.60547	0.042	5.264e-286
CASS4	1.60525	0.042	2.244e-161
MAFA	1.60414	0.042	1.966e-224
LTF	1.6041	0.042	4.2e-175
TIMP3	1.60365	0.042	2.375e-180
SLC30A3	1.60294	0.042	2.171e-199
CACNA2D4	1.60284	0.042	2.089e-108
ZCCHC13	1.60265	0.042	1.045e-204
WNT5A	1.60231	0.042	4.326e-210
CA7	1.60213	0.043	1.181e-181
IRX5	1.6017	0.043	3.401e-125
FAM114A1	1.60168	0.043	3.689e-160
LHX2	1.60129	0.043	2.045e-207
C6orf222	1.60115	0.043	1.618e-110
ZIC2	1.60055	0.043	9.184e-271
HYI	1.60028	0.043	2.058e-219
CKAP4	1.59976	0.043	2.543e-197
ARAF	1.59954	0.043	5.316e-224
FGF7	1.5994	0.043	3.344e-178
TIMM22	1.59928	0.043	3.128e-210
R3HCC1	1.59902	0.044	5.553e-177
ATP6V0B	1.59798	0.044	2.003e-181
SPATA3	1.59722	0.044	1.491e-125
NAT16	1.59587	0.044	4.186e-154
TGFB1I1	1.59562	0.044	3.304e-245
CSRP1	1.59561	0.044	0.e+00
TM4SF1	1.59486	0.044	1.705e-197
IFITM10	1.59467	0.044	0.e+00
TWIST2	1.59424	0.044	1.121e-190
FAM212A	1.59404	0.044	5.186e-220
LIMD1	1.59372	0.044	1.085e-129
SERPINA11	1.5931	0.044	2.907e-140
SOX7	1.59279	0.045	1.704e-269
SP8	1.59263	0.045	1.314e-135
NTHL1	1.59235	0.045	1.413e-177
CACNA1I	1.59232	0.045	2.285e-166
MYH9	1.59179	0.045	2.035e-173
RAI14	1.59069	0.045	2.073e-179
MRGPRF	1.59038	0.045	7.488e-203
DENND3	1.59033	0.045	6.116e-214
REXO2	1.59016	0.045	4.181e-191
RPS8	1.58985	0.045	1.734e-217
FAM241B	1.5897	0.045	4.466e-187
TIMP1	1.58851	0.045	8.368e-217
S1PR2	1.58778	0.046	8.352e-185
LGALS3BP	1.58644	0.046	9.777e-121
FLJ44635	1.58632	0.046	1.382e-195
HBEGF	1.58629	0.046	2.735e-165
PSME1	1.58596	0.046	1.889e-207
POLD4	1.58467	0.046	3.036e-153
RPLP1	1.58455	0.046	7.912e-212
F2R	1.58423	0.046	1.159e-189
HTR6	1.58421	0.046	1.219e-161
HIPK2	1.58397	0.046	7.34e-160
PHOX2B	1.58374	0.046	2.259e-189
IGFBP4	1.58361	0.046	3.612e-203
CNN3	1.58346	0.047	7.721e-222
SPSB1	1.58327	0.047	2.442e-134
ATP6V0C	1.58253	0.047	2.497e-162
RARRES2	1.58248	0.047	8.215e-228
ATP5IF1	1.58231	0.047	2.021e-212
SLC9A3R2	1.5818	0.047	3.601e-149
ELL	1.58154	0.047	1.887e-161
RHOQ	1.58141	0.047	4.426e-144
SEC14L3	1.58132	0.047	1.748e-194
TMEM101	1.57934	0.047	1.035e-205
TMEM51	1.57895	0.047	6.801e-160
GLRX	1.57863	0.047	1.269e-193
MT1X	1.57847	0.048	4.260e-210
ZDHHC8	1.57757	0.048	2.179e-169
ANXA5	1.57712	0.048	8.330e-225
FST	1.57692	0.048	8.175e-209
B4GALNT3	1.57687	0.048	2.962e-144
KCNJ18	1.57676	0.048	2.885e-268
TMEM72	1.57673	0.048	5.408e-144
SH3GL1	1.5762	0.048	2.099e-131
H2AFY	1.575	0.048	3.136e-218
ROBO3	1.57451	0.048	4.519e-212
COLCA2	1.57412	0.048	1.720e-207
ABCC1	1.5741	0.048	1.851e-148
ADAM19	1.5738	0.049	2.686e-156
RNF183	1.57344	0.049	1.061e-193
PRR15	1.57335	0.049	5.773e-119
HOXD13	1.57245	0.049	1.457e-296
TNS1	1.57208	0.049	2.334e-129
ARHGEF15	1.57198	0.049	4.627e-177
KCNK4	1.57149	0.049	6.169e-188
SCARA3	1.57141	0.049	3.811e-123
CALHM6	1.5703	0.049	5.592e-115
NT5C1A	1.57006	0.049	2.280e-203
SHISA8	1.56998	0.049	1.421e-193
PRRX2	1.5698	0.049	7.601e-146
F3	1.5696	0.05	8.479e-194
LRRC10B	1.56885	0.05	5.616e-192
DLX3	1.56838	0.05	1.114e-298
TXLNA	1.56792	0.05	2.853e-189
RIN2	1.56721	0.05	3.740e-171
TBC1D26	1.567	0.05	4.729e-203
ITGA5	1.56569	0.05	8.297e-170
RECK	1.56515	0.05	1.06e-163
EFS	1.56513	0.05	1.709e-186
KLF2	1.56474	0.05	1.503e-201
COL3A1	1.56417	0.05	2.327e-165
RDH5	1.56407	0.05	1.006e-107
RUNX1	1.5634	0.051	1.175e-229
C11orf68	1.56316	0.051	1.722e-200
SSTR2	1.5622	0.051	3.877e-168
GPR143	1.56194	0.051	2.331e-121
CRYAB	1.56141	0.051	6.960e-142
C1orf198	1.56139	0.051	1.062e-142
VCL	1.55963	0.051	7.548e-164
STAMBPL1	1.5592	0.051	1.865e-149
DYNLRB1	1.55879	0.051	2.222e-196
PRKAG3	1.55868	0.051	4.071e-98
KCNE1	1.5586	0.051	1.818e-196
KLK4	1.55838	0.051	2.095e-122
FCN1	1.5579	0.052	4.149e-149
EPS8L1	1.55786	0.052	8.183e-180
KLK1	1.55769	0.052	2.464e-197
DAB2	1.55764	0.052	3.301e-146
TPP1	1.55747	0.052	5.186e-166
STOML1	1.55687	0.052	3.988e-176
PDE5A	1.55654	0.052	4.73e-139
FKBP1A	1.55648	0.052	9.369e-186
SIM2	1.55644	0.052	9.233e-214
DMRTA2	1.55549	0.052	3.398e-226
SERPINA7	1.55519	0.052	3.348e-195
TCEAL5	1.55518	0.052	7.601e-133
MYO10	1.55406	0.053	1.257e-114
GMPPB	1.55406	0.053	3.279e-192
ST3GAL1	1.55331	0.053	6.183e-153
HPCAL4	1.55317	0.053	1.178e-239
RPL5	1.55279	0.053	3.235e-151
MLLT1	1.55266	0.053	2.435e-137
ITGB1BP1	1.55261	0.053	1.144e-140
SKI	1.55232	0.053	6.485e-143
CTBP1	1.55228	0.053	1.096e-131
RAB34	1.55188	0.053	3.039e-203
SNX18	1.55178	0.053	4.125e-196
RANBP3	1.55172	0.054	5.954e-129
AGAP2	1.55162	0.054	1.041e-118
GJB1	1.5513	0.054	1.404e-193
LOX	1.55088	0.054	1.425e-173
TDRD10	1.55047	0.054	6.119e-153
CLIC6	1.54993	0.054	5.008e-117
CAPZB	1.54968	0.054	5.588e-164
LRAT	1.54854	0.054	1.865e-143
ARHGAP1	1.54773	0.054	2.213e-128
TRAPPC1	1.54739	0.054	1.379e-191
CDK5R2	1.54723	0.054	4.923e-241
C10orf126	1.54712	0.054	2.102e-130
RPL7A	1.54711	0.055	3.78e-151
TMEM176A	1.54673	0.055	0.e+00
HCN4	1.54669	0.055	1.405e-127
RASA3	1.54653	0.055	1.228e-138
INHBA	1.54631	0.055	2.264e-184
INSRR	1.54544	0.055	2.894e-244
PTS	1.54461	0.055	1.028e-183
BCAR3	1.54432	0.055	4.870e-159
NR5A1	1.5434	0.055	1.749e-156
SNX17	1.54339	0.055	1.472e-143
BDNF	1.54337	0.055	1.147e-179
MGLL	1.54301	0.055	1.07e-144
NDST1	1.54296	0.056	7.444e-104
CHKB	1.54278	0.056	4.476e-171
KRT4	1.54241	0.056	1.430e-188
MCCD1	1.54231	0.056	1.424e-185
MILR1	1.54202	0.056	2.332e-176
IL22RA1	1.54175	0.056	2.406e-118
CABP5	1.54168	0.056	6.379e-147
COX7A1	1.54132	0.056	6.244e-188
STK40	1.54054	0.056	7.169e-160
KRT10	1.53957	0.056	2.11e-122
PLEKHO2	1.53928	0.056	1.543e-235
GPRIN2	1.53919	0.056	1.708e-83
STK35	1.53914	0.057	4.566e-188
TIGD5	1.53886	0.057	1.262e-186
TRO	1.53881	0.057	3.587e-176
GPR25	1.53779	0.057	7.48e-155
ANKRD13A	1.53734	0.057	1.481e-108
ASB6	1.53708	0.057	2.706e-183
GPX8	1.53668	0.057	6.594e-177
FEZF1	1.53666	0.057	6.798e-149
BMP1	1.53529	0.057	1.253e-112
LRRC14	1.53475	0.057	6.877e-133
SMARCD3	1.53442	0.057	1.740e-175
LHX9	1.53437	0.057	5.691e-167
SPSB2	1.53392	0.058	2.417e-151
RNF166	1.5339	0.058	9.359e-112
IL6	1.53303	0.058	4.353e-174
SLC26A6	1.53293	0.058	7.313e-136
SERPINA5	1.53274	0.058	9.689e-233
MBNL2	1.53261	0.058	2.280e-126
EVC	1.5317	0.058	1.857e-141
PRSS33	1.53049	0.058	6.802e-104
CARMIL2	1.52966	0.058	7.794e-172
NLRP6	1.52958	0.058	5.763e-191
EN1	1.52951	0.058	6.279e-204
L3HYPDH	1.52884	0.058	4.01e-192
FAM129B	1.52821	0.059	4.460e-190
MYORG	1.5282	0.059	3.775e-175
CACNG6	1.52805	0.059	2.746e-137
RPL13	1.52793	0.059	4.034e-186
NEU2	1.5275	0.059	1.174e-137
GAS2L1	1.52729	0.059	1.081e-115
PARVA	1.52714	0.059	2.917e-135
SAMD1	1.52635	0.059	3.623e-141
RASAL3	1.52598	0.059	3.004e-176
TRIM62	1.52539	0.059	2.137e-123
RNF145	1.52534	0.059	5.101e-130
LATS2	1.52503	0.059	6.015e-133
FAM107B	1.5249	0.06	8.529e-87
LIMA1	1.52412	0.06	2.057e-136
ARHGEF17	1.52347	0.06	1.285e-143
HSPA5	1.52297	0.06	1.284e-99
HMGA2	1.52281	0.06	2.684e-189
COL6A1	1.52218	0.06	6.100e-159
MCIDAS	1.52187	0.06	0.e+00
NDRG2	1.52152	0.06	1.185e-126
RPS14	1.52116	0.06	4.627e-121
LRTM1	1.52115	0.06	9.869e-170
ISL1	1.52037	0.06	4.032e-165
SRCIN1	1.52006	0.06	3.791e-143
TRAF4	1.51941	0.061	1.886e-132
RASSF4	1.51917	0.061	2.378e-147
JCAD	1.5189	0.061	5.547e-123
CTXND1	1.51857	0.061	1.867e-79
TNS3	1.51847	0.061	6.806e-137
SFTPC	1.51828	0.061	2.074e-129
TRIM47	1.51797	0.061	2.482e-171
PROKR1	1.51783	0.061	2.116e-133
WWTR1	1.51681	0.061	1.712e-133
IL1R2	1.51631	0.061	3.388e-90
PMP22	1.51602	0.061	4.180e-158
DDR2	1.51581	0.061	1.990e-138
PAX6	1.51428	0.062	1.040e-122
TEAD1	1.51208	0.062	6.474e-129
PPP2R1B	1.51184	0.062	5.987e-124
UNCX	1.51095	0.062	6.85e-120
ATP2B4	1.51088	0.062	1.439e-120
AMN	1.51059	0.062	5.847e-118
SNAP47	1.50965	0.062	1.473e-148
FAM210B	1.50957	0.062	2.621e-163
MRVI1	1.50891	0.062	4.675e-101
PLIN2	1.5087	0.062	1.733e-120
FOS	1.50842	0.062	2.271e-169
THPO	1.50842	0.062	2.573e-118
RERE	1.50821	0.063	1.497e-179
OLFML2B	1.50804	0.063	4.454e-146
ATP5F1D	1.50799	0.063	1.561e-178
ANKRD60	1.50695	0.063	1.781e-107
TAGLN	1.50626	0.063	5.377e-168
RAB26	1.50615	0.063	4.371e-107
ZIC3	1.50577	0.063	9.484e-114
CASTOR1	1.50573	0.063	5.296e-164
TSPO	1.50565	0.063	5.335e-161
SMTN	1.50505	0.063	3.836e-119
ARL10	1.50469	0.063	5.925e-163
ANKK1	1.50466	0.063	6.927e-133
DUOX2	1.50463	0.064	3.671e-170
KIAA2013	1.50446	0.064	3.346e-156
APEX2	1.50413	0.064	1.923e-166
DYNLT1	1.50406	0.064	3.047e-166
CAMKV	1.50395	0.064	6.509e-139
CCDC97	1.50393	0.064	4.649e-154
GPANK1	1.50389	0.064	2.531e-166
KNCN	1.50376	0.064	3.906e-168
ELK3	1.5032	0.064	1.422e-148
GPR17	1.50314	0.064	6.174e-116
TGM2	1.50297	0.064	2.35e-110
ZIC4	1.50267	0.065	4.702e-157
RPL19	1.50244	0.065	2.25e-160
KRT18	1.50191	0.065	1.657e-158
LPAR1	1.5018	0.065	3.679e-102
ASB12	1.50172	0.065	3.743e-166
GRASP	1.50168	0.065	1.329e-150
MXD4	1.50144	0.065	1.713e-149
SBK3	1.50073	0.065	2.177e-165
CDH11	1.50059	0.065	7.337e-122
HCK	1.50055	0.065	4.722e-101
TMEM184B	1.5004	0.065	4.543e-108
FOSL2	1.5002	0.065	6.944e-248
SEC61A1	1.49901	0.066	1.732e-143
CLTA	1.49848	0.066	4.486e-146
RAB3B	1.49797	0.066	9.565e-145
SCO2	1.49745	0.066	4.897e-165
SAT2	1.49739	0.066	5.640e-165
EVX1	1.49729	0.066	1.647e-231
OLFML3	1.49663	0.066	2.789e-163
TMEM88	1.49649	0.066	1.736e-202
SERPINB6	1.49599	0.066	8.789e-140
PEBP4	1.49528	0.066	8.302e-135
DLX6	1.495	0.066	4.439e-232
SHE	1.49499	0.066	1.758e-115
VIM	1.49489	0.067	3.289e-162
WNT10A	1.49461	0.067	2.792e-196
DKKL1	1.49434	0.067	1.252e-155
HEG1	1.49422	0.067	1.016e-103
C12orf57	1.4942	0.067	1.597e-163
LOC100130449	1.49399	0.067	1.155e-131
PGRMC2	1.49374	0.067	6.99e-171
RAB11FIP5	1.49357	0.067	2.644e-108
SERTAD3	1.49343	0.067	3.994e-100
SELENOV	1.49333	0.067	7.683e-152
PNPLA1	1.49329	0.067	3.183e-147
COL6A2	1.49209	0.067	1.164e-155
BAG3	1.49173	0.068	8.101e-164
MMP9	1.49117	0.068	2.685e-147
YBX2	1.49098	0.068	7.263e-138
NMUR1	1.49067	0.068	4.302e-160
TNFRSF19	1.49045	0.068	3.938e-134
RBM4	1.49011	0.068	1.178e-100
GREM1	1.48971	0.068	2.123e-192
THEM5	1.48944	0.068	3.469e-150
FAM166A	1.48937	0.068	2.447e-161
ZBTB38	1.48895	0.068	1.221e-136
NOL4L	1.48844	0.068	7.246e-141
BEAN1	1.4878	0.068	9.082e-100
CAP1	1.48777	0.069	1.311e-103
LBX1	1.48745	0.069	0.e+00
GDF6	1.487	0.069	5.607e-208
RPL39	1.48676	0.069	2.368e-173
MSANTD3	1.48646	0.069	7.796e-126
KLF18	1.48609	0.069	8.729e-160
PRAG1	1.48576	0.069	1.319e-116
CCL17	1.48528	0.069	2.180e-143
PTGER2	1.4843	0.069	1.825e-147
MANF	1.48409	0.069	5.718e-154
AHRR	1.48404	0.069	7.719e-141
AMOTL1	1.48327	0.069	9.744e-137
GPR78	1.48319	0.07	1.027e-113
TUBB6	1.48287	0.07	3.202e-149
GNG3	1.48267	0.07	2.016e-318
KLRG2	1.48249	0.07	3.096e-115
TMEM92	1.48242	0.07	1.924e-154
VSX2	1.48233	0.07	7.372e-128
NFIX	1.48163	0.07	6.616e-144
HTR3E	1.48147	0.07	3.768e-103
TTC7A	1.48065	0.07	3.567e-145
FBLN1	1.48055	0.07	2.117e-131
NAXD	1.48037	0.07	2.912e-141
PDLIM7	1.4797	0.07	6.702e-240
ADGRA2	1.47943	0.071	1.989e-111
COL5A2	1.47932	0.071	6.856e-122
NLGN3	1.47897	0.071	9.931e-156
PNMA6E	1.47805	0.071	3.445e-156
SOX2	1.47802	0.071	4.908e-153
YDJC	1.47767	0.071	7.324e-156
GPR3	1.47744	0.071	1.204e-134
ZNF185	1.47719	0.071	2.315e-65
ARSI	1.47693	0.071	1.36e-154
PDE2A	1.47667	0.071	1.153e-88
INAFM2	1.47638	0.071	2.576e-155
METTL23	1.47608	0.071	2.337e-66
IRF1	1.47592	0.072	2.366e-120
LGI4	1.47566	0.072	2.474e-134
STK17A	1.47553	0.072	2.955e-129
TULP1	1.47538	0.072	1.351e-144
ADAMTS1	1.47467	0.072	7.594e-147
C17orf102	1.47391	0.072	3.453e-118
SNX20	1.47374	0.072	1.239e-139
NEURL2	1.47371	0.072	3.08e-154
RPL12	1.47322	0.072	1.892e-153
KRTAP10-11	1.47308	0.072	7.232e-154
LZTS2	1.47286	0.072	8.077e-167
IL4R	1.47258	0.072	4.419e-91
FAT1	1.47204	0.073	3.558e-137
CACNA1S	1.47202	0.073	5.247e-130
KLC1	1.47198	0.073	3.766e-130
WFDC1	1.47173	0.073	6.284e-115
ACO1	1.47172	0.073	6.239e-102
ZFAND2B	1.47117	0.073	1.168e-175
MYOM3	1.47043	0.073	4.643e-145
SDC3	1.4702	0.073	9.787e-117
COL16A1	1.47001	0.073	2.968e-105
CHAMP1	1.46948	0.073	4.394e-142
DPCR1	1.46895	0.073	1.848e-147
RGS10	1.46848	0.073	6.916e-120
NAV1	1.46839	0.074	2.402e-78
WDR87	1.46801	0.074	1.047e-136
PDF	1.46768	0.074	1.427e-151
FBXO27	1.4675	0.074	1.264e-150
KANK2	1.4674	0.074	9.17e-90
TEKT3	1.46734	0.074	2.381e-122
SEMA5B	1.4671	0.074	2.171e-119
MUC4	1.46596	0.074	1.31e-73
PSD2	1.46552	0.074	1.626e-114
HM13	1.46486	0.074	1.372e-107
XBP1	1.46401	0.074	8.53e-146
USP11	1.46379	0.075	9.254e-208
TEX26	1.46364	0.075	3.469e-86
KCTD10	1.46358	0.075	2.826e-153
TMEM136	1.46345	0.075	5.46e-136
PPP2R1A	1.46309	0.075	4.762e-110
NR4A2	1.46307	0.075	2.077e-139
CCKAR	1.46141	0.075	3.934e-107
NEUROD2	1.46121	0.075	7.791e-128
LARP6	1.46057	0.075	2.390e-130
SOCS2	1.46052	0.075	2.017e-148
PEF1	1.46025	0.075	2.075e-104
COL12A1	1.46018	0.075	5.461e-129
PCSK7	1.46013	0.076	4.373e-117
PLEKHF1	1.46006	0.076	1.422e-125
SPACA6	1.45944	0.076	6.399e-165
PQLC2	1.45929	0.076	5.374e-106
DNAJC30	1.45914	0.076	8.501e-148
FUT4	1.45908	0.076	1.934e-142
TEX101	1.4587	0.076	1.825e-146
PHLDB1	1.45835	0.076	3.991e-130
SORCS2	1.45826	0.076	6.56e-128
TRIM17	1.45815	0.076	2.958e-147
PIGR	1.45784	0.076	1.238e-134
PLEKHJ1	1.45712	0.076	4.192e-140
SAMD4A	1.45679	0.077	1.259e-111
ZNF516	1.45667	0.077	3.048e-100
SYNDIG1L	1.45658	0.077	9.512e-109
TBC1D10A	1.45565	0.077	1.24e-93
ITGB2	1.45529	0.077	7.637e-126
IGFL2	1.455	0.077	1.839e-95
DCTD	1.45491	0.077	5.900e-105
KCNA3	1.45481	0.077	1.486e-182
TSPYL6	1.45431	0.077	5.184e-141
MORN5	1.45419	0.077	1.309e-96
LYPD1	1.45376	0.077	2.801e-172
HSBP1L1	1.45338	0.077	9.709e-135
FNDC3B	1.45272	0.078	8.754e-125
CPNE5	1.45176	0.078	2.995e-139
LYPD5	1.45171	0.078	3.550e-316
COTL1	1.45162	0.078	2.789e-103
CDX4	1.45148	0.078	6.038e-106
MROH2A	1.45133	0.078	9.534e-120
GABRQ	1.45116	0.078	3.313e-124
RHBDF1	1.44989	0.078	1.439e-81
CREB3	1.44982	0.078	2.632e-124
ZIC5	1.44971	0.078	1.855e-167
ZNF664-RFLNA	1.44937	0.078	3.013e-124
HSD17B1	1.44871	0.078	6.613e-138
ASCL1	1.44847	0.079	7.733e-142
MAP3K12	1.44837	0.079	6.285e-69
PVR	1.44807	0.079	1.797e-103
ZACN	1.44793	0.079	2.059e-130
ISG20L2	1.44758	0.079	1.851e-64
PTGS1	1.44741	0.079	1.79e-94
PEAR1	1.44733	0.079	2.047e-131
WNT9B	1.44702	0.079	1.812e-99
CHPF	1.44689	0.079	2.855e-106
POU3F1	1.44689	0.079	8.06e-126
TP53INP2	1.44623	0.079	6.984e-142
TNFAIP1	1.44615	0.079	2.429e-114
RTL5	1.44601	0.08	3.229e-156
ANTXR1	1.44587	0.08	1.755e-98
RAX	1.44548	0.08	3.418e-181
SOX8	1.44523	0.08	3.822e-123
MAP1B	1.44517	0.08	2.293e-120
TGFBR2	1.44509	0.08	3.768e-124
IGFBP7	1.44476	0.08	1.592e-107
TXNL4A	1.44462	0.08	3.599e-140
HSD3B7	1.44408	0.08	1.21e-118
TMEM203	1.44404	0.08	1.765e-141
SOD2	1.44379	0.08	8.656e-109
MMP2	1.44375	0.081	3.455e-86
CDR2	1.44375	0.081	5.064e-161
GP5	1.44354	0.081	1.227e-135
CPLX1	1.44297	0.081	2.451e-81
KIAA0754	1.44242	0.081	1.389e-154
C5orf24	1.44223	0.081	5.582e-99
CEACAM20	1.44179	0.081	2.36e-66
IRF4	1.44163	0.081	4.155e-72
SMAD3	1.44144	0.081	9.316e-267
MYD88	1.44138	0.081	4.184e-137
PLEKHA2	1.44129	0.081	1.803e-108
NDRG1	1.44118	0.081	2.724e-112
PHETA2	1.44092	0.081	9.869e-125
SYDE1	1.44088	0.082	1.047e-106
ABLIM3	1.44075	0.082	5.448e-120
RPL23A	1.44064	0.082	7.368e-176
RNF185	1.44056	0.082	1.397e-107
POU2F3	1.44031	0.082	2.622e-81
LRP1	1.44026	0.082	1.004e-106
C17orf49	1.44001	0.082	1.265e-139
SPATA31D1	1.43971	0.082	6.636e-140
FOXG1	1.43955	0.082	1.181e-134
NFIC	1.43941	0.082	2.131e-78
PKDREJ	1.43933	0.082	7.466e-280
TTC9B	1.43892	0.082	5.081e-139
PPP1R1A	1.43834	0.083	9.79e-123
CCNA1	1.43807	0.083	5.732e-111
LACTBL1	1.43796	0.083	1.597e-88
FOXL2	1.43773	0.083	1.895e-107
TBL2	1.43769	0.083	4.969e-119
IAH1	1.43762	0.083	5.076e-111
SF3A2	1.43753	0.083	1.127e-118
NCKIPSD	1.4374	0.083	1.579e-120
EPAS1	1.43689	0.083	8.367e-134
GLMP	1.43629	0.083	9.890e-136
SLC6A18	1.43627	0.083	8.029e-76
NOP10	1.43584	0.083	3.104e-138
TRABD	1.43503	0.084	1.59e-129
HOXB13	1.43497	0.084	5.125e-314
LEXM	1.43487	0.084	6.364e-137
EIF4EBP1	1.43443	0.084	1.944e-89
CCR2	1.43441	0.084	3.664e-137
APOD	1.43439	0.084	6.705e-137
ABLIM2	1.43435	0.084	5.991e-108
C6orf48	1.43417	0.084	4.04e-137
TNIP1	1.4338	0.084	9.69e-73
SLC38A8	1.43305	0.084	2.647e-101
PGP	1.43276	0.084	3.476e-147
ACTG2	1.43268	0.084	8.271e-108
IQSEC3	1.43258	0.085	2.710e-95
TGFBR1	1.43169	0.085	9.665e-103
LGR6	1.43104	0.085	3.161e-97
CYB5R3	1.43045	0.085	1.14e-95
SEC24D	1.43001	0.085	1.348e-104
FN1	1.42993	0.085	8.213e-109
PPM1F	1.42962	0.085	4.560e-125
ZP4	1.42915	0.085	1.624e-127
TESK1	1.42898	0.085	7.131e-131
FAM180B	1.42854	0.085	1.852e-135
COX8A	1.42836	0.085	4.128e-135
ADPRHL2	1.42788	0.086	3.87e-130
TRNP1	1.42742	0.086	1.85e-221
PITX1	1.42623	0.086	1.870e-145
MRPS26	1.42576	0.086	3.573e-134
LINC01638	1.42558	0.086	3.816e-97
ANKRD34B	1.4255	0.086	1.888e-116
CARHSP1	1.42534	0.086	5.388e-150
DNLZ	1.42534	0.086	2.03e-132
NNMT	1.42529	0.086	7.137e-130
JRK	1.42491	0.086	1.513e-120
KLHDC3	1.42441	0.086	1.576e-92
TMEM37	1.42424	0.086	7.834e-117
LCAT	1.42387	0.087	1.158e-133
TNFRSF11B	1.42341	0.087	3.481e-113
NT5DC2	1.42339	0.087	1.245e-156
ENG	1.42334	0.087	4.087e-103
NHSL2	1.42333	0.087	5.909e-101
KCNA1	1.4232	0.087	3.664e-74
COL15A1	1.42287	0.087	1.634e-106
FARP1	1.42275	0.087	4.51e-104
TIMM21	1.4222	0.087	1.096e-121
DDX17	1.42187	0.087	3.054e-149
MEX3D	1.42151	0.087	1.623e-88
LMNA	1.42108	0.087	8.292e-91
TP53I11	1.42009	0.088	7.195e-138
POU4F1	1.42001	0.088	3.609e-212
LAMP5	1.41996	0.088	6.126e-107
TPM2	1.41996	0.088	1.090e-200
KLF16	1.41982	0.088	1.438e-120
KCNN3	1.41961	0.088	1.387e-108
RFTN1	1.41958	0.088	2.651e-96
C8orf82	1.4179	0.088	2.e-131
CCDC168	1.41747	0.088	1.414e-122
DAP	1.41719	0.088	1.045e-110
TM4SF5	1.41647	0.088	6.193e-99
HOXA3	1.41642	0.088	5.786e-101
CABLES1	1.41622	0.089	5.986e-96
FOXA1	1.41581	0.089	1.901e-156
GPC1	1.41536	0.089	3.660e-116
RANGRF	1.41497	0.089	2.942e-130
FAM214B	1.41419	0.089	1.268e-118
RGCC	1.41402	0.089	2.741e-145
AKT1S1	1.41399	0.089	1.812e-115
IGFBPL1	1.4138	0.089	1.642e-109
KLF9	1.41312	0.089	1.643e-105
TXN2	1.41286	0.089	7.269e-118
IKBKB	1.41216	0.089	1.582e-102
FERMT2	1.41201	0.089	1.707e-109
GPR37	1.41157	0.09	1.808e-113
PDE6B	1.4114	0.09	1.412e-101
KCNE1B	1.4113	0.09	4.876e-129
ATP2A2	1.41128	0.09	2.749e-94
ATP2C2	1.41113	0.09	7.915e-69
SOGA1	1.41061	0.09	1.304e-73
SNX19	1.41	0.09	1.565e-91
STK11	1.4099	0.09	1.072e-126
TJAP1	1.4099	0.09	6.520e-136
GPSM1	1.40978	0.09	1.733e-94
NPTXR	1.40909	0.09	2.571e-116
TPBGL	1.40897	0.09	3.587e-190
CIDEA	1.40787	0.091	5.332e-90
CDC42EP2	1.4077	0.091	2.909e-124
SSBP4	1.40761	0.091	6.722e-107
KIAA1755	1.40756	0.091	3.386e-100
IKZF3	1.40697	0.091	3.457e-126
SP9	1.40673	0.091	2.212e-98
CDX2	1.40644	0.091	7.629e-188
PTPN23	1.40548	0.091	1.136e-108
RPL23	1.40446	0.091	1.948e-126
FZD4	1.40437	0.091	4.737e-158
TMEM265	1.40432	0.091	1.629e-65
HRAS	1.40406	0.091	1.515e-124
YAP1	1.40376	0.092	2.138e-113
TPM1	1.40355	0.092	1.012e-218
AES	1.40319	0.092	1.128e-123
KLHDC7B	1.40295	0.092	6.297e-125
CHRNB1	1.40259	0.092	6.094e-101
MISP	1.40197	0.092	1.568e-124
SLC1A5	1.40162	0.092	1.828e-122
PRDX1	1.40159	0.092	9.354e-134
SLC30A1	1.40144	0.092	2.199e-125
STK24	1.40097	0.092	4.505e-96
ARHGEF40	1.39909	0.092	6.953e-91
TUBA1A	1.39903	0.092	4.951e-124
ZNF497	1.39837	0.093	3.944e-123
SEZ6	1.39822	0.093	2.065e-45
PLXNB2	1.39799	0.093	6.012e-106
LRRC3	1.39778	0.093	3.053e-115
SIGLEC7	1.39731	0.093	3.566e-124
FRMD1	1.39716	0.093	4.784e-99
CNR2	1.39705	0.093	2.55e-57
SEC22B	1.397	0.093	1.63e-103
TSPAN4	1.39669	0.093	3.358e-97
GLIPR1	1.39643	0.093	1.126e-106
HOXA1	1.39629	0.093	1.464e-122
TSPAN16	1.39627	0.093	5.381e-96
BIN3	1.39616	0.094	1.713e-77
MXRA8	1.39616	0.094	2.129e-121
TAX1BP3	1.39531	0.094	5.833e-111
GRHPR	1.39468	0.094	1.194e-82
FZR1	1.39449	0.094	1.579e-89
AURKC	1.39426	0.094	7.976e-105
GPX4	1.39345	0.094	4.862e-112
AADACL4	1.39324	0.094	2.134e-59
GNAI2	1.39308	0.094	7.147e-132
IGFBP5	1.39294	0.094	1.379e-167
UPP1	1.39268	0.094	5.882e-107
CNBD2	1.39247	0.095	1.509e-121
ENO2	1.39247	0.095	7.629e-116
SGIP1	1.39245	0.095	1.577e-88
LYZL1	1.39245	0.095	2.252e-101
SPDYE4	1.39213	0.095	2.988e-111
FFAR4	1.39145	0.095	2.419e-113
PPP1R14B	1.39076	0.095	1.039e-121
KIAA0930	1.39072	0.095	1.673e-74
COL7A1	1.39063	0.095	1.291e-69
GATA4	1.39007	0.095	1.769e-87
TMEM35B	1.39005	0.095	2.583e-119
RASGRP2	1.38977	0.095	1.069e-99
ASXL1	1.38943	0.095	8.219e-104
ADCY4	1.38922	0.096	9.567e-101
PCDH18	1.38901	0.096	1.999e-129
MSN	1.38833	0.096	1.088e-84
AWAT1	1.38783	0.096	8.18e-85
RHOA	1.38783	0.096	4.279e-87
RAB23	1.38727	0.096	4.041e-100
SH3PXD2B	1.38677	0.096	1.679e-86
REEP4	1.38673	0.096	5.703e-119
C12orf75	1.38652	0.096	1.351e-92
LAPTM5	1.38632	0.096	1.306e-119
CCDC27	1.38618	0.096	7.058e-124
BRD1	1.38595	0.097	3.416e-50
BSX	1.38591	0.097	2.396e-186
CDK6	1.38586	0.097	1.008e-102
VILL	1.38584	0.097	6.312e-104
POU3F3	1.3857	0.097	2.353e-66
LHX8	1.38557	0.097	1.031e-87
EEF1A1	1.3853	0.097	4.185e-120
TCF21	1.3853	0.097	9.103e-120
GSX1	1.38396	0.097	1.108e-172
RAB13	1.38382	0.097	5.995e-134
HSF4	1.38324	0.097	1.271e-89
PKLR	1.38288	0.097	9.972e-117
ZNF414	1.38274	0.098	3.787e-117
KCTD9	1.38252	0.098	9.553e-104
CORO7	1.38249	0.098	1.330e-70
TWF2	1.38227	0.098	3.699e-110
CD82	1.38213	0.098	6.313e-94
AP4M1	1.3818	0.098	1.164e-114
GYG1	1.38135	0.098	1.858e-108
TRIP10	1.38113	0.098	3.514e-113
CDKN2A	1.38113	0.098	5.254e-124
LAMB1	1.38106	0.098	2.008e-89
ERN2	1.38065	0.098	1.908e-91
C1orf35	1.37803	0.098	2.651e-103
ARID3A	1.378	0.099	4.891e-121
C8orf58	1.37776	0.099	3.16e-110
KHDRBS1	1.37773	0.099	5.421e-96
LDHA	1.37752	0.099	6.515e-111
CTNND1	1.37698	0.099	1.918e-82
ECE2	1.37658	0.099	1.283e-85
SLC12A5	1.37627	0.099	3.477e-84
MGAT5	1.37594	0.099	2.505e-88
DOT1L	1.3746	0.099	1.85e-90
GHRH	1.37427	0.099	1.029e-114
SYNC	1.37343	0.099	8.006e-98
RP1L1	1.37341	0.099	1.446e-96
ATXN7L3	1.37332	0.1	6.033e-100
SGCA	1.3733	0.1	2.348e-111
SELENON	1.37317	0.1	4.335e-76
HEYL	1.3728	0.1	4.468e-61
DUSP7	1.37278	0.1	1.880e-130
MTSS1L	1.37254	0.1	2.347e-65
PDZD11	1.37247	0.1	1.045e-115
TXNRD2	1.3721	0.1	1.139e-115
ZBTB45	1.37206	0.1	2.03e-125
MRPL17	1.37181	0.1	4.447e-109
FBN1	1.37181	0.1	2.557e-77
RGL4	1.37086	0.1	1.806e-114
NREP	1.37085	0.101	8.912e-90
MAP3K14	1.37077	0.101	1.806e-104
PDE12	1.37042	0.101	5.246e-111
FGF17	1.37031	0.101	1.265e-299
CITED1	1.37009	0.101	1.474e-85
SSUH2	1.37003	0.101	6.58e-109
COMTD1	1.36935	0.101	1.622e-114
NSMCE1	1.36935	0.101	8.631e-107
TMEM127	1.36868	0.101	2.08e-106
SBNO2	1.3686	0.101	1.136e-69
TMPRSS3	1.36834	0.101	6.422e-83
SP5	1.36797	0.101	3.277e-105
SYT7	1.3679	0.102	4.215e-87
RALY	1.36743	0.102	2.587e-93
FAM3D	1.36719	0.102	3.732e-73
ATP6V0D1	1.36706	0.102	9.620e-129
GGCX	1.36631	0.102	3.674e-45
TGM5	1.36624	0.102	1.122e-98
GPX1	1.36622	0.102	1.040e-113
COMT	1.36573	0.102	3.114e-97
LTB4R	1.36534	0.102	1.616e-135
AGPAT1	1.36521	0.102	1.874e-147
CES2	1.36483	0.102	7.146e-108
GUCY2D	1.36461	0.102	1.203e-131
LSM1	1.36455	0.103	4.053e-101
CALML5	1.36449	0.103	3.594e-113
IZUMO1	1.3644	0.103	3.87e-113
ANK1	1.36436	0.103	4.306e-113
C10orf71	1.36395	0.103	3.571e-81
KDELR3	1.36382	0.103	9.347e-68
SESN2	1.36356	0.103	1.946e-94
RNF222	1.36335	0.103	5.663e-82
CLEC4G	1.36333	0.103	8.645e-113
WBP1	1.36307	0.103	7.666e-112
XPNPEP1	1.36237	0.103	8.29e-100
KLHDC8A	1.36216	0.103	3.183e-83
RNH1	1.36203	0.104	4.36e-101
DPYSL5	1.36171	0.104	2.834e-87
RPL18	1.36161	0.104	1.704e-152
HLA-F	1.3611	0.104	1.156e-105
CYB561D2	1.36082	0.104	9.088e-107
CMTM3	1.36078	0.104	5.09e-99
EN2	1.36042	0.104	2.021e-266
BPI	1.36027	0.104	2.855e-74
NCDN	1.3602	0.104	1.609e-83
SACS	1.35997	0.104	1.640e-95
CRABP1	1.35949	0.104	9.955e-89
DUSP6	1.35885	0.104	1.858e-111
NFIL3	1.35793	0.105	1.454e-124
ARMC12	1.35792	0.105	2.74e-111
VPS25	1.35675	0.105	8.420e-102
HEBP1	1.35675	0.105	8.657e-93
BRF2	1.35624	0.105	2.111e-110
ATP5F1E	1.35564	0.105	2.643e-175
MYO7B	1.35539	0.105	1.629e-78
SELENOM	1.35532	0.105	5.496e-110
ARHGAP23	1.35468	0.105	2.918e-68
ACOD1	1.35442	0.105	5.302e-110
ELOB	1.35388	0.105	6.297e-120
TUBB	1.35386	0.105	1.229e-86
SIGMAR1	1.3537	0.106	2.415e-109
LHX4	1.35351	0.106	9.742e-20
TRAPPC3	1.35326	0.106	5.345e-94
RSPO1	1.35276	0.106	5.555e-89
VOPP1	1.35239	0.106	1.392e-82
ARNT2	1.35162	0.106	2.255e-101
FKBP11	1.35133	0.106	2.940e-103
S1PR5	1.3512	0.106	2.007e-108
CACNG2	1.35042	0.106	5.622e-96
KLF7	1.34972	0.106	2.027e-90
PHETA1	1.34963	0.106	3.747e-102
BEX4	1.34904	0.107	2.304e-106
C3orf80	1.34897	0.107	1.046e-95
CALM3	1.34866	0.107	3.094e-109
KLF13	1.34848	0.107	2.584e-84
RPAIN	1.34813	0.107	1.166e-145
PRICKLE2	1.34811	0.107	5.078e-80
BTN1A1	1.34758	0.107	3.506e-75
IRF2	1.34745	0.107	1.407e-91
GJB3	1.34723	0.107	3.725e-100
B4GALT2	1.34678	0.107	1.353e-98
TSPAN33	1.3462	0.107	3.556e-60
MSI1	1.34604	0.107	1.142e-70
C1QBP	1.34602	0.108	1.581e-95
ADAM9	1.34547	0.108	1.508e-77
P2RX3	1.34539	0.108	1.965e-101
PDP2	1.34522	0.108	5.319e-69
TMEM240	1.34512	0.108	2.645e-103
NDEL1	1.34506	0.108	9.036e-76
ANXA2	1.34445	0.108	1.225e-134
CCND3	1.34425	0.108	2.128e-169
FAM83A	1.34368	0.108	6.550e-72
PSMC3	1.34347	0.108	3.968e-68
XPNPEP3	1.34343	0.108	6.209e-106
SLC39A7	1.34323	0.108	3.665e-129
SHISA9	1.34311	0.109	7.883e-36
PDK1	1.34284	0.109	7.483e-73
NUDT22	1.34278	0.109	1.056e-106
SDF2L1	1.34258	0.109	4.367e-106
HLA-B	1.34256	0.109	6.233e-106
PEX10	1.34226	0.109	2.59e-105
PAX2	1.34145	0.109	6.925e-72
DOC2B	1.34122	0.109	9.309e-62
LIN37	1.34104	0.109	1.335e-82
SRSF2	1.34102	0.109	3.802e-106
KCNC4	1.34068	0.109	3.032e-37
OSMR	1.33987	0.109	7.037e-87
KRT28	1.33981	0.11	5.097e-104
TTLL8	1.33967	0.11	1.137e-43
CHPF2	1.33893	0.11	1.090e-113
CCDC86	1.33854	0.11	1.857e-101
RABAC1	1.33792	0.11	9.339e-105
CSDC2	1.33764	0.11	5.796e-98
CDR2L	1.3376	0.11	8.148e-95
RDH12	1.33708	0.11	1.409e-104
SPRYD3	1.33692	0.11	1.442e-172
CORO7-PAM16	1.3368	0.11	5.655e-51
IGFBP3	1.33676	0.11	2.553e-103
ATP1A2	1.33606	0.11	9.084e-114
TRAF5	1.33566	0.111	1.602e-71
FASTKD5	1.33546	0.111	7.346e-85
GRXCR2	1.33502	0.111	1.241e-102
SERPIND1	1.33496	0.111	8.029e-101
ABCA1	1.33474	0.111	3.775e-83
FBLN5	1.33459	0.111	3.610e-75
RAD23A	1.33369	0.111	2.687e-102
SEMA6B	1.33361	0.111	2.679e-100
UCP1	1.33325	0.111	4.557e-78
FAM43B	1.33298	0.111	1.855e-165
INSM1	1.33264	0.111	2.528e-103
C5orf38	1.33226	0.111	1.819e-100
FAH	1.3322	0.112	3.264e-77
PPP2R2D	1.33218	0.112	7.707e-83
CNTFR	1.33183	0.112	7.983e-57
MAT2A	1.33177	0.112	6.941e-103
TALDO1	1.33175	0.112	6.522e-72
ZBTB47	1.3312	0.112	1.405e-88
FAM151A	1.33078	0.112	2.163e-102
NR2F1	1.33049	0.112	2.505e-117
ADAT3	1.33049	0.112	4.231e-118
P3H3	1.33007	0.112	2.660e-97
OPRL1	1.32997	0.112	2.182e-91
TCTA	1.32885	0.112	1.664e-102
CHRND	1.32862	0.113	2.075e-102
LYPLA2	1.32844	0.113	7.780e-87
PSMG3	1.32842	0.113	2.551e-102
NKX2-2	1.32838	0.113	6.259e-113
ZAR1	1.32836	0.113	3.889e-100
FMN1	1.32826	0.113	2.172e-98
SYN1	1.32818	0.113	8.583e-55
FGF4	1.32803	0.113	3.013e-294
SSSCA1	1.32797	0.113	1.909e-102
PFKFB3	1.32795	0.113	3.833e-75
CNP	1.32789	0.113	2.638e-80
SAMD4B	1.32769	0.113	1.544e-71
NR2E1	1.32767	0.114	1.158e-92
PDLIM1	1.32748	0.114	1.14e-122
HHEX	1.3274	0.114	3.566e-102
CAV2	1.32726	0.114	7.523e-92
ARFGAP3	1.32697	0.114	2.907e-63
RPL35	1.32693	0.114	4.937e-146
SALL3	1.32679	0.114	9.129e-79
P2RX7	1.32677	0.114	1.157e-71
HRH1	1.32652	0.114	2.982e-79
DMAP1	1.3264	0.114	4.606e-85
ASPH	1.32607	0.114	5.025e-82
STAT3	1.32574	0.114	6.16e-77
LAMP3	1.32568	0.115	1.292e-46
CYP2E1	1.32482	0.115	5.01e-71
NDUFAF8	1.32469	0.115	2.308e-95
HS1BP3	1.32467	0.115	9.091e-63
STX10	1.32443	0.115	1.885e-70
RUNX3	1.32412	0.115	1.942e-50
ETV6	1.32404	0.115	1.495e-81
TMBIM1	1.32364	0.115	4.744e-46
ZFR2	1.323	0.115	2.836e-71
PLEKHG6	1.32292	0.115	5.744e-101
P4HA2	1.32255	0.115	5.427e-95
SRXN1	1.32247	0.115	5.709e-83
JDP2	1.32234	0.116	7.781e-72
EVA1A	1.32222	0.116	1.400e-62
PLA2G4C	1.32199	0.116	9.420e-74
C1orf174	1.32183	0.116	8.769e-99
ACTR1B	1.32172	0.116	8.872e-90
ZBTB17	1.32094	0.116	5.362e-83
TMEM173	1.32077	0.116	4.939e-66
KRTAP10-4	1.32021	0.116	4.984e-100
PALM2-AKAP2	1.32017	0.116	1.514e-108
FAM181A	1.32015	0.116	3.026e-71
CIITA	1.31986	0.116	7.600e-69
SMURF2	1.31979	0.116	2.623e-94
GAS2L2	1.31942	0.117	5.421e-68
UCK2	1.31921	0.117	7.040e-96
WFS1	1.319	0.117	2.87e-85
CCDC92	1.31844	0.117	2.179e-80
SH2D3C	1.31821	0.117	1.21e-81
OSBPL5	1.31821	0.117	1.034e-67
RRP8	1.31813	0.117	3.026e-98
UROD	1.31785	0.117	4.714e-112
PDGFRA	1.31758	0.117	1.540e-114
PLK5	1.31739	0.117	2.590e-81
SOD1	1.31731	0.117	6.285e-124
PLEK	1.31723	0.118	9.048e-92
EMC9	1.31683	0.118	5.790e-95
DCAKD	1.31672	0.118	1.912e-81
EPN2	1.31656	0.118	5.795e-96
MPDU1	1.31645	0.118	2.656e-145
ARHGEF7	1.31576	0.118	6.447e-72
MOB3C	1.31559	0.118	5.180e-91
CTSE	1.31524	0.118	1.373e-98
LOC105377372	1.31503	0.118	5.943e-78
PLK2	1.31498	0.118	9.514e-99
CYP27B1	1.31488	0.118	2.22e-193
SHISAL2A	1.31484	0.118	1.523e-97
PHOSPHO1	1.31395	0.119	2.232e-98
PADI2	1.31372	0.119	2.029e-63
CSGALNACT1	1.3129	0.119	9.869e-76
SH3BP2	1.31269	0.119	5.896e-60
BRMS1	1.31262	0.119	2.533e-67
PRR34	1.31249	0.119	7.898e-98
RNF212	1.31245	0.119	2.619e-76
ARGLU1	1.3122	0.119	9.155e-82
RIN1	1.31203	0.119	6.648e-96
CYGB	1.31203	0.119	3.047e-97
MCRIP2	1.3115	0.119	2.021e-98
PPIB	1.31131	0.119	2.54e-122
WDR91	1.31131	0.119	2.686e-66
TTLL6	1.31127	0.12	9.692e-69
CTTNBP2NL	1.31116	0.12	3.231e-90
AHDC1	1.31086	0.12	8.961e-66
NTRK1	1.31067	0.12	1.361e-45
CSF2RB	1.31048	0.12	1.263e-86
KCNH4	1.31046	0.12	1.902e-66
SMIM3	1.31016	0.12	1.163e-92
TEPSIN	1.31006	0.12	8.066e-87
SAMD9	1.30952	0.12	1.886e-103
PSMB4	1.30948	0.12	1.305e-103
RBMS1	1.30905	0.12	3.448e-88
TSR3	1.30901	0.121	1.216e-96
SLC35F6	1.30844	0.121	2.24e-92
RRBP1	1.30841	0.121	4.895e-75
ZBTB8B	1.30839	0.121	6.057e-73
IL2RA	1.30824	0.121	4.041e-84
MRPL27	1.30765	0.121	5.314e-77
STOML2	1.3075	0.121	2.003e-95
UBE2M	1.30741	0.121	1.339e-99
PSMB8	1.30666	0.121	1.334e-95
MYO1A	1.30664	0.121	1.031e-95
HNF1A	1.3066	0.121	1.747e-93
PCDHB14	1.30488	0.121	3.083e-94
RAB32	1.30481	0.122	1.234e-95
SH2B3	1.30456	0.122	1.334e-74
RPS2	1.30453	0.122	1.278e-127
KLK11	1.30436	0.122	4.67e-86
ARL6IP5	1.30432	0.122	9.888e-93
ILKAP	1.30412	0.122	1.572e-71
TBX22	1.3033	0.122	1.771e-92
PLA2G4E	1.30324	0.122	1.714e-87
TRIP6	1.30313	0.122	3.723e-89
PAXX	1.30313	0.122	2.875e-95
TBC1D2B	1.30309	0.122	2.313e-95
STAT6	1.30304	0.122	3.756e-62
RTL6	1.30272	0.123	1.027e-247
AGAP3	1.30207	0.123	3.913e-74
CRISPLD2	1.30179	0.123	7.163e-70
DIEXF	1.30166	0.123	4.593e-83
AIPL1	1.30142	0.123	2.873e-94
TRPM8	1.30142	0.123	9.489e-65
C4orf54	1.30129	0.123	5.628e-87
MYOF	1.30112	0.123	3.188e-96
DCPS	1.30088	0.123	6.436e-70
ADAR	1.30055	0.123	9.337e-110
STUM	1.30051	0.123	6.968e-82
CSF1R	1.30049	0.123	7.902e-71
DUSP14	1.3001	0.124	2.891e-85
ACVRL1	1.29983	0.124	4.744e-92
ADIPOQ	1.29973	0.124	1.308e-94
FOXO6	1.29957	0.124	4.828e-41
AVPI1	1.29911	0.124	3.938e-120
C9orf152	1.29903	0.124	2.488e-71
TMEM259	1.2985	0.124	7.933e-80
TRIM8	1.29846	0.124	2.232e-150
FSCN1	1.29763	0.124	6.104e-92
MRM3	1.29756	0.124	4.005e-101
MOGAT2	1.2975	0.124	9.425e-86
SCGB3A1	1.29669	0.124	1.544e-92
SETD6	1.29662	0.125	6.911e-90
CTPS1	1.29645	0.125	1.435e-65
STOM	1.29623	0.125	4.652e-203
CD99	1.29607	0.125	3.265e-75
GABARAPL1	1.29581	0.125	5.834e-87
SYCE3	1.29576	0.125	1.382e-93
TOM1	1.29546	0.125	2.324e-78
LOXL1	1.29502	0.125	1.977e-131
PPM1M	1.29497	0.125	3.258e-89
SAXO1	1.29471	0.125	4.863e-83
POLR3H	1.29466	0.125	4.884e-58
C19orf53	1.29462	0.125	5.981e-92
ATN1	1.29431	0.126	1.279e-44
IGSF22	1.29347	0.126	4.697e-93
ATOX1	1.29332	0.126	7.127e-79
CRHR2	1.29254	0.126	4.541e-65
GDF10	1.29146	0.126	3.643e-79
PISD	1.2909	0.126	3.239e-87
FADS6	1.29052	0.126	6.292e-77
SSBP3	1.29001	0.126	3.912e-84
ALDH1B1	1.28995	0.126	5.063e-81
TYSND1	1.28992	0.126	1.292e-86
PFDN2	1.2899	0.126	9.426e-81
SMOX	1.28905	0.126	7.240e-65
GSDMA	1.28903	0.127	3.365e-91
ALKBH7	1.28901	0.127	7.11e-92
CELF3	1.28896	0.127	1.437e-67
TRIB2	1.28885	0.127	5.187e-65
PTPN21	1.28872	0.127	1.909e-72
TMEM187	1.2887	0.127	7.608e-92
FSTL3	1.28823	0.127	5.946e-90
FBXL15	1.28818	0.127	1.135e-91
RNF126	1.28782	0.127	1.653e-84
PADI3	1.28756	0.127	1.863e-69
FAM89B	1.28733	0.127	1.448e-91
ODF4	1.28713	0.127	1.896e-91
FLNC	1.28652	0.128	2.415e-84
GALNT2	1.28634	0.128	1.283e-74
CALR	1.28632	0.128	2.155e-66
CYP46A1	1.2863	0.128	1.384e-64
ZNF362	1.28628	0.128	1.248e-54
MFSD10	1.28623	0.128	6.251e-133
OTOP3	1.28619	0.128	2.142e-93
FBXL16	1.28587	0.128	3.938e-90
LPL	1.28569	0.128	3.157e-77
RBFOX2	1.28535	0.128	1.825e-78
MAZ	1.28508	0.128	5.536e-114
SYNGAP1	1.2849	0.129	1.051e-59
TOMM5	1.28389	0.129	5.974e-90
RPP38	1.28387	0.129	9.646e-68
NCKAP5L	1.2836	0.129	2.951e-34
SUFU	1.28344	0.129	2.553e-72
ELOVL1	1.28317	0.129	1.202e-206
H3F3B	1.2831	0.129	2.214e-90
SIM1	1.28287	0.129	9.955e-58
LMO7	1.28287	0.129	4.458e-76
IGSF9B	1.28251	0.129	1.024e-42
CFAP99	1.28181	0.129	1.04e-59
SERPINA10	1.28156	0.129	2.092e-89
BOLA1	1.28156	0.129	4.980e-90
SDR39U1	1.2814	0.13	5.399e-145
MYO9B	1.28135	0.13	1.475e-55
OXLD1	1.2811	0.13	9.63e-94
MIEF2	1.28108	0.13	1.378e-63
EPN1	1.28062	0.13	9.655e-56
ECE1	1.28058	0.13	3.748e-58
CHST3	1.28042	0.13	2.551e-49
VWA5B2	1.28028	0.13	7.901e-77
RPL10A	1.28015	0.13	9.305e-90
METTL26	1.27971	0.13	1.992e-89
PLB1	1.27862	0.13	1.021e-72
PDXP	1.27697	0.131	5.245e-85
PUM3	1.27674	0.131	3.650e-59
CPTP	1.27648	0.131	4.633e-87
UBE2F	1.27623	0.131	2.046e-55
ALDH3B1	1.27616	0.131	5.534e-71
IP6K2	1.27573	0.131	3.165e-86
GATA3	1.27563	0.131	3.86e-32
CLIC4	1.27559	0.131	1.865e-63
TNK1	1.2751	0.131	1.007e-69
FKBP2	1.27506	0.131	1.762e-72
KMT5A	1.27501	0.131	8.281e-92
SAFB	1.27473	0.131	4.571e-75
ACLY	1.27441	0.132	1.294e-75
NPHS1	1.27434	0.132	6.018e-86
MKL1	1.27423	0.132	1.214e-76
PTOV1	1.27383	0.132	9.037e-107
NPLOC4	1.27363	0.132	1.691e-75
DTX4	1.27337	0.132	2.290e-64
MFAP1	1.27314	0.132	8.144e-84
CHMP7	1.27314	0.132	2.325e-83
GYPC	1.27309	0.132	3.392e-58
GALNT15	1.27295	0.132	3.208e-57
SERPINA12	1.27261	0.132	2.660e-64
SERTAD2	1.2724	0.132	5.269e-86
NAP1L4	1.27214	0.133	2.488e-79
SIGLEC1	1.2721	0.133	3.225e-87
FOXL2NB	1.272	0.133	1.434e-125
RPL26	1.27191	0.133	5.864e-68
PEX12	1.27173	0.133	1.244e-86
MCF2L	1.27159	0.133	2.314e-73
NCS1	1.27128	0.133	1.289e-62
ZFYVE28	1.27105	0.133	3.614e-70
SERPINA4	1.27066	0.133	9.531e-86
SHISA4	1.27052	0.133	4.977e-86
AP2S1	1.27045	0.133	4.988e-81
MNT	1.27021	0.133	8.942e-65
CALHM2	1.26993	0.134	5.083e-82
OGFOD2	1.2697	0.134	2.599e-157
SPOCK2	1.26958	0.134	3.174e-56
HOXC10	1.26928	0.134	2.762e-303
CCDC28B	1.26912	0.134	8.247e-86
FBXL8	1.269	0.134	5.132e-87
FGF5	1.26869	0.134	5.871e-100
SPP2	1.26848	0.134	5.580e-69
XAGE5	1.26848	0.134	5.500e-68
ZSCAN2	1.26846	0.134	8.137e-123
RPH3AL	1.26827	0.134	3.82e-64
CXCL14	1.26806	0.134	3.907e-73
CDC20B	1.26748	0.135	3.280e-68
NUAK1	1.26712	0.135	5.528e-80
SDR42E1	1.26705	0.135	8.355e-69
CA4	1.2668	0.135	2.487e-74
TRMT61A	1.26633	0.135	1.193e-58
TIMM13	1.2659	0.135	6.806e-85
LAMTOR2	1.26574	0.135	1.369e-85
SH3BP5L	1.26541	0.135	8.122e-73
NRXN2	1.26538	0.135	4.550e-38
MARCKSL1	1.26529	0.135	4.017e-76
PEA15	1.26482	0.135	5.788e-187
NIT1	1.26451	0.135	4.362e-114
DGKA	1.26401	0.136	7.563e-68
ATG9A	1.26399	0.136	1.988e-61
ATXN10	1.26392	0.136	8.381e-57
FLVCR2	1.26368	0.136	2.4e-48
LAMB2	1.26345	0.136	8.033e-79
CISD3	1.26316	0.136	4.463e-88
RRAS	1.26276	0.136	1.945e-85
LMCD1	1.26269	0.136	4.613e-108
PDE7B	1.26257	0.136	1.124e-79
MICALL1	1.26243	0.136	7.082e-56
TMEM42	1.26228	0.136	1.390e-85
GNG12	1.26228	0.136	1.135e-66
APCDD1	1.26217	0.137	5.732e-37
PDAP1	1.26188	0.137	1.95e-99
CAVIN2	1.26169	0.137	8.229e-80
SPCS1	1.26148	0.137	6.229e-77
ARF4	1.26083	0.137	2.188e-65
PAMR1	1.2605	0.137	1.005e-60
DVL1	1.26017	0.137	5.187e-82
KIFC2	1.26005	0.137	3.46e-84
CHD5	1.26002	0.137	4.581e-49
NT5C	1.25976	0.137	7.489e-85
HSPG2	1.25957	0.137	2.200e-40
SEMA7A	1.25919	0.137	1.956e-80
SLC18A1	1.25909	0.138	2.594e-61
RPL15	1.25876	0.138	1.126e-84
ARHGAP17	1.25857	0.138	6.780e-70
LBP	1.25823	0.138	9.676e-85
LGALS1	1.25789	0.138	1.136e-80
TSSC4	1.2578	0.138	3.146e-84
EMILIN2	1.25758	0.138	5.236e-61
RAB5C	1.25753	0.138	4.995e-62
PRDX2	1.25744	0.138	1.385e-82
PNPLA2	1.25741	0.138	2.159e-92
CABIN1	1.2572	0.138	3.640e-75
CXorf36	1.25679	0.139	5.576e-81
NDUFAB1	1.2566	0.139	2.495e-82
SPEG	1.2566	0.139	1.676e-58
FAHD1	1.25631	0.139	4.221e-84
COL17A1	1.25626	0.139	7.242e-77
PRDX3	1.25566	0.139	8.227e-71
AMPD3	1.25493	0.139	5.031e-75
ITGA3	1.25477	0.139	9.18e-76
SAR1A	1.25464	0.139	1.827e-65
APOL2	1.2546	0.139	1.087e-79
ARSJ	1.25423	0.139	2.138e-59
RNF220	1.25409	0.139	1.516e-56
SCUBE3	1.25394	0.14	1.410e-66
CDO1	1.25385	0.14	1.595e-75
GIPC3	1.2538	0.14	1.365e-83
APBB1	1.25365	0.14	1.394e-58
ANKRD33B	1.25341	0.14	1.080e-58
SMIM4	1.25273	0.14	3.419e-83
SSRP1	1.25239	0.14	1.043e-61
TESMIN	1.25239	0.14	1.133e-135
C2orf72	1.25229	0.14	1.509e-74
MKRN2	1.25183	0.14	2.592e-124
RNPEPL1	1.25176	0.14	2.787e-78
PDK2	1.25132	0.14	5.664e-75
SPINK2	1.25122	0.141	3.065e-70
STAC2	1.25096	0.141	1.608e-118
FRMD4A	1.25071	0.141	2.181e-56
LRRC17	1.24969	0.141	4.298e-75
ZNF319	1.24947	0.141	5.125e-78
ASAP1	1.24935	0.141	1.735e-69
NFKB2	1.24915	0.141	1.501e-74
LOC100505549	1.24881	0.141	1.22e-79
CREB3L2	1.24822	0.141	6.895e-72
CPAMD8	1.2478	0.141	3.009e-53
ERAS	1.24756	0.141	4.201e-80
SNAPC2	1.24677	0.141	1.003e-81
FLNB	1.24665	0.142	2.754e-60
KIFC3	1.24652	0.142	1.548e-56
NDUFA4	1.24645	0.142	1.509e-75
GRAP2	1.24642	0.142	8.598e-61
EFEMP1	1.2462	0.142	3.687e-58
TACC1	1.24586	0.142	2.431e-69
LOC100130370	1.24573	0.142	7.803e-82
ERFE	1.24536	0.142	1.037e-81
KHSRP	1.24494	0.142	3.540e-78
RUFY4	1.24475	0.142	5.677e-69
RPL17	1.24403	0.142	4.386e-59
BMF	1.24381	0.142	7.16e-66
SH3BP1	1.24358	0.143	3.419e-76
ACTN1	1.24341	0.143	4.884e-193
NPFFR1	1.24299	0.143	2.868e-55
MOV10	1.24289	0.143	4.492e-81
LTBP1	1.24284	0.143	1.173e-82
SEC13	1.24274	0.143	8.765e-104
KBTBD11	1.24267	0.143	1.12e-25
ABCC4	1.24217	0.143	4.819e-56
LIPK	1.24172	0.143	8.681e-54
TEAD3	1.24145	0.143	4.132e-35
PTPMT1	1.24142	0.143	8.318e-71
LRRFIP1	1.2407	0.143	9.638e-53
VENTX	1.2403	0.144	3.439e-77
UBXN11	1.24005	0.144	3.147e-74
CIB4	1.24002	0.144	1.19e-78
DPH1	1.2398	0.144	1.045e-45
CLDN11	1.23972	0.144	8.483e-111
GAGE1	1.23952	0.144	2.311e-80
TMEM201	1.23922	0.144	1.404e-73
UBAP2	1.23895	0.144	1.089e-68
APPL2	1.2383	0.144	5.033e-92
COA6	1.2381	0.144	1.365e-75
GSDME	1.23805	0.144	2.609e-70
MSL1	1.23747	0.144	6.405e-97
BPIFB1	1.23724	0.145	7.746e-80
KLF3	1.23712	0.145	5.122e-72
MRC2	1.23694	0.145	1.086e-57
THY1	1.23621	0.145	1.023e-274
MED28	1.2351	0.145	1.531e-100
RBM7	1.23477	0.145	6.760e-77
SLC35E2B	1.23472	0.145	6.676e-71
DGAT2L6	1.23457	0.145	2.649e-77
SLC45A2	1.23442	0.145	5.727e-80
ZC3H10	1.23381	0.145	7.046e-80
TRIM38	1.2334	0.145	1.500e-64
RIN3	1.2333	0.145	1.487e-44
NACC2	1.23317	0.146	2.201e-48
SHANK2	1.23183	0.146	7.063e-53
MOB3A	1.23178	0.146	7.125e-68
C15orf59	1.23093	0.146	1.211e-26
CCDC127	1.23091	0.146	1.853e-78
FUOM	1.23091	0.146	7.277e-78
CDC42	1.23065	0.146	3.334e-60
ADRA2A	1.23065	0.146	5.77e-133
P3H4	1.23058	0.146	4.443e-76
DPP9	1.23032	0.146	1.416e-55
PM20D1	1.22955	0.146	2.524e-52
TPRA1	1.22953	0.146	1.881e-30
ARAP1	1.22943	0.147	6.142e-64
LINGO3	1.22894	0.147	1.383e-57
ITGB3	1.22891	0.147	1.555e-50
RPL37	1.22837	0.147	5.852e-136
CFAP77	1.22742	0.147	1.067e-65
EFNB3	1.22722	0.147	7.094e-78
VKORC1	1.22719	0.147	1.493e-56
JMJD4	1.22701	0.147	2.588e-76
PROCR	1.2266	0.147	5.254e-77
SIPA1	1.22647	0.147	1.324e-58
C16orf87	1.22637	0.147	3.82e-66
HILPDA	1.22626	0.147	1.363e-77
SELENOH	1.22621	0.148	1.618e-77
SSNA1	1.22606	0.148	1.978e-77
NME3	1.22603	0.148	1.647e-77
TMEM134	1.2259	0.148	1.826e-75
RPS6	1.22585	0.148	3.848e-62
PREB	1.22583	0.148	1.294e-73
ZMIZ2	1.22562	0.148	9.513e-70
WSCD1	1.22531	0.148	1.438e-22
FOXA3	1.22505	0.148	6.622e-25
LSM7	1.22502	0.148	1.751e-68
GFRA3	1.22474	0.148	2.845e-50
DRAM1	1.22466	0.148	8.890e-44
KCNG2	1.22386	0.149	1.657e-56
CD68	1.22357	0.149	2.816e-177
RANGAP1	1.22316	0.149	1.013e-36
S1PR3	1.22308	0.149	1.262e-153
ACY1	1.22305	0.149	5.476e-77
DNAH10	1.22295	0.149	1.42e-51
MOGAT3	1.22287	0.149	1.769e-56
VAC14	1.22269	0.149	2.075e-72
AZIN2	1.22167	0.149	1.286e-53
YPEL4	1.22128	0.149	1.497e-76
SEPT3	1.22118	0.149	3.334e-37
KIAA0895L	1.22105	0.15	7.420e-63
TTYH3	1.22074	0.15	5.254e-49
DNAJC7	1.2205	0.15	2.385e-63
WNT9A	1.22042	0.15	4.4e-61
LIMS2	1.21909	0.15	9.11e-66
SLC5A5	1.21906	0.15	5.356e-61
ATP8B1	1.21888	0.15	1.289e-55
CILP	1.21869	0.15	5.17e-76
POMGNT1	1.21846	0.15	3.014e-42
C9orf16	1.21843	0.15	1.197e-78
ESPNL	1.21827	0.15	4.473e-75
VPS28	1.2179	0.15	1.008e-73
COL27A1	1.21788	0.151	2.091e-53
PPP2CB	1.21754	0.151	5.565e-51
TMEM178A	1.21754	0.151	4.211e-55
ACAN	1.21704	0.151	7.459e-46
AP3M2	1.21659	0.151	1.682e-51
C6orf89	1.21654	0.151	1.218e-85
GALT	1.21648	0.151	5.360e-75
ERF	1.21648	0.151	7.071e-93
NHLH2	1.21635	0.151	2.096e-69
OR1F1	1.21595	0.151	8.949e-247
NCOR2	1.21558	0.151	4.109e-64
EHD4	1.21521	0.151	8.126e-57
CLEC16A	1.21447	0.152	3.374e-64
GMPPA	1.21413	0.152	3.862e-74
TTBK1-SLC22A7	1.21392	0.152	1.301e-44
DZIP1L	1.21392	0.152	2.582e-67
WISP1	1.21376	0.152	3.253e-40
DHRS7C	1.2137	0.152	4.103e-34
MRPS16	1.21272	0.152	8.320e-54
TNFAIP3	1.21267	0.152	1.749e-66
DMWD	1.21251	0.152	1.48e-43
DUSP4	1.2124	0.152	1.267e-63
PDLIM2	1.21227	0.152	5.868e-75
GPCPD1	1.21163	0.152	7.48e-47
TNFRSF10D	1.21115	0.153	2.567e-50
ALKBH4	1.21091	0.153	2.016e-74
FRMD8	1.2108	0.153	2.509e-46
PADI1	1.21064	0.153	2.466e-73
USHBP1	1.21026	0.153	1.869e-73
TMEM272	1.21008	0.153	1.807e-50
HSPA12B	1.21005	0.153	4.545e-18
SLC9A3	1.20997	0.153	1.26e-38
RIMS3	1.20992	0.153	5.812e-48
PRR36	1.2097	0.153	1.536e-66
WDR83OS	1.20968	0.153	4.632e-74
SDR9C7	1.20946	0.153	2.987e-73
PTGER1	1.20922	0.154	4.573e-64
GUCD1	1.20909	0.154	3.448e-70
TINF2	1.20903	0.154	2.911e-174
SLC25A35	1.20871	0.154	6.487e-74
ADORA1	1.20863	0.154	7.166e-65
PAM16	1.20839	0.154	6.546e-110
TMEM43	1.20833	0.154	1.518e-84
PIDD1	1.20823	0.154	2.949e-73
ANXA6	1.20809	0.154	2.225e-62
NAIF1	1.20718	0.154	6.128e-71
LENG1	1.20704	0.154	3.782e-72
ZNF460	1.20693	0.154	6.877e-71
ZAP70	1.20691	0.155	2.428e-73
PEAK3	1.2068	0.155	1.019e-73
OR10AD1	1.20666	0.155	0.e+00
ZNF830	1.20653	0.155	1.174e-73
ZNF574	1.20631	0.155	2.499e-50
TOB2	1.2061	0.155	1.486e-90
TMEM50A	1.20542	0.155	1.031e-63
KCNC1	1.20531	0.155	1.321e-63
PAX5	1.20523	0.155	2.544e-42
PACSIN1	1.20507	0.155	2.812e-57
ADRB1	1.2048	0.155	1.223e-70
ZBTB22	1.20439	0.155	1.140e-169
GCM2	1.20428	0.156	8.447e-54
RORC	1.20401	0.156	2.858e-55
AMBP	1.20393	0.156	9.168e-68
TMEM106A	1.20355	0.156	1.861e-69
SLC26A9	1.20322	0.156	5.224e-67
TAS1R1	1.20295	0.156	6.305e-78
SFT2D3	1.20252	0.156	8.322e-75
TUBB2A	1.20243	0.156	2.991e-72
OLIG1	1.20192	0.156	1.71e-175
EXOSC7	1.20162	0.156	4.397e-48
BNIP3L	1.20159	0.156	5.408e-46
DNAH17	1.20137	0.156	1.088e-38
FAM47E-STBD1	1.20126	0.157	8.724e-34
FAM163A	1.20101	0.157	2.099e-64
ANO2	1.20091	0.157	1.553e-66
NR2C2AP	1.20028	0.157	6.164e-72
GPR83	1.20006	0.157	2.574e-65
MPHOSPH6	1.19934	0.157	2.403e-50
RETREG2	1.19926	0.157	2.184e-59
MLF2	1.19926	0.157	3.89e-89
DCBLD1	1.19918	0.157	1.851e-64
NICN1	1.19915	0.157	4.945e-72
XCR1	1.19912	0.157	8.063e-41
ASIC4	1.19855	0.158	1.848e-24
FAM107A	1.19855	0.158	1.976e-71
EHD1	1.19835	0.158	4.834e-143
RPL31	1.19805	0.158	1.103e-111
PLXNC1	1.19772	0.158	3.665e-44
SLC4A2	1.19678	0.158	5.128e-48
LMX1B	1.19667	0.158	6.428e-77
BNIP3	1.19645	0.158	1.352e-133
KCNJ6	1.19499	0.158	5.421e-55
CARS	1.19496	0.158	3.312e-60
AMMECR1L	1.19418	0.158	6.144e-110
MRM1	1.19399	0.158	3.117e-79
RTN4RL1	1.19388	0.158	1.032e-50
PACSIN2	1.19368	0.159	5.831e-62
CNN2	1.1936	0.159	6.727e-70
ELFN1	1.19338	0.159	4.318e-58
H6PD	1.19307	0.159	4.069e-49
PLLP	1.19296	0.159	5.427e-57
KLK14	1.19293	0.159	6.702e-70
B4GALT3	1.19226	0.159	1.634e-69
ASB18	1.19218	0.159	1.337e-49
MATK	1.19198	0.159	4.826e-112
ARHGEF2	1.19181	0.159	9.173e-99
NOVA2	1.1917	0.159	4.631e-71
LPP	1.19167	0.159	5.095e-61
NMT1	1.19123	0.16	2.176e-41
BAX	1.19109	0.16	2.773e-68
PLP1	1.191	0.16	2.793e-67
TNFRSF10C	1.19025	0.16	2.560e-54
NES	1.18966	0.16	1.664e-39
MYO1C	1.18943	0.16	1.879e-35
TCTE1	1.18932	0.16	4.506e-69
ITGA2	1.18929	0.16	2.757e-55
SLC2A10	1.18904	0.16	5.958e-66
ZNF662	1.18901	0.16	5.849e-60
PTPN14	1.18898	0.16	5.522e-63
PANK2	1.18882	0.161	2.967e-55
DDAH1	1.18845	0.161	1.752e-61
GRP	1.18825	0.161	4.237e-52
CCDC71	1.18769	0.161	2.671e-69
GPR108	1.18749	0.161	3.571e-68
GBA2	1.18715	0.161	9.316e-52
FDXR	1.18704	0.161	6.853e-70
PTMA	1.18625	0.161	1.232e-69
SPRYD4	1.18611	0.161	8.075e-45
SCRT1	1.18602	0.161	5.339e-154
SLC6A19	1.18557	0.161	2.260e-69
CCDC50	1.18537	0.161	3.014e-64
CUEDC1	1.18506	0.162	4.065e-139
STARD3	1.185	0.162	1.925e-43
LDLRAP1	1.18498	0.162	2.370e-63
IL11	1.18486	0.162	5.641e-69
WNT3A	1.18452	0.162	3.261e-89
UBR4	1.18444	0.162	8.777e-45
TMEM61	1.18395	0.162	8.417e-63
TAGLN2	1.18344	0.162	1.451e-167
CAPN15	1.1827	0.162	1.957e-72
CCR9	1.18233	0.162	6.061e-69
TSPAN5	1.18227	0.162	6.593e-56
MTHFR	1.1821	0.162	3.467e-65
LAMC1	1.18196	0.163	1.051e-53
TXNRD1	1.18196	0.163	1.382e-68
MYLK	1.18179	0.163	1.837e-63
ROPN1	1.18167	0.163	3.556e-42
SYNPO	1.18156	0.163	6.859e-66
PSMG4	1.1813	0.163	1.223e-36
TBC1D21	1.18101	0.163	2.236e-113
ALDOC	1.18013	0.163	1.171e-67
TTPAL	1.17918	0.163	5.573e-58
ZNF628	1.17903	0.163	2.104e-66
C19orf70	1.17889	0.163	4.644e-68
DPEP1	1.17875	0.163	4.621e-68
CLPP	1.17866	0.164	2.917e-66
RGR	1.17834	0.164	9.164e-44
CYP26B1	1.17811	0.164	1.953e-49
PPARGC1B	1.1778	0.164	1.314e-48
CBARP	1.17748	0.164	5.685e-45
GLDN	1.17725	0.164	1.275e-58
TRABD2A	1.17626	0.164	1.525e-50
A4GALT	1.17603	0.164	8.58e-51
TFE3	1.17557	0.164	2.083e-66
PRDM16	1.17548	0.164	3.429e-65
HIF3A	1.17421	0.164	6.795e-37
ACTA2	1.17249	0.164	7.505e-64
TCF24	1.17199	0.165	2.163e-77
C16orf96	1.17181	0.165	6.509e-65
CSNK1E	1.17176	0.165	9.031e-141
UNC13A	1.1712	0.165	1.483e-53
SGTA	1.17117	0.165	3.221e-54
DLGAP4	1.17085	0.165	1.306e-62
WNT6	1.17058	0.165	1.06e-132
CDH16	1.17053	0.165	2.820e-66
CHST13	1.16988	0.165	1.145e-66
MGST3	1.16962	0.165	2.406e-49
S100A16	1.16876	0.165	1.330e-70
ABR	1.16844	0.165	1.557e-38
ZC3H7B	1.16823	0.166	2.225e-35
BARHL1	1.16823	0.166	1.124e-187
LUM	1.16788	0.166	1.113e-62
LHX1	1.16788	0.166	1.172e-289
PXK	1.1677	0.166	7.678e-51
RPS12	1.16684	0.166	4.160e-61
RPS15A	1.16676	0.166	1.262e-38
HRK	1.16575	0.166	3.877e-64
HMGXB3	1.16569	0.166	1.630e-64
CENPO	1.16551	0.166	6.018e-66
DENND2A	1.1645	0.166	9.806e-45
WDR77	1.16414	0.166	2.751e-78
C5orf56	1.16379	0.167	7.026e-47
TSSK3	1.16355	0.167	3.542e-89
COX6A1	1.16346	0.167	2.159e-65
CDC42EP4	1.16343	0.167	1.858e-111
SKP2	1.16331	0.167	6.134e-43
GNAT2	1.16283	0.167	4.551e-65
CXXC1	1.16277	0.167	1.389e-52
AFAP1L2	1.16236	0.167	3.381e-49
FAM47E	1.16137	0.167	1.999e-61
SEC24C	1.16107	0.167	2.792e-40
ST14	1.16104	0.167	1.065e-36
TCL1A	1.16068	0.167	4.429e-65
BCAR1	1.16029	0.168	6.886e-56
TBXT	1.15963	0.168	3.03e-62
RNF39	1.15939	0.168	5.644e-58
NEFH	1.15918	0.168	1.117e-57
[truncated: 679 more rows]

## Sheet: NucS8
gene	S9_log10FC	S9_log10FC_percentage(descending)	S9_pval
KRTAP2-3	1.7255	0	1.809e-233
FAP	1.72428	0	7.402e-237
TNC	1.72017	0	3.132e-242
LNPEP	1.71851	0	7.749e-228
HIST1H3C	1.71308	0.001	2.417e-224
AVPI1	1.7007	0.001	2.919e-215
C8orf86	1.69898	0.001	1.518e-232
RAPH1	1.68575	0.001	2.771e-227
IL1R1	1.68396	0.001	2.943e-204
DDIT4	1.68351	0.001	2.200e-204
PCSK5	1.68125	0.001	2.427e-218
SLC15A3	1.67943	0.002	2.202e-201
NCOA3	1.6767	0.002	2.151e-200
HIST1H2BI	1.67579	0.002	3.862e-199
LHFPL6	1.67211	0.002	4.237e-232
STARD10	1.67211	0.002	5.441e-205
CPED1	1.67211	0.002	1.062e-243
HRH1	1.67211	0.002	4.708e-213
SSBP2	1.66792	0.003	9.187e-195
GGT5	1.66746	0.003	3.963e-202
CRYL1	1.66323	0.003	5.585e-192
ADAMTS10	1.66277	0.003	7.391e-225
HIST1H3G	1.65849	0.003	3.245e-189
CCND3	1.65802	0.003	1.459e-219
HIST1H2BH	1.65802	0.003	3.769e-214
UFM1	1.65801	0.004	2.586e-212
ACTR6	1.65322	0.004	2.506e-206
IFI16	1.65322	0.004	8.276e-186
INHBE	1.65322	0.004	2.401e-222
HES7	1.65273	0.004	6.348e-186
FBRS	1.64445	0.004	6.339e-181
RPL39	1.64395	0.004	4.878e-181
BPTF	1.64346	0.005	5.534e-193
HNRNPUL2	1.64346	0.005	1.025e-220
DIRC2	1.64346	0.005	6.304e-191
TTC9C	1.64346	0.005	2.886e-221
HIST1H2BB	1.64048	0.005	9.43e-179
DNAL1	1.6385	0.006	3.594e-211
SNX27	1.6385	0.006	6.369e-196
PLD1	1.6385	0.006	1.324e-188
TAF1	1.6385	0.006	3.846e-207
ZNF804A	1.638	0.006	8.059e-178
TNIK	1.63649	0.006	1.299e-176
HIST1H3F	1.63548	0.006	4.432e-176
FAIM2	1.63296	0.006	3.777e-175
STIM2	1.6284	0.007	3.613e-206
CFDP1	1.6284	0.007	6.328e-174
ACTR1A	1.62326	0.007	6.866e-190
NNMT	1.61806	0.007	1.21e-180
SLC19A2	1.61279	0.007	8.559e-182
PTCH2	1.61279	0.007	1.999e-209
SLC25A19	1.61278	0.007	1.047e-226
GLIPR1	1.61226	0.008	1.133e-164
SRRM1	1.60747	0.008	1.471e-185
PTGIR	1.60747	0.008	7.567e-203
CIART	1.60747	0.008	1.314e-164
TMEM67	1.60747	0.008	2.705e-201
SYTL3	1.60207	0.008	9.719e-192
RAP2B	1.60207	0.008	4.810e-160
SPDYC	1.60044	0.009	5.01e-159
STT3B	1.59606	0.009	5.397e-157
GTF2A1	1.59384	0.009	5.613e-156
CCDC93	1.59108	0.009	4.573e-163
HMCN1	1.59108	0.009	4.134e-194
BARD1	1.59108	0.009	1.559e-184
HSD17B12	1.58547	0.009	8.658e-186
PARP14	1.58546	0.01	2.915e-201
MNT	1.58151	0.01	2.191e-183
MTR	1.5798	0.01	6.441e-197
RAB20	1.5798	0.01	2.668e-161
POLQ	1.5798	0.01	7.4e-171
ZNF768	1.5798	0.01	1.936e-162
CASP1	1.57404	0.01	9.75e-173
HSPBAP1	1.57113	0.011	5.301e-146
C1orf174	1.56821	0.011	3.598e-171
CFH	1.56821	0.011	1.787e-187
DIMT1	1.5682	0.011	3.184e-121
RHOBTB3	1.56349	0.011	1.808e-142
FRAT1	1.5623	0.011	5.386e-182
ETV4	1.5623	0.011	1.914e-142
PGM2	1.5623	0.011	9.834e-168
SUFU	1.55812	0.012	1.246e-140
MAX	1.55692	0.012	8.983e-131
GPR180	1.55631	0.012	1.095e-175
DMTF1	1.55631	0.012	4.073e-168
CNTNAP1	1.55631	0.012	6.755e-188
TMCO5A	1.55631	0.012	5.364e-186
SLC27A1	1.5563	0.013	6.369e-190
FRG1	1.55024	0.013	6.385e-177
PRIM2	1.55024	0.013	2.389e-182
RTN3	1.55024	0.013	2.408e-182
PARD6B	1.55024	0.013	9.758e-169
PPP1R37	1.55024	0.013	2.478e-146
ADA	1.54408	0.014	6.507e-141
KLF13	1.54408	0.014	5.944e-138
PODNL1	1.54408	0.014	2.192e-174
CAST	1.54407	0.014	3.914e-117
HIST1H2BJ	1.54162	0.014	5.777e-170
OMD	1.54095	0.014	6.804e-134
BRI3BP	1.53783	0.014	7.545e-172
TTI2	1.53782	0.015	4.131e-107
CCR10	1.53403	0.015	6.31e-131
MARCH7	1.53149	0.015	1.171e-157
PDCD1LG2	1.53149	0.015	5.955e-132
UTP23	1.53149	0.015	1.129e-143
RHOJ	1.53149	0.015	5.649e-166
EVC2	1.53149	0.015	2.716e-161
IFT57	1.53149	0.015	2.239e-160
EVC	1.53149	0.015	1.557e-150
DACT1	1.52829	0.016	3.663e-129
ZNF451	1.52504	0.016	4.875e-115
CAV1	1.51853	0.016	4.747e-141
SH3TC2	1.51853	0.016	7.751e-159
MFAP4	1.51853	0.016	4.816e-160
SIVA1	1.51853	0.016	9.514e-160
PRRG1	1.51853	0.016	2.368e-139
MARCH4	1.51121	0.017	4.321e-123
SLFN12	1.50652	0.017	3.968e-116
PLS1	1.50516	0.017	1.4e-151
PCDH7	1.50516	0.017	2.444e-138
FOSL2	1.50039	0.017	2.07e-119
ABHD8	1.49832	0.018	1.576e-156
PHETA1	1.49832	0.018	2.464e-155
PRKAA2	1.49832	0.018	7.486e-136
DIABLO	1.49831	0.018	1.925e-191
HIST1H4C	1.49138	0.019	5.318e-144
ATXN7L3B	1.49138	0.019	1.099e-148
DCTN4	1.49138	0.019	2.332e-126
CAVIN3	1.49138	0.019	1.165e-127
LSM5	1.49138	0.019	5.437e-143
MLLT3	1.49138	0.019	1.499e-117
TECR	1.49138	0.019	1.805e-153
BANP	1.48855	0.019	2.206e-183
ZNF786	1.48574	0.019	3.891e-185
BCO1	1.48431	0.02	2.783e-154
ENTPD5	1.48431	0.02	8.819e-176
WISP1	1.48431	0.02	2.889e-151
EPB41L5	1.48431	0.02	2.717e-149
STRIP2	1.48431	0.02	3.226e-151
MCRIP2	1.48431	0.02	2.721e-148
ADRM1	1.48431	0.02	7.414e-138
BBOF1	1.48431	0.02	6.963e-63
MLEC	1.4843	0.021	7.797e-116
CUL4B	1.47715	0.021	1.882e-115
CDIPT	1.47714	0.022	4.610e-145
NAPG	1.47714	0.022	1.905e-146
HOMEZ	1.47714	0.022	2.06e-145
ASB5	1.47714	0.022	2.219e-138
NUCKS1	1.47714	0.022	2.04e-148
GTPBP3	1.47714	0.022	3.689e-153
ACVR2A	1.47714	0.022	4.168e-125
THEM6	1.47714	0.022	4.305e-149
ANO8	1.47714	0.022	3.220e-149
CNKSR3	1.47714	0.022	3.661e-116
CMSS1	1.47422	0.022	4.739e-158
PNKP	1.46984	0.023	1.08e-145
PPIC	1.46984	0.023	1.991e-142
KLF11	1.46984	0.023	3.487e-117
ENGASE	1.46984	0.023	9.753e-146
RBBP5	1.46984	0.023	6.943e-136
HIST1H2AG	1.46616	0.023	3.687e-60
MAN1B1	1.46241	0.024	6.668e-140
ITPK1	1.46241	0.024	3.446e-128
SOX9	1.46241	0.024	5.245e-128
NOL3	1.46241	0.024	8.93e-142
LOC100128242	1.46241	0.024	1.358e-134
HDAC11	1.46241	0.024	9.748e-142
GLYATL1	1.46241	0.024	2.129e-138
CCDC107	1.4624	0.024	6.798e-163
VAMP4	1.46088	0.025	2.36e-93
MEN1	1.45486	0.025	9.334e-140
ENTPD6	1.45486	0.025	8.363e-140
FOS	1.45486	0.025	2.209e-111
ZCCHC7	1.45486	0.025	8.519e-141
MFSD12	1.45486	0.025	1.047e-138
ZNF800	1.45486	0.025	1.208e-115
PACSIN3	1.45486	0.025	3.903e-130
FNBP1	1.45486	0.025	8.619e-119
ZNF37A	1.45486	0.025	7.106e-141
ASXL2	1.45486	0.025	1.907e-138
PDIK1L	1.44717	0.027	2.108e-135
GEMIN4	1.44717	0.027	6.464e-129
HACD1	1.44717	0.027	8.084e-138
SLC35B1	1.44717	0.027	1.921e-116
INAFM2	1.44717	0.027	1.458e-121
HNMT	1.44717	0.027	3.268e-137
KDM7A	1.44717	0.027	9.912e-121
PTPN21	1.44717	0.027	8.861e-135
KIFC2	1.44717	0.027	1.267e-136
CYHR1	1.44717	0.027	1.633e-121
LY6K	1.44717	0.027	1.102e-107
NID1	1.44717	0.027	9.074e-137
PPM1D	1.44716	0.028	9.597e-173
FAM151B	1.44716	0.028	2.922e-86
CELA2B-CASP9	1.44716	0.028	2.634e-141
ABCA6	1.43935	0.029	3.954e-136
PSME1	1.43935	0.029	8.442e-135
G3BP1	1.43935	0.029	3.626e-134
TCP11L1	1.43935	0.029	3.631e-135
C1orf53	1.43935	0.029	2.233e-131
ZMIZ2	1.43935	0.029	4.415e-124
MIGA2	1.43935	0.029	1.366e-134
SENP2	1.43935	0.029	7.583e-134
SPAST	1.43932	0.029	2.044e-131
ITPKC	1.43458	0.03	2.983e-99
MDM1	1.43138	0.03	1.513e-131
C5orf30	1.43138	0.03	1.156e-129
SASH1	1.43138	0.03	4.988e-128
DONSON	1.43138	0.03	5.333e-129
RELA	1.43138	0.03	8.728e-112
CISD1	1.43135	0.03	1.026e-125
HACD2	1.42326	0.031	4.644e-101
KIAA0895L	1.42326	0.031	3.386e-121
PRMT5	1.42325	0.031	4.004e-71
C7orf69	1.41749	0.031	4.903e-95
BRSK2	1.41747	0.031	2.491e-92
TRIM33	1.41501	0.031	1.320e-98
RPS19	1.41499	0.032	8.519e-122
RSPH4A	1.41499	0.032	2.626e-125
LRRC6	1.41499	0.032	1.513e-125
BID	1.41499	0.032	1.15e-117
OSTM1	1.41499	0.032	5.693e-122
CXCL3	1.41499	0.032	8.959e-118
MEIG1	1.41499	0.032	1.435e-126
OSR2	1.41499	0.032	2.007e-103
PLK3	1.41499	0.032	1.548e-126
BRMS1L	1.41497	0.033	8.880e-93
C20orf196	1.40656	0.033	3.305e-123
RNF20	1.40656	0.033	1.246e-119
OSGEPL1	1.40656	0.033	2.065e-121
P2RX6	1.40656	0.033	3.658e-122
FAM98C	1.40656	0.033	4.857e-123
DISP1	1.40654	0.034	5.892e-109
MAML1	1.39796	0.034	5.249e-119
KCNJ2	1.39796	0.034	9.012e-95
SLC18B1	1.39796	0.034	1.718e-116
DAW1	1.39796	0.034	1.604e-119
HSPA1B	1.39794	0.034	1.008e-124
MRPL58	1.39794	0.034	1.397e-129
TOB1	1.39447	0.035	7.738e-156
SNAP25	1.39445	0.035	4.334e-77
MED7	1.39356	0.035	3.21e-89
CLSPN	1.38918	0.036	4.112e-118
ZNF554	1.38918	0.036	6.273e-118
RDH10	1.38918	0.036	2.243e-106
NUDT19	1.38918	0.036	4.425e-118
RPL7	1.38918	0.036	4.615e-116
PRPF19	1.38918	0.036	1.31e-117
CNNM3	1.38918	0.036	3.067e-88
ATG4C	1.38917	0.036	4.605e-136
NR4A3	1.38917	0.036	3.037e-165
RNF187	1.38383	0.036	1.795e-86
SLC25A21	1.38023	0.037	1.004e-113
SPART	1.38023	0.037	2.492e-114
LAMA4	1.38023	0.037	4.06e-113
FOXC1	1.38023	0.037	3.023e-108
SPTLC2	1.38023	0.037	9.297e-115
RAB11FIP2	1.38023	0.037	1.553e-98
TTC38	1.38023	0.037	2.082e-115
FCRLA	1.38023	0.037	1.081e-104
CPEB2	1.38023	0.037	2.828e-114
SMC3	1.38021	0.038	2.466e-79
C5orf34	1.38021	0.038	8.991e-126
ZNF749	1.38021	0.038	1.139e-118
MPND	1.38021	0.038	6.470e-75
CLU	1.37747	0.038	1.324e-71
UBE2W	1.37473	0.039	9.305e-99
LYPLA1	1.37109	0.039	2.821e-109
ZNF879	1.37109	0.039	1.424e-112
GLI4	1.37109	0.039	1.039e-107
NT5C2	1.37109	0.039	1.484e-112
PDCD10	1.37107	0.039	1.788e-115
SERPINI1	1.37107	0.039	5.080e-91
TRIM41	1.37105	0.04	4.172e-108
ABCD3	1.37014	0.04	6.085e-107
WDR75	1.36455	0.04	1.988e-113
SLC22A4	1.36177	0.04	2.433e-74
IRF2BPL	1.36175	0.041	2.496e-109
WNK1	1.36175	0.041	1.122e-87
PPP2R5B	1.36175	0.041	1.536e-105
KAZALD1	1.36175	0.041	2.961e-110
HOMER1	1.36175	0.041	2.947e-94
EDN1	1.36175	0.041	1.852e-102
FZD1	1.36175	0.041	2.706e-104
CDK8	1.36175	0.041	1.594e-109
HSDL2	1.36173	0.042	2.109e-136
DDX19B	1.36173	0.042	3.12e-97
UBE2Q1	1.36173	0.042	4.104e-87
AARS	1.36173	0.042	4.393e-126
FST	1.35985	0.042	4.496e-81
ZFX	1.35795	0.042	1.161e-80
KLHL7	1.3522	0.043	3.240e-107
PIGU	1.3522	0.043	3.349e-104
ZMYND19	1.3522	0.043	1.094e-101
ARHGEF10	1.3522	0.043	3.69e-101
NARS	1.3522	0.043	5.244e-101
TCTEX1D1	1.3522	0.043	5.166e-107
ENPP1	1.3522	0.043	5.363e-96
TSC22D2	1.35218	0.043	3.171e-124
KLHDC2	1.34733	0.043	1.052e-127
FAM189B	1.34244	0.044	1.580e-104
HSD17B2	1.34244	0.044	7.813e-103
TRADD	1.34244	0.044	8.608e-80
FBXL8	1.34244	0.044	1.397e-106
KLHL12	1.34244	0.044	1.448e-104
DBP	1.34244	0.044	6.681e-104
MTMR4	1.34244	0.044	7.065e-152
CD99	1.34244	0.044	1.669e-104
HIST1H2AL	1.34244	0.044	7.339e-104
ALPK1	1.34244	0.044	5.135e-104
IGF1R	1.34244	0.044	4.603e-103
CHIC2	1.34244	0.044	1.091e-99
ZNF687	1.34244	0.044	6.497e-104
PCYOX1	1.34242	0.045	1.628e-114
ZNRF1	1.33246	0.046	7.682e-102
LAMA2	1.33246	0.046	6.241e-101
ROBO4	1.33246	0.046	8.95e-93
RNF182	1.33246	0.046	6.098e-102
PYGL	1.33246	0.046	2.448e-92
ITPKB	1.33246	0.046	5.397e-102
ZNF285	1.33246	0.046	3.779e-102
ISOC1	1.33246	0.046	2.173e-101
LAS1L	1.33246	0.046	6.099e-102
FLRT2	1.33246	0.046	8.473e-83
SCML1	1.33246	0.046	3.047e-93
GHITM	1.33246	0.046	1.07e-99
AFAP1L1	1.33246	0.046	4.274e-101
PKN2	1.33244	0.048	2.614e-68
TANC1	1.33244	0.048	1.49e-76
EHBP1	1.3284	0.048	1.537e-74
MRPL48	1.32224	0.048	4.51e-99
SAMD9	1.32224	0.048	4.51e-99
CAMSAP2	1.32224	0.048	3.961e-99
RPS19BP1	1.32224	0.048	3.380e-99
CRTC1	1.32224	0.048	6.819e-98
DPY30	1.32224	0.048	1.496e-98
CAPN15	1.32224	0.048	5.028e-97
SFI1	1.32224	0.048	7.512e-99
KIAA1551	1.32222	0.049	1.57e-61
ZNF813	1.31911	0.049	2.108e-128
ITPR3	1.31808	0.049	1.599e-72
FAM208B	1.31178	0.051	1.854e-96
ADAMTS12	1.31178	0.051	6.396e-95
PELI2	1.31178	0.051	9.324e-92
TNFAIP8L1	1.31178	0.051	3.168e-96
LRRCC1	1.31178	0.051	2.472e-95
BBX	1.31178	0.051	3.421e-96
PI4K2A	1.31178	0.051	2.115e-96
S1PR1	1.31178	0.051	3.962e-79
XYLB	1.31178	0.051	7.462e-97
OSBPL6	1.31178	0.051	5.198e-90
CCDC71L	1.31178	0.051	9.351e-97
ODR4	1.31178	0.051	3.014e-95
BMPER	1.31178	0.051	2.37e-96
ZNF324B	1.31178	0.051	5.8e-96
CRCP	1.31178	0.051	2.098e-95
NOD1	1.31178	0.051	7.550e-95
PTGS2	1.31178	0.051	1.483e-96
ZNF497	1.31178	0.051	4.234e-96
FARP2	1.31178	0.051	3.253e-95
TPR	1.31178	0.051	2.305e-96
CCDC88A	1.31175	0.052	3.011e-95
ABHD2	1.31175	0.052	7.169e-108
HELLS	1.30963	0.053	2.693e-87
CCL13	1.30214	0.053	8.324e-70
ZNF726	1.30105	0.054	2.016e-93
TMEM241	1.30105	0.054	2.954e-93
CNNM4	1.30105	0.054	3.979e-92
TIMM44	1.30105	0.054	6.788e-93
SLC2A13	1.30105	0.054	7.694e-93
ZNF783	1.30105	0.054	5.071e-89
PPM1L	1.30105	0.054	2.556e-69
GYG1	1.30105	0.054	3.569e-93
BOD1	1.30105	0.054	9.631e-94
WWOX	1.30105	0.054	1.198e-93
NOL11	1.30105	0.054	7.396e-94
DNAJC21	1.30105	0.054	9.641e-92
PAQR8	1.30105	0.054	4.346e-90
SPON2	1.30105	0.054	1.216e-91
RUBCN	1.30105	0.054	5.802e-91
KLHL25	1.30105	0.054	1.368e-93
COQ3	1.30105	0.054	6.89e-94
OXSM	1.30103	0.056	2.495e-79
SIX5	1.30103	0.056	5.794e-118
NDRG1	1.30103	0.056	7.29e-121
PARP2	1.29996	0.056	2.086e-69
EP300	1.29887	0.056	6.397e-69
ZBTB18	1.29006	0.057	1.321e-77
EBF1	1.29006	0.057	7.484e-90
DNMT3A	1.29006	0.057	4.431e-91
FAM198B	1.29006	0.057	2.596e-91
TTLL4	1.29006	0.057	6.825e-91
HIST1H2AB	1.29006	0.057	2.811e-103
GALNT15	1.29006	0.057	8.716e-89
OR6Q1	1.29006	0.057	6.932e-80
MCM10	1.29006	0.057	1.536e-90
TMEM220	1.29006	0.057	1.186e-90
NEURL2	1.29006	0.057	6.735e-91
SLX4IP	1.29003	0.058	2.667e-75
CNOT3	1.29003	0.058	3.835e-98
ZDHHC8	1.2878	0.058	8.407e-46
TSPAN13	1.27878	0.059	4.702e-88
PLXNB2	1.27878	0.059	1.011e-71
HTR7	1.27878	0.059	1.41e-83
MX1	1.27878	0.059	2.277e-87
CAMTA1	1.27878	0.059	3.955e-88
CXCL2	1.27878	0.059	1.904e-86
ZC3H11A	1.27878	0.059	1.281e-88
NCAPD3	1.27878	0.059	1.978e-88
VRK1	1.27878	0.059	3.391e-88
CHAF1B	1.27878	0.059	3.385e-88
MAB21L2	1.27878	0.059	1.585e-88
VPS26B	1.27878	0.059	5.849e-89
KIAA0232	1.27878	0.059	3.385e-88
SPRY1	1.27878	0.059	5.366e-88
RRS1	1.27875	0.06	8.289e-104
TFB1M	1.27875	0.06	1.121e-53
ZNF789	1.27873	0.061	1.095e-55
RHEBL1	1.2672	0.062	1.865e-85
E2F5	1.2672	0.062	8.650e-83
SMIM10	1.2672	0.062	3.002e-85
ZNF624	1.2672	0.062	1.407e-85
PSMD8	1.2672	0.062	2.021e-85
LCOR	1.2672	0.062	8.376e-85
RNF7	1.2672	0.062	1.004e-85
FAM173A	1.2672	0.062	5.364e-72
FAM110A	1.2672	0.062	6.316e-85
FUK	1.2672	0.062	2.079e-83
EARS2	1.2672	0.062	9.085e-86
UBFD1	1.2672	0.062	8.771e-86
PTGFR	1.2672	0.062	2.748e-85
MEMO1	1.26717	0.063	5.021e-86
GTF2I	1.26717	0.063	3.617e-121
IPMK	1.26715	0.063	1.064e-77
SSC5D	1.26482	0.063	1.571e-104
DMXL2	1.2553	0.064	1.804e-77
LY96	1.2553	0.064	1.72e-82
ANKRD35	1.2553	0.064	1.613e-82
ZBED3	1.2553	0.064	1.707e-82
SPEF2	1.2553	0.064	3.446e-83
DIO2	1.2553	0.064	2.126e-80
MAPK9	1.2553	0.064	1.561e-82
HIST1H3A	1.2553	0.064	8.188e-96
SUZ12	1.2553	0.064	1.613e-82
ABCC10	1.2553	0.064	2.041e-82
SELENOO	1.2553	0.064	3.442e-74
ZFHX4	1.2553	0.064	9.256e-83
NAT6	1.25406	0.065	1.615e-61
NUSAP1	1.24306	0.066	1.429e-80
GTF3A	1.24306	0.066	3.583e-80
TNFRSF1B	1.24306	0.066	4.912e-80
CTNNBL1	1.24306	0.066	6.598e-80
TRUB1	1.24306	0.066	2.874e-75
ANKRD11	1.24306	0.066	4.760e-80
C9orf3	1.24306	0.066	4.636e-80
TEDC2	1.24306	0.066	2.667e-78
RIPOR3	1.24306	0.066	4.104e-66
INMT	1.24306	0.066	9.461e-62
STAM2	1.24306	0.066	6.308e-79
OIP5	1.24306	0.066	3.691e-80
CHST11	1.24306	0.066	7.983e-80
LANCL2	1.24306	0.066	1.920e-79
ZNF652	1.24306	0.066	2.747e-74
C10orf143	1.24304	0.068	5.795e-137
RAP1B	1.24304	0.068	2.512e-114
YIPF1	1.24304	0.068	1.96e-68
ANKRD36	1.24304	0.068	2.361e-96
FABP3	1.24304	0.068	1.736e-71
TXNDC16	1.24304	0.068	1.240e-129
THOC6	1.24304	0.068	1.315e-68
HCFC1R1	1.24304	0.068	1.013e-86
GPR19	1.24304	0.068	6.216e-85
UBXN2B	1.23047	0.07	1.093e-77
AP3M2	1.23047	0.07	1.531e-77
FAM217B	1.23047	0.07	1.708e-78
ZNF675	1.23047	0.07	1.280e-77
CREB1	1.23047	0.07	1.830e-77
MREG	1.23047	0.07	6.565e-78
SYCP2	1.23047	0.07	2.093e-73
ZNF492	1.23047	0.07	5.432e-77
S100A3	1.23047	0.07	1.391e-77
KIF24	1.23047	0.07	1.562e-77
SLC12A2	1.23047	0.07	1.669e-76
NUDT2	1.23047	0.07	1.318e-77
MFSD14C	1.23047	0.07	6.624e-78
VPS33A	1.23047	0.07	2.571e-77
RFTN2	1.23047	0.07	7.274e-78
SMUG1	1.23047	0.07	3.359e-77
CEMIP	1.23047	0.07	2.885e-77
TAF5	1.23047	0.07	3.868e-77
GLCCI1	1.23045	0.071	5.539e-80
R3HDM1	1.23045	0.071	7.483e-82
ZRANB3	1.23045	0.071	1.177e-62
IFITM2	1.22404	0.072	7.098e-57
HYAL3	1.22011	0.072	5.247e-56
PXMP2	1.21751	0.073	9.511e-75
POLE	1.21751	0.073	1.441e-75
FANCA	1.21751	0.073	6.130e-74
KAT7	1.21751	0.073	3.337e-75
CCNK	1.21751	0.073	4.492e-75
CLEC2B	1.21751	0.073	3.943e-75
SETD3	1.21751	0.073	1.149e-74
ADAM15	1.21751	0.073	1.298e-74
ARID4A	1.21751	0.073	5.913e-75
BCAT2	1.21751	0.073	3.709e-75
HIST1H1A	1.21751	0.073	2.829e-75
ARSI	1.21751	0.073	4.669e-58
ZCCHC6	1.21751	0.073	2.044e-69
RTN2	1.21751	0.073	9.485e-75
RNF4	1.21751	0.073	3.566e-75
DDX60	1.21751	0.073	5.245e-75
ADAMTSL1	1.21751	0.073	1.774e-74
CNNM2	1.21748	0.075	1.597e-121
PDIA4	1.21748	0.075	4.829e-64
RAPGEF6	1.21748	0.075	6.324e-98
LMNB1	1.21748	0.075	1.222e-68
TOMM40	1.21748	0.075	7.687e-129
VTN	1.21487	0.075	4.129e-141
PTPN4	1.20415	0.076	1.718e-72
CHCHD10	1.20415	0.076	3.479e-72
ITPR1	1.20415	0.076	1.107e-71
TMEM185B	1.20415	0.076	3.195e-72
PRRT2	1.20415	0.076	1.887e-70
PTGES	1.20415	0.076	1.271e-72
BAG3	1.20415	0.076	4.074e-71
FDX1	1.20415	0.076	1.232e-72
ZHX1-C8orf76	1.20415	0.076	2.88e-72
MARK2	1.20415	0.076	5.506e-72
ZNF334	1.20415	0.076	2.482e-72
PPP2R2A	1.20415	0.076	1.261e-72
DAAM1	1.20415	0.076	2.18e-72
UVSSA	1.20415	0.076	4.080e-72
NCBP3	1.20415	0.076	3.048e-72
PHKG2	1.20412	0.078	2.669e-75
CREBL2	1.20412	0.078	2.811e-46
PLCB1	1.20412	0.078	7.585e-60
NT5DC3	1.20412	0.078	5.493e-105
CTC1	1.20409	0.078	2.427e-68
MAPK8IP3	1.2014	0.078	4.515e-112
ABL1	1.19593	0.078	1.383e-52
PDE6D	1.19036	0.08	1.245e-69
GJC1	1.19036	0.08	8.955e-68
INTS9	1.19036	0.08	7.236e-70
HMBOX1	1.19036	0.08	9.209e-70
VSIG10	1.19036	0.08	1.419e-69
C9orf170	1.19036	0.08	1.607e-69
XRCC2	1.19036	0.08	2.707e-68
UBAC2	1.19036	0.08	9.45e-67
PRRC2C	1.19036	0.08	2.139e-67
COPS7B	1.19036	0.08	5.810e-70
FGF18	1.19036	0.08	2.971e-68
TMEM134	1.19036	0.08	1.687e-69
CHAF1A	1.19036	0.08	9.8e-70
TMEM201	1.19036	0.08	3.016e-69
TRMT2B	1.19036	0.08	1.103e-69
DCAF15	1.19036	0.08	2.313e-68
JADE1	1.19036	0.08	1.246e-69
CRYBG3	1.19036	0.08	3.288e-68
FAM120C	1.19036	0.08	1.196e-69
COL5A3	1.19036	0.08	8.477e-70
GRAMD1C	1.19036	0.08	5.586e-70
VPS9D1	1.19036	0.08	4.110e-70
ZNF276	1.19036	0.08	3.170e-70
PRKAA1	1.19033	0.082	2.041e-83
AP5S1	1.19033	0.082	3.008e-87
NAA38	1.19033	0.082	8.359e-75
CYB5D1	1.19033	0.082	3.468e-102
DCAF1	1.19033	0.082	1.903e-92
CYP46A1	1.18614	0.082	4.363e-76
GPR137C	1.18469	0.083	9.652e-46
P4HA2	1.18184	0.083	1.122e-50
MESD	1.17612	0.084	1.009e-66
RNF2	1.17612	0.084	3.31e-67
NUDT17	1.17612	0.084	6.658e-67
POLR3K	1.17612	0.084	1.527e-67
HUWE1	1.17612	0.084	1.83e-67
XYLT1	1.17612	0.084	6.415e-67
PRR14L	1.17612	0.084	2.18e-67
TRIM27	1.17612	0.084	3.985e-67
SNRNP25	1.17612	0.084	2.311e-67
ADCK5	1.17612	0.084	3.599e-67
PRPF3	1.17612	0.084	4.867e-67
METTL3	1.17612	0.084	1.865e-66
GCFC2	1.17612	0.084	6.116e-67
STKLD1	1.17612	0.084	3.487e-67
TBCE	1.17612	0.084	4.803e-67
NALCN	1.17612	0.084	8.232e-67
PANK1	1.17612	0.084	1.001e-66
MTERF2	1.17612	0.084	1.777e-67
LRP10	1.17612	0.084	1.04e-64
SPAG8	1.17612	0.084	3.407e-67
SURF4	1.17612	0.084	3.773e-67
TADA1	1.17609	0.086	1.992e-78
PCMT1	1.17609	0.086	5.113e-97
ZNF764	1.17609	0.086	1.823e-88
DDX59	1.17609	0.086	1.31e-66
MICALL1	1.16584	0.086	1.560e-142
MAJIN	1.1614	0.088	1.207e-64
ICAM4	1.1614	0.088	1.010e-64
HOOK2	1.1614	0.088	6.768e-65
HLA-E	1.1614	0.088	7.221e-65
GPD1L	1.1614	0.088	1.471e-64
FUT4	1.1614	0.088	1.117e-64
RAB33A	1.1614	0.088	6.665e-65
SFPQ	1.1614	0.088	1.522e-64
SPRYD4	1.1614	0.088	1.379e-64
CEP97	1.1614	0.088	1.119e-63
CLBA1	1.1614	0.088	7.379e-62
TLDC1	1.1614	0.088	9.422e-65
ZNF740	1.1614	0.088	7.699e-65
ZNF593	1.1614	0.088	1.408e-64
LRRC8D	1.1614	0.088	1.999e-64
ZNF596	1.1614	0.088	4.036e-64
INHBA	1.1614	0.088	3.038e-64
ATAD2	1.1614	0.088	2.471e-63
KIF17	1.1614	0.088	1.26e-64
BMP2	1.1614	0.088	1.474e-49
SDR39U1	1.16137	0.09	2.328e-121
AQP11	1.16137	0.09	6.049e-90
CFAP43	1.16137	0.09	2.369e-74
ANKRD36B	1.16137	0.09	2.259e-74
APBA3	1.16134	0.09	8.479e-71
BLOC1S3	1.15987	0.09	3.81e-102
ITGB8	1.15685	0.09	5.549e-113
RAB29	1.14616	0.092	4.556e-62
CAAP1	1.14616	0.092	4.244e-62
CFAP54	1.14616	0.092	3.08e-62
DIAPH1	1.14616	0.092	3.674e-62
OTUD3	1.14616	0.092	1.633e-61
PTPRN	1.14616	0.092	3.171e-60
AAAS	1.14616	0.092	4.318e-62
PPP1CB	1.14616	0.092	4.238e-62
TET3	1.14616	0.092	4.878e-51
SH3PXD2B	1.14616	0.092	4.381e-62
SLC1A4	1.14616	0.092	2.746e-62
UPRT	1.14616	0.092	8.666e-62
BAD	1.14616	0.092	4.343e-61
SLC22A17	1.14616	0.092	3.486e-61
ZNF682	1.14616	0.092	6.877e-62
DHX15	1.14616	0.092	2.988e-62
ZCCHC2	1.14616	0.092	2.687e-60
SSFA2	1.14616	0.092	4.172e-62
MYOF	1.14616	0.092	3.647e-62
ZNF354B	1.14616	0.092	5.164e-62
ZNF251	1.14616	0.092	4.556e-62
NCOR2	1.14616	0.092	1.816e-61
CNOT10	1.14616	0.092	2.140e-61
ELP6	1.14616	0.092	4.010e-62
PTGER4	1.14613	0.094	6.504e-48
TBL2	1.14613	0.094	7.941e-90
CYP2U1	1.14613	0.094	2.486e-59
B3GNT9	1.14613	0.094	4.559e-64
CTNNAL1	1.14613	0.094	1.006e-48
TDRKH	1.14613	0.094	6.799e-109
GLRX5	1.13037	0.096	9.714e-60
C15orf61	1.13037	0.096	2.835e-59
SEPT9	1.13037	0.096	5.194e-54
MIA2	1.13037	0.096	9.495e-57
YIF1A	1.13037	0.096	2.245e-58
PDE3A	1.13037	0.096	3.884e-48
ACER2	1.13037	0.096	9.103e-60
QDPR	1.13037	0.096	1.771e-59
SPOUT1	1.13037	0.096	8.510e-60
GLRB	1.13037	0.096	1.322e-59
JUP	1.13037	0.096	2.102e-55
MST1	1.13037	0.096	6.921e-59
RBMS2	1.13037	0.096	9.184e-60
ADSS	1.13037	0.096	1.234e-59
CCDC117	1.13037	0.096	2.419e-59
SLC16A7	1.13037	0.096	2.517e-59
YLPM1	1.13037	0.096	6.312e-59
SLC29A4	1.13037	0.096	1.172e-59
RNF123	1.13037	0.096	2.255e-59
PFN1	1.13037	0.096	2.352e-59
TMEM39B	1.13037	0.096	3.421e-59
POLG	1.13037	0.096	1.123e-59
HDGFL2	1.13033	0.098	5.025e-95
JAK2	1.13033	0.098	4.136e-36
RMI2	1.13033	0.098	1.255e-64
TTK	1.13033	0.098	1.681e-124
ISCA1	1.13033	0.098	2.82e-102
CCNQ	1.11398	0.1	4.242e-57
SYNGR2	1.11398	0.1	7.714e-57
SPACA5	1.11398	0.1	5.422e-57
ZYG11B	1.11398	0.1	5.468e-57
PRELID3A	1.11398	0.1	4.590e-57
CASS4	1.11398	0.1	4.977e-56
ZNF417	1.11398	0.1	3.096e-57
ZNF182	1.11398	0.1	7.531e-57
ACTRT3	1.11398	0.1	4.962e-57
DCAF5	1.11398	0.1	2.348e-55
PRRX2	1.11398	0.1	4.288e-53
RBM43	1.11398	0.1	7.977e-57
TRAPPC6B	1.11398	0.1	4.824e-57
NSMF	1.11398	0.1	3.310e-57
FJX1	1.11398	0.1	2.875e-57
CBX3	1.11398	0.1	5.968e-57
UNC45A	1.11398	0.1	6.927e-57
HNRNPA2B1	1.11398	0.1	5.13e-57
RNF216	1.11398	0.1	5.897e-57
TIGD3	1.11398	0.1	8.421e-57
CCDC85B	1.11398	0.1	9.9e-47
SLC30A9	1.11398	0.1	4.885e-48
UBE4A	1.11398	0.1	1.272e-56
ESRRA	1.11394	0.103	1.413e-111
CDC25A	1.11394	0.103	7.443e-80
SMPDL3A	1.11394	0.103	6.535e-101
UBE2A	1.11394	0.103	9.087e-122
MCM3	1.11394	0.103	1.759e-109
PKIA	1.11394	0.103	6.562e-55
MAP2K6	1.11394	0.103	1.493e-87
ZSCAN20	1.11394	0.103	1.901e-50
BIRC2	1.11227	0.103	3.836e-54
SAP130	1.11059	0.103	4.277e-42
NINJ1	1.09694	0.105	4.219e-54
CDC25B	1.09694	0.105	6.892e-55
EMSY	1.09694	0.105	1.006e-54
AGTRAP	1.09694	0.105	1.981e-54
MAPK12	1.09694	0.105	4.433e-54
TMEM170A	1.09694	0.105	1.179e-54
VPS51	1.09694	0.105	9.260e-55
RSPH14	1.09694	0.105	1.994e-54
HCST	1.09694	0.105	1.222e-40
STARD7	1.09694	0.105	1.775e-54
POLD2	1.09694	0.105	1.93e-54
NSMCE4A	1.09694	0.105	2.478e-54
RILPL2	1.09694	0.105	1.529e-54
SCO2	1.09694	0.105	1.838e-54
MSMO1	1.09694	0.105	2.87e-54
WASHC2A	1.09694	0.105	4.493e-54
KISS1	1.09694	0.105	2.091e-54
ARMC1	1.09694	0.105	2.888e-54
CENPB	1.09694	0.105	2.977e-54
ZBTB1	1.09694	0.105	6.599e-45
EIF2D	1.09694	0.105	9.154e-55
FBXO10	1.09694	0.105	1.091e-54
MLC1	1.09691	0.107	1.264e-40
PIK3CA	1.09691	0.107	1.329e-84
IFIT3	1.09691	0.107	7.336e-50
MROH8	1.09691	0.107	5.779e-58
PNRC1	1.09691	0.107	1.989e-105
RPN2	1.09691	0.107	1.442e-121
MAGEF1	1.09691	0.107	6.453e-103
ZBTB5	1.09688	0.108	2.208e-89
GPR137	1.09517	0.108	1.400e-54
EIF3G	1.09517	0.108	1.021e-40
TBC1D4	1.0917	0.108	4.777e-116
PLEKHG2	1.08282	0.108	3.56e-39
APRT	1.08091	0.109	3.948e-66
FBXL22	1.07922	0.11	6.301e-52
REL	1.07922	0.11	5.200e-45
PSMB3	1.07922	0.11	7.807e-49
OR2F2	1.07922	0.11	8.282e-52
PRPF18	1.07922	0.11	3.189e-52
OAF	1.07922	0.11	4.889e-45
ZNF30	1.07922	0.11	3.133e-52
SGK3	1.07922	0.11	3.702e-52
TSNARE1	1.07922	0.11	1.969e-51
KPNB1	1.07922	0.11	1.050e-51
TEX22	1.07922	0.11	5.849e-52
ACTL10	1.07922	0.11	5.533e-52
HIST1H4H	1.07922	0.11	2.767e-45
FAM24B	1.07922	0.11	6.269e-52
CCDC167	1.07922	0.11	3.26e-52
TARDBP	1.07922	0.11	2.104e-51
IQSEC3	1.07922	0.11	1.547e-51
PLEKHH2	1.07922	0.11	3.347e-52
SPRYD3	1.07922	0.11	3.142e-52
FANCE	1.07922	0.11	9.179e-52
ERMP1	1.07918	0.112	3.035e-60
NUDT16L1	1.07918	0.112	5.448e-83
SRSF4	1.07918	0.112	7.589e-55
CHAMP1	1.07918	0.112	2.122e-89
DDX50	1.07918	0.112	1.892e-84
ADIPOR2	1.07918	0.112	5.865e-79
NUP98	1.07918	0.112	6.208e-93
PGAP2	1.07918	0.112	1.237e-51
LMCD1	1.07733	0.113	1.722e-50
UBE2Q2	1.06074	0.114	1.242e-49
RPL35A	1.06074	0.114	1.072e-49
PPP1R16A	1.06074	0.114	1.362e-49
HIST1H2BM	1.06074	0.114	1.609e-49
ALKBH7	1.06074	0.114	1.578e-49
CCDC74B	1.06074	0.114	1.776e-49
HIST1H2AJ	1.06074	0.114	1.138e-49
SPIRE2	1.06074	0.114	2.606e-47
CIPC	1.06074	0.114	1.62e-49
RMND5B	1.06074	0.114	1.061e-48
VCAM1	1.06074	0.114	1.598e-49
NR2C2AP	1.06074	0.114	9.243e-50
SPAG7	1.06074	0.114	9.926e-50
HAUS1	1.06074	0.114	1.746e-49
PLBD2	1.06074	0.114	1.422e-49
DMAC2	1.06074	0.114	1.696e-49
PES1	1.06074	0.114	3.262e-49
E2F6	1.06074	0.114	2.085e-49
IQCG	1.06074	0.114	9.058e-50
HIST1H3I	1.0607	0.116	2.023e-96
TCEANC	1.0607	0.116	1.314e-106
MARS2	1.0607	0.116	1.949e-62
PIP4K2B	1.0607	0.116	2.871e-87
NDUFA6	1.0607	0.116	6.222e-135
DUSP23	1.0607	0.116	3.311e-81
WDR34	1.0607	0.116	9.846e-64
CCDC32	1.0607	0.116	1.449e-67
ZNF367	1.0607	0.116	3.519e-73
CTH	1.0607	0.116	1.622e-125
TRAPPC6A	1.06066	0.117	3.911e-100
TRAF4	1.05881	0.117	1.92e-64
FCHSD2	1.04532	0.117	2.153e-56
NOL4L	1.04143	0.119	7.202e-47
ANKRD37	1.04143	0.119	5.085e-47
RUVBL2	1.04143	0.119	2.305e-47
GYS1	1.04143	0.119	3.405e-47
KMT2B	1.04143	0.119	1.181e-46
DHODH	1.04143	0.119	3.679e-47
WDR70	1.04143	0.119	5.159e-47
YEATS4	1.04143	0.119	4.971e-47
MARCKSL1	1.04143	0.119	2.746e-47
SPC24	1.04143	0.119	3.301e-47
WASHC2C	1.04143	0.119	8.579e-47
DDR2	1.04143	0.119	8.98e-47
FZD9	1.04143	0.119	2.886e-47
ZNF862	1.04143	0.119	4.585e-47
CLDN23	1.04143	0.119	8.310e-40
CDC37	1.04143	0.119	4.440e-45
COMMD3	1.04143	0.119	7.405e-46
ARHGEF37	1.04139	0.12	2.184e-83
POU2F1	1.04139	0.12	3.718e-59
USP28	1.04139	0.12	8.661e-64
ADAM10	1.04139	0.12	3.336e-80
PLCXD2	1.04139	0.12	3.3e-60
EBAG9	1.04139	0.12	6.151e-91
PFAS	1.04135	0.121	3.344e-51
MRPL54	1.03539	0.121	1.037e-57
UBC	1.03342	0.121	1.913e-34
VMA21	1.03141	0.121	4.204e-55
USP9X	1.02942	0.121	4.24e-34
SAC3D1	1.02123	0.122	1.580e-44
RGS2	1.02123	0.122	1.154e-42
LRP6	1.02123	0.122	5.545e-39
CCNB1IP1	1.02123	0.122	1.791e-44
MLF1	1.02119	0.123	8.399e-69
PCGF6	1.02119	0.123	2.516e-53
NGLY1	1.02119	0.123	1.296e-57
ZNF808	1.02119	0.123	1.459e-80
PRR14	1.02119	0.123	4.636e-97
TOR1AIP1	1.02119	0.123	7.700e-52
TFCP2	1.02119	0.123	1.98e-58
TCP11L2	1.02115	0.123	5.688e-79
DDI2	1.01912	0.123	6.447e-62
RARG	1.0128	0.123	1.222e-40
SPRY3	1.01077	0.124	9.634e-33
WDR31	1.00221	0.124	1.974e-82
SGPL1	1.00004	0.124	4.183e-42
HINT3	1.00004	0.124	2.099e-42
CEP135	1.00004	0.124	1.026e-69
RNF41	1.00004	0.124	4.824e-42
PITPNM1	1.00004	0.124	4.063e-42
ZNF331	1	0.125	1.49e-81
CHCHD6	1	0.125	1.584e-76
TSPAN12	1	0.125	2.929e-71
CASC4	1	0.125	5.337e-94
MAP3K14	1	0.125	4.353e-119
ZDHHC14	1	0.125	1.036e-41

## Sheet: NucS9
gene	S10_log10FC	S10_log10FC_percentage(descending)	S10_pval
PCBD1	1.88977	0	0.e+00
TMEM164	1.88507	0	0.e+00
FAM222A	1.87589	0	0.e+00
NECTIN1	1.87368	0	0.e+00
PPP2R2C	1.8608	0	0.e+00
LINGO1	1.84122	0.001	0.e+00
PDK3	1.83732	0.001	0.e+00
MYLIP	1.83366	0.001	0.e+00
RETREG1	1.83181	0.001	0.e+00
CRYBG1	1.83126	0.001	6.429e-256
ZNF423	1.83044	0.001	0.e+00
POU3F1	1.82407	0.001	0.e+00
CCL1	1.82361	0.001	0.e+00
TAGAP	1.82111	0.002	9.922e-253
C15orf53	1.81105	0.002	0.e+00
MAPK8	1.80949	0.002	9.657e-239
AFTPH	1.80847	0.002	0.e+00
CRB2	1.80594	0.002	0.e+00
STRBP	1.80592	0.002	0.e+00
CASZ1	1.80071	0.002	2.078e-298
SMG7	1.79964	0.002	6.699e-260
ZNRF2	1.79866	0.003	0.e+00
IYD	1.79511	0.003	1.238e-293
DUSP4	1.79428	0.003	1.136e-265
SYT13	1.79225	0.003	1.257e-281
GFRA2	1.78975	0.003	2.489e-304
TMCC3	1.78733	0.003	7.019e-290
FOXO6	1.78723	0.003	4.079e-263
SEC14L1	1.78718	0.003	3.246e-295
GATA6	1.78664	0.003	7.667e-251
TRMT9B	1.78551	0.004	9.427e-292
NCBP2L	1.7849	0.004	2.210e-276
MYB	1.7797	0.004	4.860e-255
SLC35B4	1.77544	0.004	4.742e-231
SUPT20HL2	1.77472	0.004	1.235e-248
PELI1	1.77406	0.004	3.566e-252
ICOS	1.77205	0.004	1.091e-253
UNC5B	1.77182	0.004	8.568e-301
CELF4	1.76917	0.005	0.e+00
RASGEF1A	1.76554	0.005	9.54e-246
SOX13	1.76543	0.005	2.589e-263
NTF3	1.76433	0.005	1.703e-217
RNF19A	1.75929	0.005	3.233e-237
KCNK12	1.75918	0.005	2.928e-268
PGM2	1.75902	0.005	6.651e-246
CADM1	1.75724	0.005	8.386e-264
DIS3L2	1.75712	0.006	1.206e-250
NFE2L3	1.75644	0.006	1.23e-262
VDAC1	1.75526	0.006	1.3e-286
PTCH1	1.75487	0.006	9.752e-242
LRRC55	1.75426	0.006	2.359e-270
GOLGA7	1.75382	0.006	1.61e-275
DISP3	1.75245	0.006	4.813e-256
XPO7	1.75159	0.006	7.915e-273
DAPL1	1.74566	0.006	3.968e-245
CTTNBP2NL	1.74525	0.007	1.770e-226
ETV3	1.74442	0.007	9.465e-282
SC5D	1.74436	0.007	5.465e-243
FNDC1	1.74303	0.007	1.531e-234
IGLL5	1.74222	0.007	7.31e-261
EGFL6	1.73986	0.007	6.583e-260
ALX4	1.73798	0.007	4.445e-250
HSPA9	1.73687	0.007	3.503e-263
ZMAT4	1.73668	0.008	6.036e-270
OTOF	1.73653	0.008	1.102e-285
GALNT10	1.73648	0.008	9.737e-212
C2orf70	1.73615	0.008	1.879e-259
ZNF157	1.73276	0.008	3.475e-246
FXYD4	1.73199	0.008	8.364e-245
LANCL2	1.73183	0.008	2.248e-230
GPR55	1.73133	0.008	8.093e-231
PTPN4	1.73119	0.009	7.326e-201
SLC6A19	1.7304	0.009	8.259e-273
GADD45G	1.73038	0.009	3.689e-267
SLC12A7	1.7302	0.009	4.017e-249
POU2F1	1.7262	0.009	1.616e-237
KDM7A	1.72609	0.009	8.819e-196
TCF7	1.72531	0.009	7.859e-157
PIAS1	1.72506	0.009	1.629e-241
MYC	1.72505	0.009	2.075e-218
SPESP1	1.72493	0.01	7.406e-321
LDLRAD3	1.72338	0.01	1.682e-254
MAFB	1.71989	0.01	1.384e-231
SORBS2	1.71989	0.01	1.635e-245
TNPO3	1.71907	0.01	4.986e-289
TSPAN33	1.71905	0.01	5.527e-239
SORL1	1.71877	0.01	2.702e-194
COPS8	1.71864	0.01	1.272e-220
BCL2L14	1.71852	0.011	1.204e-241
AKAP12	1.7156	0.011	5.971e-209
SUPT20HL1	1.7153	0.011	3.311e-227
INPP5D	1.71513	0.011	4.262e-231
ARAP3	1.71206	0.011	5.644e-226
NEU2	1.71148	0.011	1.363e-225
TSC22D3	1.71141	0.011	2.636e-237
CHRNA9	1.70984	0.011	3.351e-259
FRMPD2	1.70902	0.012	1.583e-235
VWA5B1	1.70864	0.012	5.742e-207
SLC24A5	1.70544	0.012	7.327e-214
REPS2	1.70373	0.012	8.755e-284
RBBP7	1.70373	0.012	2.840e-288
TPRG1	1.70279	0.012	1.09e-238
ATP6AP2	1.70278	0.012	8.060e-285
FAM178B	1.70179	0.012	1.473e-210
CD82	1.70159	0.012	1.120e-145
BRD7	1.69926	0.013	3.801e-192
SUCO	1.6974	0.013	2.543e-295
PIGC	1.69734	0.013	4.135e-267
ALPI	1.69733	0.013	9.803e-249
C2orf72	1.69726	0.013	4.129e-166
GPR37L1	1.69524	0.013	1.155e-197
FHL3	1.69299	0.013	2.003e-216
COL26A1	1.69295	0.013	1.158e-185
MID2	1.69284	0.014	9.053e-202
IL36B	1.69249	0.014	2.674e-201
MLN	1.6908	0.014	2.598e-193
MPC1L	1.69075	0.014	3.011e-192
NGEF	1.68711	0.014	4.629e-154
CEP295	1.6868	0.014	2.821e-202
ZCCHC2	1.68578	0.014	1.776e-146
RAB12	1.68555	0.014	2.653e-238
ELAC2	1.68537	0.015	4.300e-195
PRSS56	1.68405	0.015	2.011e-183
DDX3X	1.6834	0.015	2.179e-227
CLCN5	1.68339	0.015	7.302e-218
PLA2G2C	1.68266	0.015	2.7e-182
FIS1	1.68223	0.015	1.467e-210
AGAP1	1.68212	0.015	1.001e-183
ZBTB43	1.68173	0.015	1.767e-232
LGALSL	1.68171	0.015	5.129e-183
LOC102724957	1.68096	0.016	2.180e-238
CRMP1	1.68089	0.016	2.310e-150
RCSD1	1.68052	0.016	3.26e-161
EDA	1.68029	0.016	1.140e-247
LPIN1	1.68024	0.016	6.602e-171
NFYA	1.67988	0.016	1.477e-230
PRSS3	1.67915	0.016	1.878e-201
RYBP	1.67653	0.016	1.242e-191
CUX1	1.67554	0.017	1.476e-205
SLC25A33	1.67473	0.017	8.149e-224
PSD4	1.67297	0.017	6.957e-173
IL36A	1.67264	0.017	1.4e-177
GRHL2	1.6714	0.017	1.367e-156
SLC6A18	1.67076	0.017	1.188e-189
IFFO2	1.67039	0.017	7.453e-168
C18orf12	1.66786	0.017	7.568e-225
SEPT10	1.66723	0.018	3.684e-195
CHRND	1.66719	0.018	1.188e-168
ADRB1	1.66619	0.018	3.868e-166
PTPN3	1.66342	0.018	8.503e-183
TMX1	1.66246	0.018	4.771e-173
LEMD2	1.66232	0.018	2.996e-157
MSH6	1.66095	0.018	1.082e-208
CAMK1G	1.6608	0.018	3.279e-207
MMAB	1.66015	0.018	5.857e-171
OTUD6A	1.65958	0.019	1.553e-192
SHROOM4	1.65957	0.019	1.104e-190
MSI2	1.65913	0.019	8.239e-197
MAX	1.65912	0.019	9.886e-200
STT3B	1.65895	0.019	3.442e-197
BMP15	1.65889	0.019	3.653e-205
GALNT2	1.65875	0.019	4.520e-224
HBS1L	1.65867	0.019	1.038e-212
GALNTL5	1.65718	0.02	2.533e-242
PHLPP1	1.65664	0.02	2.213e-168
SLC16A2	1.65623	0.02	4.721e-173
PHF21B	1.65584	0.02	2.789e-216
STEAP3	1.6556	0.02	8.084e-245
VTCN1	1.65556	0.02	3.381e-199
SLC14A2	1.65518	0.02	1.729e-185
PAX6	1.65489	0.02	1.142e-165
SIAH2	1.65481	0.021	3.064e-199
UBASH3B	1.65365	0.021	1.54e-181
WNK1	1.65326	0.021	2.179e-194
GRHL3	1.65315	0.021	3.603e-162
ITPKB	1.65217	0.021	3.227e-217
USP9X	1.65189	0.021	1.802e-179
UBAC2	1.65147	0.021	1.321e-171
BOD1L2	1.65099	0.021	1.205e-156
CD40LG	1.65021	0.021	4.14e-225
TRIM46	1.64863	0.022	6.099e-189
MSX2	1.64822	0.022	2.724e-203
ZBTB7C	1.64817	0.022	1.877e-127
SEMA4D	1.64797	0.022	2.886e-179
HUNK	1.6478	0.022	3.847e-158
PTP4A3	1.64688	0.022	1.746e-202
AGGF1	1.6459	0.022	5.618e-191
IGSF9	1.64476	0.022	6.510e-196
CHD6	1.64165	0.023	1.312e-218
ATP1A1	1.64145	0.023	6.716e-179
CD247	1.64074	0.023	1.118e-182
MCUR1	1.64029	0.023	1.05e-181
SLC35G4	1.63986	0.023	1.764e-208
YAE1D1	1.63905	0.023	5.951e-263
C18orf21	1.63885	0.023	4.054e-201
NEDD4L	1.63841	0.023	1.483e-193
GPR45	1.63791	0.024	8.412e-176
LYZL1	1.63676	0.024	9.210e-198
PAGE4	1.63621	0.024	7.207e-125
GRPEL1	1.63478	0.024	5.13e-114
CLDN15	1.6322	0.024	1.124e-193
ARHGEF4	1.63186	0.024	6.635e-188
DYNC1I2	1.6313	0.024	1.809e-178
GNAS	1.63114	0.024	6.905e-143
LAMTOR5	1.63037	0.024	2.153e-159
APOBEC2	1.62992	0.025	1.468e-240
HSPB3	1.62978	0.025	2.284e-164
TMEM154	1.62836	0.025	1.598e-191
ARFIP1	1.62832	0.025	2.901e-167
CTLA4	1.62657	0.025	5.725e-239
JAM3	1.62635	0.025	1.074e-151
ARHGAP36	1.62506	0.025	1.153e-135
ZNF622	1.62484	0.025	1.359e-172
SMO	1.62459	0.026	5.779e-97
HECW1	1.62292	0.026	3.850e-157
TBRG4	1.62245	0.026	1.130e-189
RNF182	1.62242	0.026	5.707e-112
FAM46C	1.62223	0.026	1.582e-228
FAM114A2	1.62128	0.026	6.259e-200
S100A10	1.62118	0.026	2.955e-197
ELFN1	1.62065	0.026	8.752e-180
ANP32A	1.62039	0.027	4.359e-76
PAK3	1.62038	0.027	7.534e-163
SPATA3	1.62023	0.027	3.016e-206
EXTL3	1.61924	0.027	2.317e-150
RASGRP1	1.61909	0.027	1.497e-106
PSMB2	1.61875	0.027	2.488e-230
TMEM97	1.61806	0.027	3.186e-177
WAC	1.618	0.027	1.086e-166
LONRF2	1.61797	0.027	3.555e-203
RELL1	1.61495	0.028	4.715e-137
USP27X	1.61492	0.028	9.947e-177
SMYD2	1.61413	0.028	5.718e-163
HES1	1.61362	0.028	1.012e-170
IQSEC1	1.6135	0.028	9.642e-121
TRPM1	1.61114	0.028	5.538e-184
EGR2	1.611	0.028	1.198e-182
GUCA2B	1.60972	0.028	7.932e-212
C5orf64	1.6088	0.029	1.135e-162
CHST10	1.60782	0.029	2.372e-147
ADCYAP1R1	1.60686	0.029	2.666e-160
TJAP1	1.60484	0.029	7.292e-120
NOL4L	1.60375	0.029	8.366e-162
DELE1	1.60361	0.029	6.454e-172
CTDP1	1.60318	0.029	6.519e-143
LMO4	1.60314	0.029	2.485e-208
GDNF	1.60255	0.029	1.201e-94
TCEAL7	1.60165	0.03	2.305e-160
TNFSF11	1.60152	0.03	6.515e-185
UMPS	1.60145	0.03	1.976e-106
COCH	1.6014	0.03	4.949e-164
GPR173	1.60126	0.03	4.961e-213
SHISAL1	1.60105	0.03	1.17e-122
ATP6V1G1	1.60065	0.03	7.663e-202
WHRN	1.60064	0.03	1.956e-155
MKL2	1.60059	0.031	4.061e-186
MVB12B	1.60048	0.031	2.755e-216
TRIM2	1.60018	0.031	7.04e-163
LOC101927844	1.60016	0.031	4.246e-234
PHF24	1.60012	0.031	1.72e-187
CCR1	1.5999	0.031	3.451e-144
SRD5A3	1.59948	0.031	2.497e-160
CDK13	1.59922	0.031	8.956e-199
LMX1B	1.59918	0.032	7.086e-141
BTRC	1.59911	0.032	5.324e-187
ARPC2	1.59871	0.032	9.922e-203
ATRNL1	1.59863	0.032	1.39e-118
C5orf15	1.59846	0.032	6.810e-162
SF3A3	1.59843	0.032	1.867e-151
BARX2	1.59835	0.032	4.640e-121
WDR41	1.59787	0.032	1.608e-166
BCL11B	1.5972	0.032	1.256e-145
TAGLN2	1.59709	0.033	4.408e-136
CTNNBL1	1.59703	0.033	3.648e-167
CCR5	1.59584	0.033	1.894e-149
HHAT	1.59546	0.033	5.283e-162
TCERG1	1.5953	0.033	2.429e-167
BOC	1.59508	0.033	1.917e-156
IL36G	1.59504	0.033	3.198e-170
FCHSD1	1.59488	0.033	1.998e-141
ADO	1.59461	0.034	2.597e-131
BEX4	1.59461	0.034	9.779e-170
EPHB2	1.5938	0.034	1.824e-170
SLAMF9	1.59284	0.034	4.592e-186
KDM3A	1.59231	0.034	9.959e-162
EPHB1	1.59178	0.034	5.283e-157
SMCO4	1.59175	0.034	2.088e-119
ETV3L	1.59052	0.034	2.545e-55
ERI1	1.59049	0.035	1.194e-178
PNOC	1.59018	0.035	1.425e-161
ZNF318	1.58976	0.035	1.227e-176
REPS1	1.58973	0.035	1.641e-161
ZNF706	1.58929	0.035	2.723e-164
CPNE5	1.58865	0.035	9.898e-184
FBP1	1.5875	0.035	1.092e-181
C9orf3	1.58749	0.035	3.601e-173
ALDH1B1	1.58736	0.035	5.731e-129
SEC62	1.58721	0.036	2.092e-132
EPC2	1.58714	0.036	1.871e-161
FUBP3	1.58618	0.036	1.243e-192
PDCL3	1.58616	0.036	1.161e-174
EIF4EBP1	1.58547	0.036	2.524e-177
CREG1	1.58525	0.036	2.908e-207
RSPH3	1.58521	0.036	2.192e-141
KIRREL1	1.58478	0.036	1.792e-205
LGR6	1.5829	0.037	1.646e-154
VSIG1	1.58282	0.037	1.285e-181
PRRT4	1.58279	0.037	3.384e-102
GINS4	1.58243	0.037	6.621e-152
GPA33	1.58188	0.037	3.434e-137
C1QL2	1.58181	0.037	9.294e-166
HILPDA	1.58162	0.037	7.184e-193
AKAP6	1.58146	0.037	5.554e-169
ANK1	1.58121	0.038	2.608e-143
TDRD3	1.58085	0.038	2.292e-135
MTF2	1.58031	0.038	1.028e-173
LSG1	1.58013	0.038	6.382e-94
VWA3B	1.57995	0.038	1.388e-157
TMEM131	1.57992	0.038	5.591e-180
GMPR	1.5799	0.038	6.271e-155
CCR2	1.57963	0.038	3.278e-169
GOT1L1	1.5793	0.038	3.883e-155
LRRC31	1.57849	0.039	7.686e-134
HPCAL1	1.57817	0.039	1.228e-159
GML	1.57816	0.039	2.37e-162
SEMA4C	1.57807	0.039	1.532e-119
RPL11	1.57803	0.039	8.53e-194
MRPS15	1.5776	0.039	5.708e-175
DNAH14	1.57719	0.039	4.535e-158
ZNF703	1.57697	0.039	2.518e-141
PPP2R2A	1.57582	0.04	8.214e-145
PSMD1	1.57527	0.04	4.360e-120
RGS8	1.57501	0.04	7.891e-124
CLDN14	1.57448	0.04	2.710e-180
OSCP1	1.57441	0.04	3.484e-146
IFNGR1	1.5736	0.04	7.729e-148
FAM124A	1.57314	0.04	6.300e-83
XPNPEP2	1.57269	0.04	6.911e-151
PPT1	1.57246	0.041	6.203e-196
RLF	1.57244	0.041	2.53e-196
LMX1A	1.57223	0.041	3.754e-200
NYX	1.57221	0.041	1.299e-165
PDE8B	1.57166	0.041	4.608e-131
TNFAIP1	1.5716	0.041	2.943e-136
NACAD	1.57124	0.041	1.013e-154
TSPYL2	1.57116	0.041	1.936e-176
ZBED3	1.57094	0.041	5.133e-189
CHRNG	1.57074	0.042	1.003e-141
PAGE1	1.57054	0.042	1.506e-150
NPL	1.57027	0.042	2.338e-111
TCEAL8	1.56991	0.042	2.125e-124
TMEM45B	1.56969	0.042	4.244e-135
ETF1	1.56951	0.042	3.141e-150
TAB2	1.5695	0.042	9.493e-133
GRIP2	1.5694	0.042	3.737e-202
CHRNB3	1.56855	0.043	5.29e-166
RHOU	1.56824	0.043	1.989e-147
DYRK2	1.5682	0.043	9.619e-170
LRPPRC	1.56725	0.043	4.438e-146
SLURP1	1.567	0.043	8.282e-157
TCEAL9	1.56685	0.043	2.753e-136
PAPSS1	1.56592	0.043	6.17e-82
MINDY4	1.5659	0.043	1.396e-163
CRHR2	1.56588	0.044	6.756e-159
PLXNA4	1.56493	0.044	5.163e-168
TM9SF2	1.56446	0.044	1.671e-176
CCDC167	1.56432	0.044	2.787e-102
PDIA6	1.56304	0.044	2.401e-159
KCNF1	1.56258	0.044	1.506e-120
EFNB1	1.56233	0.044	5.759e-92
SLC25A4	1.56186	0.044	1.301e-100
GREB1	1.56172	0.044	5.632e-185
E2F6	1.56122	0.045	3.743e-183
SGMS2	1.55939	0.045	1.192e-157
SIRT5	1.5579	0.045	3.793e-195
TMEM268	1.55771	0.045	2.354e-136
RBM33	1.55703	0.045	1.085e-139
ACTL8	1.55627	0.045	1.367e-193
MFHAS1	1.55619	0.045	2.524e-122
SH3PXD2B	1.55616	0.045	3.798e-167
HEPHL1	1.55538	0.046	1.178e-154
GRHPR	1.55525	0.046	1.154e-191
SSTR4	1.55493	0.046	1.814e-107
NAT2	1.55437	0.046	7.501e-105
RFC3	1.55406	0.046	1.338e-110
METTL2B	1.55328	0.046	1.451e-142
ASIP	1.55286	0.046	2.458e-98
SORCS2	1.5528	0.046	5.700e-163
NDFIP1	1.55242	0.047	2.847e-129
ETV6	1.55185	0.047	2.159e-134
CIB4	1.55083	0.047	2.361e-140
UCN3	1.55039	0.047	5.962e-122
FRMPD3	1.55003	0.047	4.875e-120
GNPDA1	1.54992	0.047	4.085e-152
OLA1	1.5497	0.047	2.060e-173
SP9	1.54944	0.047	3.139e-157
PKDCC	1.54941	0.048	4.423e-158
GPR78	1.54941	0.048	1.274e-141
C2orf91	1.54935	0.048	3.797e-139
CCR3	1.54893	0.048	3.016e-154
ANXA3	1.54864	0.048	9.755e-112
GTF3A	1.54818	0.048	1.878e-110
INSIG1	1.54796	0.048	6.007e-179
RBM28	1.54739	0.048	8.206e-76
FYCO1	1.54717	0.048	1.213e-117
UBL3	1.54683	0.049	1.006e-117
TSPO2	1.5466	0.049	1.793e-190
LSM6	1.54646	0.049	9.844e-162
CSF3R	1.54644	0.049	8.078e-201
SNCB	1.54617	0.049	2.943e-120
SNRK	1.5459	0.049	1.833e-174
PDZD2	1.54578	0.049	2.307e-179
DROSHA	1.54575	0.049	5.505e-112
MEIS1	1.54562	0.05	6.706e-101
REEP1	1.54553	0.05	1.163e-85
CNPY1	1.54531	0.05	3.185e-120
IGSF9B	1.54523	0.05	6.474e-169
LRRN2	1.54516	0.05	6.937e-162
SLC1A1	1.54494	0.05	3.070e-117
APLN	1.54477	0.05	8.568e-128
MOGAT3	1.54454	0.05	3.403e-126
CROCC2	1.54432	0.05	9.040e-193
EIF2S2	1.5443	0.051	1.161e-159
KIF1A	1.54428	0.051	4.110e-117
ZFP41	1.54381	0.051	2.749e-150
SIX3	1.54353	0.051	3.442e-147
CDK1	1.54343	0.051	8.742e-146
ERVMER34-1	1.54204	0.051	3.173e-158
NHS	1.54193	0.051	1.998e-121
PPP2R5C	1.54169	0.051	4.835e-155
IGBP1	1.54143	0.052	2.116e-131
SASH3	1.54094	0.052	9.626e-130
KIF13B	1.54074	0.052	2.492e-158
PSMB7	1.5405	0.052	2.253e-148
EXOC4	1.54039	0.052	1.322e-156
PLOD3	1.54025	0.052	4.256e-168
ZNF81	1.53952	0.052	6.717e-126
ABCC5	1.53905	0.052	1.574e-137
MRPL36	1.53845	0.053	2.572e-131
FGR	1.53805	0.053	1.345e-109
FAM76A	1.53802	0.053	2.714e-122
FAM205C	1.53801	0.053	7.975e-155
DNAJB5	1.538	0.053	7.496e-148
ERLIN2	1.53794	0.053	1.138e-115
IL1RN	1.53789	0.053	4.561e-154
GPR160	1.53778	0.053	1.239e-96
LYPD2	1.53748	0.053	9.785e-154
EFR3B	1.53703	0.054	8.795e-159
DNAJC27	1.53701	0.054	7.18e-172
PSMG3	1.5369	0.054	2.999e-95
PLS3	1.53629	0.054	7.624e-151
LUZP1	1.53585	0.054	2.472e-115
CPEB4	1.53583	0.054	1.766e-126
CHST3	1.53527	0.054	1.931e-105
CUTA	1.53514	0.054	1.998e-124
FAM46B	1.53457	0.055	1.524e-159
PPP1R14C	1.53456	0.055	1.696e-119
RBM15	1.53389	0.055	1.277e-123
TSPAN18	1.53361	0.055	3.642e-99
GPR20	1.53357	0.055	1.586e-179
LINC01638	1.53334	0.055	1.559e-92
PLOD1	1.53316	0.055	3.41e-173
NPPA	1.53316	0.055	3.403e-145
MTHFR	1.53312	0.056	1.297e-98
GPR6	1.53275	0.056	6.403e-110
LRP8	1.53274	0.056	2.831e-161
STARD8	1.5326	0.056	3.764e-128
NME6	1.53251	0.056	4.736e-129
PCGF5	1.53144	0.056	2.017e-112
FAM69B	1.53133	0.056	1.94e-119
C6orf89	1.53126	0.056	1.492e-101
MED12L	1.53056	0.056	6.073e-132
NOL7	1.53037	0.057	2.343e-125
MGLL	1.5302	0.057	4.462e-168
INMT	1.53019	0.057	9.906e-166
TWIST2	1.5301	0.057	2.505e-90
KBTBD12	1.52997	0.057	8.881e-81
EPAS1	1.52976	0.057	6.291e-141
DNAJC5B	1.52964	0.057	2.060e-146
CTNNB1	1.52926	0.057	1.188e-168
ZCCHC14	1.52914	0.058	1.128e-123
NOS1AP	1.52853	0.058	3.995e-134
KLHL6	1.52839	0.058	2.256e-140
KLHL24	1.52838	0.058	4.227e-160
NMS	1.52808	0.058	1.292e-119
PTPRS	1.52781	0.058	6.433e-143
CCRL2	1.52675	0.058	4.331e-130
HCRTR1	1.52662	0.058	1.447e-109
RGS16	1.52648	0.059	1.298e-93
HECA	1.52604	0.059	1.727e-144
IFNLR1	1.52598	0.059	1.126e-129
RUSC2	1.52598	0.059	1.747e-166
NTPCR	1.5259	0.059	1.341e-138
NKD1	1.52533	0.059	4.664e-81
LAPTM5	1.52529	0.059	9.066e-141
TRIM63	1.52529	0.059	1.120e-125
RRS1	1.52508	0.059	2.710e-116
ATP2B2	1.5245	0.06	1.955e-200
PSCA	1.52433	0.06	6.106e-114
FAM160A1	1.52397	0.06	1.178e-144
MAP1B	1.52384	0.06	5.135e-102
C2orf76	1.52342	0.06	3.135e-172
KCNS3	1.52284	0.06	5.629e-144
PSAP	1.52278	0.06	5.804e-150
TMCO4	1.52276	0.06	9.839e-154
OTUD3	1.52273	0.061	2.165e-144
MPEG1	1.52211	0.061	9.782e-150
HDAC3	1.52208	0.061	6.186e-99
RIBC1	1.5216	0.061	1.117e-134
IQSEC2	1.52157	0.061	1.316e-159
TINAGL1	1.5214	0.061	2.824e-76
CCNG2	1.52107	0.061	2.613e-171
UBE3C	1.52075	0.061	4.285e-129
KNG1	1.52052	0.062	1.336e-129
RAMP3	1.5205	0.062	8.464e-171
RHOBTB2	1.52039	0.062	6.879e-173
PEBP4	1.51974	0.062	1.981e-174
ZNF330	1.51918	0.062	1.820e-117
KDM5B	1.51918	0.062	7.208e-169
RNF150	1.51911	0.062	1.884e-150
EIF4E2	1.51859	0.062	5.659e-123
CEP85	1.517	0.062	1.984e-134
CLRN1	1.51652	0.063	1.021e-100
SPINK8	1.51652	0.063	6.196e-159
SMC6	1.51644	0.063	1.539e-108
PHOX2B	1.5163	0.063	1.414e-160
NFIB	1.51623	0.063	6.838e-116
SLURP2	1.51618	0.063	6.128e-139
ZNF697	1.51602	0.063	9.154e-169
PHGDH	1.51599	0.063	3.512e-167
CCNI	1.51541	0.064	2.472e-159
SLC16A10	1.51536	0.064	4.729e-169
STK26	1.51469	0.064	2.589e-124
TOP1MT	1.51467	0.064	3.112e-148
VIRMA	1.51416	0.064	8.499e-147
ESRP1	1.51415	0.064	4.617e-161
S1PR3	1.51407	0.064	5.021e-128
C9orf47	1.51407	0.064	1.609e-129
ARG1	1.51402	0.065	1.329e-124
HEXB	1.51339	0.065	1.847e-137
IL22RA1	1.51331	0.065	9.149e-94
CSTF2	1.51282	0.065	8.234e-121
KLF3	1.51227	0.065	1.502e-126
RALY	1.51207	0.065	7.108e-132
SYTL4	1.51172	0.065	3.301e-119
NKX6-3	1.51128	0.065	1.230e-120
HDAC6	1.5112	0.065	2.468e-124
TMEM37	1.51115	0.066	1.025e-146
DEFB135	1.51064	0.066	2.619e-154
U2SURP	1.51064	0.066	2.234e-120
JADE3	1.51055	0.066	2.758e-116
ABCC10	1.5097	0.066	1.003e-169
CPZ	1.50962	0.066	5.150e-122
ZNF593	1.50958	0.066	1.894e-96
EGFL7	1.50899	0.066	1.338e-151
NACC2	1.50891	0.067	9.288e-136
C3orf80	1.50876	0.067	8.248e-166
HSP90AB1	1.50833	0.067	1.006e-160
PSMD2	1.50804	0.067	3.155e-84
TNKS2	1.50792	0.067	9.658e-115
PSEN2	1.50756	0.067	1.039e-103
KRBOX4	1.50736	0.067	4.792e-125
ULBP3	1.50732	0.067	1.236e-145
IL6R	1.50722	0.068	3.481e-126
FGD4	1.50661	0.068	5.348e-104
XCR1	1.50632	0.068	4.827e-138
CTIF	1.50611	0.068	8.104e-74
LYNX1	1.50538	0.068	1.683e-148
C2orf40	1.5052	0.068	2.539e-136
RNF14	1.50507	0.068	1.181e-130
PCDH1	1.50507	0.068	1.961e-164
C13orf42	1.505	0.068	1.153e-180
CCDC174	1.50375	0.069	2.592e-106
ATF3	1.50341	0.069	3.43e-111
ARHGAP5	1.50337	0.069	1.326e-114
BSDC1	1.5031	0.069	1.992e-137
FBP2	1.50286	0.069	8.704e-109
FAM69A	1.50281	0.069	5.809e-99
STOX2	1.50262	0.069	3.602e-104
FAM110D	1.5026	0.069	2.302e-101
KCNJ15	1.50248	0.07	4.224e-76
TRAF3IP1	1.50213	0.07	4.491e-126
AK4	1.50154	0.07	1.779e-113
KLRG2	1.50144	0.07	1.251e-152
RASL11B	1.50083	0.07	1.608e-94
GATA1	1.49988	0.07	5.585e-133
SLC16A4	1.49977	0.07	2.629e-125
BEX3	1.49904	0.07	8.675e-110
TCEAL5	1.49903	0.071	1.788e-134
PCM1	1.49824	0.071	2.599e-116
C1orf21	1.49816	0.071	5.266e-156
ATP11B	1.49726	0.071	7.411e-88
PREB	1.4971	0.071	1.166e-158
ZNRF4	1.49703	0.071	1.952e-81
RXRA	1.49632	0.071	4.085e-107
PODXL	1.49609	0.071	1.943e-112
HTR1D	1.49609	0.071	1.2e-143
WDR91	1.49557	0.072	2.772e-97
TMEM184A	1.49554	0.072	1.846e-68
BBX	1.49514	0.072	1.011e-138
SPON1	1.49513	0.072	5.586e-69
FRMPD1	1.49456	0.072	2.019e-124
RYR3	1.49411	0.072	6.512e-119
NR5A2	1.49402	0.072	1.052e-112
GABRP	1.49392	0.072	5.419e-160
FBXO10	1.4939	0.073	9.661e-150
TOMM5	1.49385	0.073	4.217e-153
ZDHHC14	1.49375	0.073	2.321e-163
TMEM242	1.49372	0.073	1.797e-144
KIT	1.4937	0.073	9.633e-117
ACOT13	1.4937	0.073	2.17e-139
TMEM151B	1.49336	0.073	3.016e-91
KIAA0319	1.49272	0.073	1.165e-152
MAGEB3	1.49245	0.074	2.134e-118
NPPB	1.49216	0.074	2.110e-142
SLC50A1	1.49147	0.074	1.114e-140
DCST2	1.49145	0.074	3.364e-122
EFNA1	1.49143	0.074	1.134e-142
MTX1	1.4914	0.074	1.616e-100
PSMA2	1.49073	0.074	2.186e-104
LBX1	1.49065	0.074	7.863e-119
FHL1	1.49045	0.074	4.565e-61
IGF2R	1.49016	0.075	2.185e-80
CDKN2AIP	1.48944	0.075	9.527e-142
GPBAR1	1.48903	0.075	1.071e-130
C1D	1.48835	0.075	5.843e-158
NANOS1	1.48833	0.075	6.767e-94
PNO1	1.4883	0.075	2.428e-141
DMBX1	1.4877	0.075	9.452e-111
TAF1B	1.48744	0.075	6.365e-145
MAGEB4	1.48693	0.076	4.527e-111
MAGEB1	1.48686	0.076	5.441e-108
MUC4	1.48673	0.076	5.503e-162
MRPL14	1.4867	0.076	2.973e-132
SLC29A1	1.48669	0.076	5.499e-160
S100A11	1.48653	0.076	4.616e-109
ZMIZ1	1.4853	0.076	3.995e-152
ELOA	1.48528	0.076	8.639e-123
PCOLCE2	1.48512	0.077	1.685e-121
CD83	1.48495	0.077	3.74e-143
TEX13B	1.48458	0.077	6.312e-140
KCNJ9	1.48413	0.077	2.09e-52
HSD3B1	1.484	0.077	2.482e-145
PRR30	1.48376	0.077	2.213e-155
GALR1	1.4829	0.077	8.298e-86
LYAR	1.48276	0.077	1.227e-138
NSG1	1.48274	0.077	2.844e-138
PPARGC1B	1.48262	0.078	1.136e-74
SEC61A1	1.48242	0.078	8.227e-175
ALG6	1.48233	0.078	4.062e-119
ADHFE1	1.48164	0.078	5.026e-105
TNPO1	1.4816	0.078	2.920e-104
CDKN3	1.47989	0.078	2.456e-87
PLEKHG1	1.47888	0.078	1.941e-120
RMND5B	1.47877	0.078	3.891e-139
AWAT2	1.47862	0.079	1.047e-139
YPEL5	1.4778	0.079	6.421e-163
MCM3	1.47769	0.079	6.171e-144
PAQR8	1.47767	0.079	7.005e-143
CHST11	1.47711	0.079	6.471e-120
RNASEL	1.47695	0.079	1.192e-99
LY6H	1.47676	0.079	2.699e-101
MAGEB2	1.47661	0.079	1.089e-130
TCTE1	1.47637	0.08	6.973e-115
AARS2	1.47635	0.08	9.588e-125
CDC5L	1.47635	0.08	3.037e-131
MYMX	1.47632	0.08	2.312e-155
CCDC93	1.47622	0.08	3.143e-123
FAM13B	1.47621	0.08	4.486e-142
GM2A	1.47576	0.08	5.154e-127
INSIG2	1.47553	0.08	1.871e-164
AHDC1	1.47476	0.08	1.122e-96
KDM1A	1.4741	0.081	2.747e-108
ARL8B	1.47395	0.081	1.376e-134
DENND2D	1.47368	0.081	2.066e-85
NUP210	1.47363	0.081	1.992e-125
DHX15	1.4733	0.081	4.099e-125
PEX3	1.47321	0.081	1.726e-139
TARDBP	1.47308	0.081	3.55e-89
HEBP2	1.473	0.081	9.403e-150
MAL	1.47268	0.082	5.142e-244
JPH3	1.47176	0.082	2.681e-74
TERT	1.47156	0.082	1.359e-118
RFTN1	1.47125	0.082	5.532e-126
SLC5A3	1.47054	0.082	1.418e-118
ADRB3	1.47004	0.082	3.569e-128
FIBCD1	1.46998	0.082	1.617e-128
LAMC3	1.46991	0.082	3.875e-130
DAB2IP	1.46962	0.083	5.286e-65
EIF2B5	1.46938	0.083	4.65e-96
NXF3	1.46889	0.083	3.840e-107
PLA2G2F	1.46875	0.083	4.729e-130
ZBTB34	1.46816	0.083	1.017e-67
CAD	1.46808	0.083	2.44e-149
CGREF1	1.46808	0.083	3.765e-107
ATRAID	1.46807	0.083	1.258e-151
MID1IP1	1.46798	0.083	1.999e-110
BICDL1	1.46731	0.084	3.272e-97
CBWD2	1.46667	0.084	1.142e-87
INTU	1.46636	0.084	3.711e-107
CARTPT	1.46593	0.084	5.22e-122
PIFO	1.46577	0.084	3.171e-72
PDCD1	1.46564	0.084	1.619e-78
N4BP3	1.46559	0.084	6.982e-145
PAX5	1.46543	0.084	3.369e-137
ZCCHC7	1.46538	0.085	1.04e-118
GLOD5	1.46523	0.085	1.499e-119
FOXI3	1.46512	0.085	6.645e-96
USP46	1.46415	0.085	6.409e-122
SMIM23	1.46413	0.085	1.32e-86
TBC1D8	1.46409	0.085	7.546e-137
CNOT11	1.46406	0.085	1.017e-105
BSND	1.46364	0.085	1.942e-109
CCDC69	1.46283	0.086	1.343e-131
CLDN24	1.46258	0.086	1.698e-92
SLC30A5	1.46244	0.086	5.899e-103
HNF1B	1.46079	0.086	9.501e-100
RBM19	1.45997	0.086	7.393e-196
CRIP3	1.45811	0.086	1.870e-54
GORASP2	1.4579	0.086	8.550e-133
NAT16	1.4577	0.086	2.075e-72
ALDH1L1	1.45765	0.086	1.970e-108
CBX3	1.45756	0.087	1.425e-118
CXCR1	1.45696	0.087	4.323e-146
PALM2	1.4569	0.087	2.18e-90
TMEM250	1.45629	0.087	5.473e-142
ZAN	1.45576	0.087	2.664e-96
TFR2	1.45548	0.087	1.047e-92
PLA2G5	1.45521	0.087	4.526e-97
ATG4A	1.45445	0.087	8.745e-96
ITGA6	1.45417	0.088	6.905e-88
ZBTB8B	1.45405	0.088	1.362e-128
ECE2	1.45378	0.088	1.858e-94
GPATCH4	1.45294	0.088	3.05e-110
PPM1K	1.45289	0.088	4.923e-116
HERC6	1.45284	0.088	2.046e-87
ADRA2C	1.45168	0.088	1.727e-85
FAM229A	1.45156	0.088	7.213e-104
CHIA	1.45134	0.088	2.673e-146
SLC1A3	1.45025	0.089	4.476e-84
GLRA4	1.44977	0.089	2.688e-129
POMC	1.44957	0.089	7.278e-138
CTSB	1.44874	0.089	3.92e-72
TMA7	1.44869	0.089	2.048e-106
MYEOV	1.44866	0.089	1.01e-99
SULT1C4	1.4486	0.089	3.981e-108
MEGF10	1.44817	0.089	4.242e-64
RUNX3	1.44803	0.09	3.151e-99
ANKRD39	1.44759	0.09	7.699e-90
DOCK1	1.44733	0.09	2.299e-114
NINJ2	1.44688	0.09	3.353e-76
NBPF3	1.44658	0.09	7.266e-91
GLI4	1.4456	0.09	1.68e-85
ERI3	1.44556	0.09	4.562e-128
RNF220	1.44526	0.09	3.208e-132
KRBA1	1.44515	0.091	6.454e-122
SPATA31E1	1.445	0.091	2.753e-56
BTBD11	1.44492	0.091	8.271e-117
TEX44	1.44448	0.091	4.007e-121
PCSK6	1.44326	0.091	1.737e-121
STX11	1.44297	0.091	8.185e-61
SYT6	1.44251	0.091	4.502e-136
CYSLTR2	1.44243	0.091	3.442e-118
C3orf56	1.44232	0.091	3.519e-106
CNKSR1	1.44113	0.092	7.378e-86
CLEC2L	1.441	0.092	6.416e-123
CLDN22	1.4408	0.092	1.451e-88
HRG	1.43981	0.092	7.045e-122
TBCCD1	1.43977	0.092	1.129e-119
MLANA	1.43976	0.092	8.746e-135
ERMP1	1.43973	0.092	6.95e-136
SULT1C2	1.43963	0.092	5.152e-116
RTL9	1.4396	0.093	2.507e-110
AMMECR1	1.43959	0.093	2.902e-100
CPSF6	1.43932	0.093	8.55e-106
LOC101928120	1.43922	0.093	1.068e-123
KCNN3	1.43921	0.093	2.025e-117
MTCH1	1.43881	0.093	1.633e-111
SLC35F6	1.4384	0.093	1.476e-89
MAS1	1.43824	0.093	2.726e-110
TCEAL4	1.43821	0.094	1.612e-120
TNIK	1.43813	0.094	1.079e-87
TEX37	1.43796	0.094	1.704e-101
PNKD	1.43781	0.094	3.033e-112
CST7	1.4377	0.094	1.124e-105
THPO	1.43748	0.094	7.155e-103
TMSB15B	1.4374	0.094	1.945e-112
QRFP	1.43739	0.094	2.482e-69
BEGAIN	1.43718	0.094	2.961e-130
CD2	1.4371	0.095	1.944e-107
IGSF3	1.43708	0.095	6.701e-113
FAM183A	1.43664	0.095	4.154e-129
HTR3E	1.43637	0.095	8.072e-127
ATRIP	1.43632	0.095	1.123e-91
SNX2	1.43629	0.095	9.548e-115
RCC2	1.43545	0.095	1.956e-67
ARHGEF10L	1.43543	0.095	1.925e-124
IL36RN	1.43505	0.096	3.390e-87
DSP	1.43396	0.096	2.544e-87
WDR53	1.43366	0.096	7.449e-116
RPL7A	1.43351	0.096	8.092e-108
ZNF484	1.4322	0.096	2.793e-128
FGD3	1.43215	0.096	2.358e-129
SHISAL2A	1.43186	0.096	2.071e-112
ZCCHC11	1.43185	0.096	9.256e-126
TRIM43B	1.43162	0.097	1.498e-97
TRIM43	1.43162	0.097	2.398e-87
TEX51	1.43154	0.097	2.121e-103
CTXN3	1.43095	0.097	3.059e-93
IGFBP2	1.43064	0.097	2.331e-131
PDLIM5	1.43061	0.097	4.513e-105
CCR9	1.42959	0.097	4.655e-103
SLC6A20	1.42956	0.097	2.278e-77
EPB41L4B	1.42956	0.097	6.901e-116
ABLIM2	1.42951	0.098	5.065e-89
GRPR	1.42922	0.098	7.838e-116
NRIP1	1.42907	0.098	4.020e-112
HLA-DPA1	1.4288	0.098	2.408e-84
GPBP1	1.4286	0.098	6.472e-105
TLR3	1.42847	0.098	2.032e-116
CACHD1	1.42817	0.098	1.426e-118
ILKAP	1.42771	0.098	1.419e-75
REELD1	1.42753	0.099	1.163e-62
CTXND1	1.42732	0.099	2.034e-102
C1QB	1.42661	0.099	3.012e-107
NMUR1	1.42646	0.099	4.275e-119
SYN2	1.42612	0.099	8.960e-86
IQGAP3	1.42604	0.099	2.068e-123
PCSK9	1.42586	0.099	7.769e-85
FOXO4	1.42553	0.099	1.801e-102
ESRRB	1.42545	0.1	1.081e-110
C4orf45	1.42516	0.1	1.015e-121
RAPGEF2	1.42514	0.1	7.222e-120
MAP3K1	1.4247	0.1	1.328e-86
CLDN10	1.4242	0.1	6.78e-121
C8orf86	1.42313	0.1	4.861e-99
GADL1	1.42308	0.1	7.067e-95
PLA2G2D	1.42297	0.1	1.142e-61
RAB40A	1.42269	0.1	4.729e-121
EPB41	1.42221	0.101	9.883e-66
FRMD1	1.42215	0.101	1.871e-108
LRRC2	1.42174	0.101	2.067e-116
ZC3H12A	1.42144	0.101	2.856e-91
VEGFA	1.42137	0.101	2.862e-121
MRPS18A	1.42134	0.101	8.464e-119
REL	1.42053	0.101	2.283e-115
LARS2	1.4205	0.101	2.709e-96
ZFX	1.42038	0.102	3.105e-128
KCNK3	1.42002	0.102	1.701e-104
NOTCH1	1.419	0.102	4.599e-80
COL14A1	1.41891	0.102	4.301e-98
HPGDS	1.41888	0.102	6.975e-110
NR4A3	1.41832	0.102	3.105e-108
LHFPL5	1.41767	0.102	4.779e-93
ST6GAL1	1.41767	0.102	5.265e-112
USP47	1.41765	0.103	4.215e-118
DCX	1.41716	0.103	1.138e-96
RGS6	1.41667	0.103	6.109e-99
DBT	1.41629	0.103	3.768e-85
CDC14A	1.41629	0.103	2.802e-122
SERTM2	1.41592	0.103	1.356e-92
GPIHBP1	1.41571	0.103	5.907e-107
GALNT11	1.41567	0.103	9.463e-53
LY6D	1.41537	0.103	5.464e-123
SPATA12	1.41501	0.104	6.060e-117
WRN	1.41486	0.104	2.903e-98
CFAP57	1.41451	0.104	3.014e-112
RNF212	1.41439	0.104	1.139e-123
TMEM158	1.414	0.104	5.999e-74
PTPN7	1.41357	0.104	3.489e-124
SFXN1	1.41347	0.104	3.801e-111
PRDX4	1.41318	0.104	3.211e-122
PXYLP1	1.41293	0.105	1.245e-103
CDK5R2	1.41286	0.105	9.159e-103
FAM155B	1.41276	0.105	3.595e-75
KCNMA1	1.41273	0.105	3.777e-62
UBE2E1	1.41246	0.105	2.851e-102
HDAC11	1.41234	0.105	5.342e-102
RAB9B	1.41223	0.105	6.013e-75
PAPOLG	1.41219	0.105	1.673e-58
HTRA3	1.41212	0.106	3.525e-60
LRCH1	1.41184	0.106	7.009e-111
HSD17B8	1.41143	0.106	1.899e-115
SLC39A7	1.41142	0.106	8.563e-119
ABHD6	1.41108	0.106	2.085e-105
MAPKAPK3	1.41071	0.106	1.844e-49
C1QTNF7	1.41009	0.106	1.189e-78
NRROS	1.40961	0.106	6.121e-109
RAPGEF1	1.40895	0.106	4.711e-125
CKS1B	1.40877	0.107	7.863e-89
ALK	1.40853	0.107	8.061e-201
SLC2A1	1.40849	0.107	4.546e-118
STK35	1.40766	0.107	6.678e-133
FBLN2	1.40765	0.107	4.013e-89
FBXW12	1.40761	0.107	4.359e-111
UBXN10	1.40751	0.107	2.275e-56
IMPDH1	1.40739	0.107	1.389e-116
TCEAL3	1.40719	0.108	1.537e-102
TTC39C	1.40717	0.108	3.614e-87
TMEM61	1.40708	0.108	5.007e-103
DHCR24	1.40703	0.108	1.529e-95
SMYD5	1.40702	0.108	2.073e-78
RAB11FIP5	1.40697	0.108	6.892e-106
NRF1	1.4069	0.108	2.553e-81
CHRNA2	1.40599	0.108	1.060e-36
OLFML2B	1.4057	0.109	1.595e-104
EXOC1L	1.40552	0.109	3.504e-64
SMAD5	1.40543	0.109	1.272e-114
ARL8A	1.40468	0.109	5.705e-106
PROP1	1.40432	0.109	7.555e-41
SCARA5	1.40411	0.109	2.97e-105
CIT	1.40391	0.109	1.687e-113
PLB1	1.4037	0.109	6.081e-123
DES	1.40298	0.109	4.208e-64
IL12RB2	1.40286	0.11	3.623e-122
ELP3	1.40257	0.11	1.728e-57
MBP	1.40243	0.11	2.132e-76
NEK6	1.40218	0.11	2.52e-103
DGKG	1.40195	0.11	6.628e-126
IL1R2	1.40183	0.11	4.787e-106
ABLIM1	1.40154	0.11	1.954e-90
NOTO	1.40107	0.11	1.54e-84
MAP3K4	1.39986	0.111	1.837e-119
DCSTAMP	1.39979	0.111	1.777e-62
MORF4L2	1.39957	0.111	6.967e-94
SCARA3	1.39954	0.111	3.52e-55
PLP1	1.39928	0.111	2.413e-115
KLF4	1.39827	0.111	2.693e-77
SLC25A43	1.39815	0.111	1.096e-99
ENHO	1.39763	0.111	1.392e-97
EIF3M	1.39709	0.112	1.264e-102
PGLYRP3	1.39707	0.112	7.803e-92
S100A7A	1.39702	0.112	1.384e-110
MATN1	1.39702	0.112	4.494e-111
RING1	1.39693	0.112	1.610e-110
HEMK1	1.39665	0.112	2.810e-116
HRCT1	1.39625	0.112	4.750e-123
SPAG8	1.39623	0.112	7.851e-77
FAM221B	1.39623	0.112	9.631e-90
HINT2	1.39623	0.112	6.604e-80
SPAAR	1.39622	0.113	5.408e-123
PKD2	1.39543	0.113	5.328e-66
PRR18	1.39508	0.113	1.085e-57
GSX1	1.3948	0.113	1.157e-77
AGL	1.39393	0.113	2.137e-113
FRRS1	1.39393	0.113	3.314e-118
ACSL3	1.3937	0.113	3.280e-74
RHBDD2	1.39264	0.114	7.614e-97
CCL26	1.39261	0.114	4.012e-107
SAG	1.39175	0.114	7.082e-60
CHST2	1.39171	0.114	1.19e-111
CACNA2D2	1.39159	0.114	7.718e-114
ZBTB8A	1.39141	0.114	5.590e-79
POLR1E	1.39106	0.114	6.163e-49
HPSE	1.39083	0.114	7.706e-103
C10orf142	1.39078	0.115	9.285e-94
FETUB	1.39072	0.115	2.533e-119
CRYGS	1.39071	0.115	1.684e-98
DMRTB1	1.39055	0.115	1.677e-114
IL1RAPL2	1.39039	0.115	3.072e-44
ARMCX5	1.39037	0.115	2.01e-97
ARMCX5-GPRASP2	1.3903	0.115	9.783e-97
FZD7	1.39021	0.115	1.303e-72
NSUN7	1.39003	0.115	3.434e-118
ACOT11	1.39002	0.116	2.177e-90
MFSD4A	1.38993	0.116	4.083e-73
PTGFRN	1.3894	0.116	1.562e-97
DHX9	1.38888	0.116	3.321e-70
OSR2	1.38842	0.116	1.549e-83
AGPAT2	1.3884	0.116	2.796e-80
C10orf126	1.38803	0.116	2.279e-94
KPNA7	1.38764	0.117	8.454e-103
ARPC1A	1.38764	0.117	2.587e-80
CDYL	1.38678	0.117	8.443e-69
SLC35G5	1.38634	0.117	3.099e-83
SLC25A37	1.38591	0.117	1.888e-91
ENTPD4	1.38584	0.117	2.333e-121
OLIG3	1.38575	0.117	1.026e-82
ATP1B3	1.38537	0.117	2.247e-113
METAP2	1.38534	0.117	1.154e-85
C1QA	1.38503	0.118	1.492e-80
TMEM206	1.38496	0.118	3.486e-85
TEX15	1.38484	0.118	5.432e-74
NET1	1.38443	0.118	2.507e-71
IL1F10	1.38416	0.118	1.490e-78
PLA2G2A	1.38403	0.118	3.798e-95
FGD5	1.38371	0.118	1.233e-98
FBXL2	1.38258	0.118	3.499e-116
SUSD5	1.38254	0.118	3.608e-110
PSMD14	1.38231	0.119	1.402e-114
PURB	1.38222	0.119	3.485e-119
CCM2	1.3822	0.119	6.322e-98
SLC30A2	1.38218	0.119	5.135e-61
MRPS22	1.38182	0.119	5.639e-40
PPP2R5A	1.38176	0.119	8.197e-100
BCAN	1.38061	0.119	1.120e-86
SRRM3	1.38045	0.119	9.381e-109
JAKMIP1	1.38032	0.12	6.131e-69
WFS1	1.38027	0.12	6.428e-123
MYOT	1.38008	0.12	4.744e-77
SST	1.37994	0.12	5.681e-72
KAT6A	1.37898	0.12	1.836e-152
AP3M2	1.37885	0.12	1.746e-53
HES6	1.37858	0.12	2.743e-106
ARHGEF7	1.37823	0.12	1.873e-56
WSB1	1.37823	0.12	3.267e-99
SPATS1	1.37813	0.121	1.239e-110
TCP1	1.37783	0.121	1.523e-75
ARID1A	1.37745	0.121	7.395e-70
ZFAND2A	1.37701	0.121	9.005e-91
NFASC	1.37683	0.121	1.267e-74
APPL1	1.37663	0.121	9.381e-114
IL17RD	1.3766	0.121	3.489e-105
MED12	1.37658	0.121	3.122e-94
EPO	1.3765	0.122	9.869e-85
TMEM8B	1.37563	0.122	6.101e-113
TLN1	1.37559	0.122	5.278e-115
NPR2	1.37559	0.122	4.331e-117
INPP5A	1.37557	0.122	3.044e-51
GBA2	1.37557	0.122	1.618e-116
MSMP	1.37557	0.122	7.127e-117
MAGI3	1.37521	0.122	1.797e-57
TPM2	1.37521	0.122	5.396e-79
FAM105A	1.37517	0.123	5.272e-88
POLG	1.37504	0.123	1.56e-108
FAM189A2	1.37433	0.123	1.414e-113
C15orf39	1.37311	0.123	2.774e-79
FAM102B	1.37306	0.123	8.101e-112
CNKSR3	1.37306	0.123	3.133e-56
SIL1	1.37288	0.123	1.463e-108
MATR3	1.37286	0.124	1.454e-99
RALA	1.37166	0.124	7.426e-79
RHPN1	1.3716	0.124	1.253e-98
CUL1	1.3712	0.124	2.284e-95
ABCD3	1.37103	0.124	2.306e-92
IFT22	1.37101	0.124	8.971e-116
SFT2D1	1.37098	0.124	6.532e-103
OMA1	1.37077	0.124	2.595e-88
HNRNPAB	1.37055	0.124	4.811e-93
CMTM8	1.37053	0.125	5.039e-102
GPRIN1	1.37048	0.125	8.418e-34
ZNF618	1.37044	0.125	1.443e-83
RNF186	1.37033	0.125	2.604e-108
TMEM33	1.36974	0.125	1.408e-93
TSPAN7	1.36909	0.125	7.980e-66
IFNA1	1.36782	0.125	3.473e-94
SELENOP	1.3678	0.125	4.356e-88
DRD1	1.36745	0.126	5.676e-92
FKBP5	1.36721	0.126	9.125e-75
PLPBP	1.36676	0.126	1.729e-84
RP2	1.36668	0.126	3.085e-104
SLC9A7	1.36668	0.126	3.918e-99
MAGED2	1.36659	0.126	5.494e-73
SYTL5	1.36655	0.126	1.129e-84
PLEKHG3	1.36654	0.126	6.556e-108
GADD45A	1.36652	0.127	4.516e-78
MBNL3	1.36652	0.127	1.828e-78
CLPSL1	1.36592	0.127	8.796e-92
CHI3L1	1.36592	0.127	5.501e-81
MELK	1.36571	0.127	1.865e-102
PER2	1.36547	0.127	8.079e-115
OR9Q1	1.36382	0.127	1.527e-81
SURF2	1.36378	0.127	1.294e-98
SLC35B2	1.36354	0.127	1.227e-60
NFKBIE	1.3635	0.128	1.351e-69
AMOTL1	1.36337	0.128	2.526e-37
RHD	1.36292	0.128	1.402e-86
DPYSL5	1.36275	0.128	1.038e-86
ZNF696	1.36269	0.128	2.532e-63
DLD	1.36254	0.128	3.162e-109
PTPRN	1.36244	0.128	2.585e-96
C3orf49	1.36243	0.128	3.856e-68
CDK9	1.36195	0.129	6.178e-104
MAN2B2	1.36188	0.129	3.106e-67
TMEM163	1.36163	0.129	8.569e-70
ENOX2	1.36122	0.129	1.173e-87
TRMT12	1.36101	0.129	1.204e-90
ABRACL	1.36097	0.129	1.875e-112
TMEM65	1.36095	0.129	1.112e-80
DCLK1	1.36063	0.129	4.875e-83
RNF139	1.36061	0.13	1.849e-69
HELT	1.36039	0.13	9.192e-86
MAL2	1.36012	0.13	2.058e-76
SLC26A3	1.35999	0.13	4.785e-132
SOD3	1.35999	0.13	4.507e-72
GATA4	1.3594	0.13	6.048e-107
PGLYRP4	1.35925	0.13	2.684e-119
CLPSL2	1.35915	0.13	4.099e-91
LOXL2	1.35835	0.13	1.973e-84
NEMP2	1.35818	0.131	3.219e-100
SMARCA2	1.35818	0.131	1.532e-61
NAB1	1.35816	0.131	7.067e-73
S100A7	1.35811	0.131	3.951e-118
CXCR2	1.35725	0.131	4.569e-60
MRPL9	1.35692	0.131	1.554e-91
FPGS	1.35687	0.131	1.335e-97
MYBPH	1.35675	0.131	8.461e-71
XPA	1.35662	0.132	3.031e-66
MAN1C1	1.35591	0.132	2.676e-59
LY6K	1.35585	0.132	1.412e-68
ZNF362	1.35539	0.132	1.899e-75
TRIM62	1.35539	0.132	9.449e-103
IL22RA2	1.35507	0.132	4.482e-81
PIK3AP1	1.35501	0.132	1.186e-77
ATG16L1	1.3538	0.132	5.805e-110
SNX18	1.35357	0.133	4.741e-68
SH3BGRL3	1.35332	0.133	4.736e-96
CCDC25	1.3532	0.133	7.586e-95
MYOM3	1.35305	0.133	6.825e-77
PBK	1.35297	0.133	1.084e-110
DNAJC13	1.35266	0.133	3.548e-92
LAPTM4A	1.35251	0.133	2.291e-83
GPD2	1.35212	0.133	1.063e-96
NR4A2	1.35207	0.133	2.622e-81
GRXCR2	1.35137	0.134	1.845e-105
IQCF3	1.35079	0.134	4.577e-94
ARID5A	1.35077	0.134	4.409e-40
KLHL9	1.3506	0.134	4.608e-112
CATSPER4	1.35009	0.134	1.447e-70
BRS3	1.34972	0.134	2.364e-90
SRRM1	1.3497	0.134	4.499e-77
TNP1	1.34945	0.134	2.756e-79
EP300	1.3491	0.135	1.077e-78
FGFR3	1.34891	0.135	4.648e-95
TMEM129	1.34889	0.135	3.4e-103
SLBP	1.34887	0.135	2.034e-101
MTDH	1.34873	0.135	2.013e-109
SLC51A	1.34862	0.135	2.552e-57
AP1S1	1.34836	0.135	9.192e-52
TMEM141	1.34807	0.135	4.966e-52
SLC25A48	1.34803	0.136	1.202e-121
ACTL6B	1.34749	0.136	4.362e-80
ACSL6	1.34708	0.136	6.13e-90
C1QC	1.3469	0.136	5.307e-90
WDR48	1.346	0.136	8.788e-60
SCN11A	1.346	0.136	1.57e-84
LRRC8B	1.34598	0.136	7.470e-98
MINOS1-NBL1	1.34596	0.136	4.714e-95
SPATA46	1.34553	0.136	1.159e-73
RTKN2	1.34506	0.137	7.207e-91
POGZ	1.34506	0.137	6.808e-99
CGN	1.34498	0.137	5.78e-105
TMEM199	1.34496	0.137	6.584e-92
TUFT1	1.34496	0.137	6.051e-98
ROR1	1.34449	0.137	3.813e-119
ZNF638	1.34431	0.137	2.444e-83
CSF2	1.34414	0.137	1.740e-103
ASIC2	1.3441	0.138	3.231e-93
ERAS	1.34364	0.138	3.817e-84
PAFAH2	1.34361	0.138	1.443e-55
HCG22	1.34355	0.138	4.93e-69
STK3	1.34343	0.138	2.422e-52
TTI2	1.34323	0.138	7.39e-67
ZFR	1.34296	0.138	3.600e-103
MUL1	1.34248	0.138	1.770e-100
PNRC1	1.34232	0.139	3.796e-53
AGXT	1.34201	0.139	1.573e-111
THNSL2	1.34191	0.139	4.980e-99
NFYC	1.34187	0.139	1.067e-65
GPR61	1.34155	0.139	4.044e-76
GATAD1	1.34143	0.139	9.989e-105
USP1	1.34141	0.139	6.995e-104
DMAP1	1.34104	0.139	4.352e-81
COQ2	1.34062	0.139	1.394e-49
RAET1L	1.34007	0.14	1.348e-27
ANXA6	1.34003	0.14	4.24e-43
TCEAL1	1.33999	0.14	2.719e-62
HTATSF1	1.33979	0.14	1.544e-83
FAM107A	1.33802	0.14	1.981e-80
PAGE5	1.33784	0.14	6.967e-54
OGDH	1.33764	0.14	3.261e-82
ARHGEF18	1.33764	0.14	6.067e-91
RABGAP1L	1.33748	0.141	1.834e-68
SLC41A1	1.3372	0.141	4.597e-90
RPL39L	1.3363	0.141	1.085e-91
IP6K3	1.3357	0.141	2.971e-52
SETBP1	1.33544	0.141	7.821e-90
ASH2L	1.33457	0.141	7.954e-61
CLCA1	1.33377	0.141	5.937e-87
ODF2L	1.33375	0.141	7.821e-94
IQCF6	1.33369	0.142	6.981e-91
GHSR	1.33298	0.142	3.310e-102
CLCN2	1.33286	0.142	1.396e-80
NCK2	1.3328	0.142	6.701e-70
ZNF365	1.3323	0.142	1.875e-54
ZDHHC9	1.33191	0.142	8.039e-96
ASAP1	1.33179	0.142	1.332e-81
SLC34A2	1.33147	0.142	2.865e-85
FYB1	1.33145	0.142	3.124e-102
TRIM67	1.3312	0.143	8.510e-65
UTS2	1.33116	0.143	1.174e-105
PRRC1	1.33035	0.143	2.859e-118
VIPR1	1.33029	0.143	3.348e-77
TMEM174	1.33007	0.143	2.574e-104
PLEKHG4B	1.32995	0.143	1.849e-85
PSMG4	1.32993	0.143	1.12e-86
MAOA	1.32982	0.143	1.148e-47
POU4F3	1.32942	0.144	1.079e-98
SPR	1.32938	0.144	2.268e-68
ACPP	1.3293	0.144	5.659e-71
HRH1	1.32919	0.144	2.205e-66
GPR137B	1.32879	0.144	3.158e-83
NID1	1.32879	0.144	4.983e-83
TCHHL1	1.32799	0.144	7.885e-73
RAB11FIP1	1.32793	0.144	5.605e-43
NEURL1B	1.32781	0.145	1.161e-105
TMEM201	1.3276	0.145	5.983e-85
MTA3	1.32728	0.145	8.173e-64
COX7A2L	1.32722	0.145	1.339e-89
SUB1	1.3272	0.145	9.842e-80
BTG2	1.32689	0.145	5.413e-51
CLPTM1L	1.32672	0.145	3.839e-95
SERTAD4	1.32658	0.145	4.56e-86
AKR1D1	1.32642	0.145	2.993e-98
CREB3L2	1.32638	0.146	7.291e-102
GVQW3	1.32621	0.146	6.496e-74
IL3	1.32619	0.146	6.409e-99
RCBTB2	1.32615	0.146	2.055e-76
SARM1	1.32615	0.146	3.988e-78
MGST2	1.32615	0.146	8.315e-90
KDM8	1.32584	0.146	5.121e-80
CHD7	1.3258	0.146	5.390e-89
HACD4	1.32574	0.147	2.445e-63
BCLAF1	1.32517	0.147	1.344e-101
PRDM11	1.32515	0.147	3.289e-70
MTFR2	1.32513	0.147	7.685e-92
MAGEB17	1.32502	0.147	7.708e-80
LCOR	1.325	0.147	3.778e-38
SPIDR	1.32441	0.147	1.896e-73
SNTB1	1.32416	0.147	7.566e-33
CCDC166	1.3241	0.147	9.243e-93
AADACL3	1.32406	0.148	2.371e-64
DHRS3	1.32406	0.148	1.625e-79
CAPN7	1.32397	0.148	1.587e-78
TMEM128	1.32305	0.148	1.488e-48
NT5C1B	1.32288	0.148	2.743e-61
TUBB2A	1.32269	0.148	1.382e-79
CKS2	1.32187	0.148	4.200e-71
RAB1A	1.32185	0.149	6.591e-101
ACTR2	1.32185	0.149	1.294e-53
OBP2A	1.32183	0.149	3.226e-64
SHC3	1.32181	0.149	1.484e-72
ALPPL2	1.32168	0.149	1.01e-100
S100A8	1.32164	0.149	9.606e-56
CFAP100	1.32158	0.149	7.221e-72
EFHD1	1.32149	0.149	2.127e-47
TMEM44	1.32112	0.149	4.705e-34
SMLR1	1.32037	0.15	1.591e-92
LEPROTL1	1.32033	0.15	1.341e-49
TANK	1.31979	0.15	2.082e-69
FCGR2A	1.31977	0.15	3.025e-83
H1FX	1.31965	0.15	1.331e-98
DMGDH	1.31948	0.15	4.392e-66
IFNA8	1.31934	0.15	8.447e-63
EPHB3	1.31925	0.15	8.552e-49
LOC100131107	1.31833	0.15	9.641e-61
ATXN10	1.31825	0.151	2.783e-87
EXTL1	1.31817	0.151	1.257e-54
TRIT1	1.31798	0.151	5.302e-88
S100A7L2	1.31783	0.151	2.411e-72
VANGL1	1.31777	0.151	3.777e-96
POP7	1.31775	0.151	3.514e-82
PTRH1	1.31758	0.151	2.415e-94
TOR2A	1.31754	0.151	2.005e-97
DOCK5	1.31748	0.152	3.108e-44
MAMLD1	1.31721	0.152	9.828e-71
MFSD2A	1.31719	0.152	4.49e-82
MNX1	1.3171	0.152	2.455e-78
TMEM9	1.31696	0.152	7.160e-54
SSR3	1.31681	0.152	3.320e-73
HYPM	1.31666	0.152	1.167e-81
VWA5B2	1.31658	0.152	4.778e-86
EEF1AKMT4	1.31654	0.153	7.265e-84
SH3RF2	1.31643	0.153	8.35e-105
PRELID2	1.31633	0.153	1.956e-42
BMP6	1.31616	0.153	6.999e-60
STKLD1	1.31547	0.153	1.055e-88
ABO	1.31542	0.153	3.666e-98
CXCR3	1.31511	0.153	5.105e-96
CXorf49	1.31509	0.153	6.871e-75
SDE2	1.31477	0.153	1.373e-97
RBSN	1.31471	0.154	1.212e-52
NELFA	1.31469	0.154	3.619e-91
TDRKH	1.31458	0.154	2.537e-105
CTXN2	1.31446	0.154	6.798e-66
BMPER	1.31446	0.154	1.920e-51
SPP1	1.31439	0.154	5.618e-62
MGST3	1.31404	0.154	1.554e-138
IFNA6	1.31383	0.154	1.556e-96
SCAF4	1.3138	0.155	2.052e-89
ACOX2	1.31334	0.155	1.253e-60
JRK	1.31309	0.155	3.241e-59
MAGED1	1.313	0.155	3.204e-83
ARID1B	1.31254	0.155	6.390e-73
UTP14A	1.31233	0.155	1.501e-94
ANKRD23	1.31233	0.155	1.138e-63
CELF3	1.31226	0.155	4.081e-54
EIF4G1	1.31203	0.156	6.421e-59
KSR1	1.31163	0.156	1.996e-59
SPTBN1	1.31125	0.156	2.679e-61
CFAP45	1.31097	0.156	4.799e-82
HTD2	1.3104	0.156	4.949e-53
DNASE1L3	1.31035	0.156	2.359e-72
EFHC1	1.31027	0.156	1.265e-61
CNOT10	1.31001	0.156	3.364e-72
TMEM165	1.30944	0.156	6.620e-86
SCEL	1.30916	0.157	2.279e-76
HIP1	1.30908	0.157	1.115e-74
ECEL1	1.30901	0.157	8.571e-86
H3F3A	1.30897	0.157	1.583e-95
CEP120	1.30871	0.157	8.967e-85
CSNK1G3	1.30871	0.157	2.658e-94
OR6Q1	1.30835	0.157	1.346e-68
SCAF8	1.30805	0.157	2.298e-78
CDC7	1.30803	0.158	2.742e-78
HFM1	1.30801	0.158	1.959e-54
DAPP1	1.30799	0.158	1.123e-76
OR5AN1	1.3078	0.158	5.146e-66
PAIP2B	1.30777	0.158	3.110e-61
BIN1	1.30735	0.158	5.375e-62
VGLL1	1.30726	0.158	9.981e-57
IFI6	1.30718	0.158	1.950e-95
STX12	1.30711	0.159	8.399e-78
ATP5PB	1.30694	0.159	6.054e-54
NLGN3	1.3069	0.159	2.937e-75
PTPDC1	1.30681	0.159	5.654e-88
ZNF41	1.30662	0.159	7.619e-77
ARAF	1.3066	0.159	2.838e-80
TIMP1	1.30655	0.159	4.744e-66
NGF	1.30572	0.159	3.441e-67
KLHL15	1.30496	0.159	6.196e-28
SPIN1	1.30475	0.16	8.402e-60
CXorf67	1.30471	0.16	2.574e-74
UNC5A	1.30453	0.16	6.774e-51
ZNF800	1.30354	0.16	2.733e-74
CCT7	1.30341	0.16	2.818e-60
PROK1	1.30324	0.16	5.329e-80
IL17F	1.30279	0.16	8.554e-28
C6orf223	1.30272	0.16	3.460e-39
IQCF2	1.30263	0.161	7.111e-86
CCDC96	1.3025	0.161	1.266e-66
AHSG	1.30242	0.161	1.904e-80
EIF2AK3	1.30233	0.161	2.921e-91
RPIA	1.30233	0.161	4.305e-92
ZNF487	1.30218	0.161	2.039e-73
WASF3	1.30149	0.161	8.755e-59
GRM4	1.30138	0.161	2.374e-66
HMGA1	1.30138	0.161	4.360e-73
PLA2G2E	1.30099	0.162	2.675e-83
PAK1	1.30055	0.162	1.893e-87
ARMCX3	1.30051	0.162	9.863e-90
SP110	1.30027	0.162	2.937e-80
SP140L	1.30027	0.162	2.087e-64
NAGK	1.29986	0.162	1.628e-68
PNRC2	1.29927	0.162	4.215e-85
NUDCD3	1.29887	0.162	7.18e-73
FUCA1	1.29877	0.163	1.133e-58
RAB7A	1.29846	0.163	1.534e-92
RPN1	1.29844	0.163	5.488e-63
RESP18	1.29837	0.163	3.294e-72
SPEG	1.29829	0.163	6.456e-46
SLAMF8	1.2978	0.163	2.291e-78
SH3TC1	1.29759	0.163	2.162e-88
NUDT3	1.2975	0.164	5.529e-91
PACSIN1	1.2975	0.164	8.291e-95
RPS10	1.2975	0.164	7.161e-95
MOSPD1	1.29748	0.164	7.156e-63
TCF7L2	1.29732	0.164	6.437e-62
HACE1	1.29704	0.164	1.083e-74
LIN28B	1.29697	0.164	2.596e-59
SCRN3	1.29686	0.164	3.369e-43
MAN1A2	1.29658	0.164	2.602e-44
VGF	1.29638	0.165	1.79e-47
CSTA	1.29603	0.165	2.307e-94
FAM162A	1.29601	0.165	7.960e-72
NOM1	1.29594	0.165	1.779e-90
GCLM	1.29581	0.165	2.224e-79
OCM2	1.29559	0.165	4.070e-72
LMTK2	1.29557	0.165	4.805e-77
RAB40AL	1.29511	0.165	6.038e-73
MYL7	1.29504	0.165	7.652e-84
TTC30B	1.29502	0.166	3.075e-82
TDRD7	1.29491	0.166	4.309e-88
FAM53A	1.29447	0.166	2.362e-69
HNRNPA0	1.29444	0.166	5.727e-69
CXCR6	1.29409	0.166	3.403e-61
GCK	1.29409	0.166	2.704e-85
PTPRG	1.29405	0.166	8.62e-87
INTS6L	1.294	0.166	2.542e-79
OPHN1	1.29378	0.167	1.231e-87
YIPF6	1.29376	0.167	3.084e-87
WNK2	1.29369	0.167	2.941e-94
NINJ1	1.29363	0.167	1.496e-75
TFRC	1.29347	0.167	7.481e-72
STX17	1.29345	0.167	3.804e-94
SLC25A14	1.29334	0.167	1.201e-65
ZNF280C	1.29327	0.167	9.372e-89
ARHGAP25	1.29314	0.168	1.287e-58
LOXL4	1.29308	0.168	5.123e-56
GPR27	1.29254	0.168	8.712e-42
TUBA4A	1.29217	0.168	4.729e-61
MRPL32	1.29188	0.168	4.789e-52
TREML4	1.29135	0.168	4.303e-69
TMSB15A	1.29128	0.168	3.274e-66
HECTD2	1.29126	0.168	2.176e-75
LHX3	1.29097	0.168	7.303e-76
BARX1	1.29086	0.169	2.135e-70
C1orf185	1.28948	0.169	4.501e-81
NHP2	1.28946	0.169	2.38e-88
INPP4A	1.28798	0.169	9.081e-94
CMTR1	1.28785	0.169	5.185e-81
LZTFL1	1.28731	0.169	9.731e-70
TRIB2	1.28726	0.169	2.436e-77
IGIP	1.28722	0.169	5.687e-89
MIXL1	1.28715	0.17	7.174e-79
PURA	1.28708	0.17	1.388e-91
EN2	1.28702	0.17	2.864e-109
IL20	1.28702	0.17	5.883e-55
IL10	1.28695	0.17	5.669e-51
MRPS18C	1.28598	0.17	7.876e-57
CYP3A43	1.28583	0.17	6.737e-51
CYP3A7-CYP3A51P	1.28574	0.17	3.148e-71
LY75	1.28551	0.171	1.875e-86
RAP1GDS1	1.28533	0.171	4.181e-54
STPG2	1.28531	0.171	8.631e-68
MPHOSPH6	1.28459	0.171	1.922e-102
NPC1L1	1.28423	0.171	3.643e-83
ATP1A2	1.28264	0.171	6.575e-43
TMEM139	1.28178	0.171	2.373e-73
GSTK1	1.28174	0.171	5.901e-79
CASP2	1.28169	0.171	3.671e-72
IGF2BP2	1.28167	0.172	4.448e-50
FGF16	1.28162	0.172	5.198e-47
UNCX	1.28119	0.172	4.116e-71
MUC22	1.28053	0.172	4.267e-88
NEO1	1.28024	0.172	4.081e-64
LUZP6	1.28021	0.172	1.398e-75
TRIM9	1.27985	0.172	1.414e-57
BARHL2	1.27958	0.173	2.082e-78
BEX1	1.27958	0.173	1.21e-41
UBA3	1.27932	0.173	2.613e-69
LMOD3	1.2793	0.173	1.631e-78
GPR39	1.27921	0.173	3.493e-79
PAPSS2	1.27907	0.173	1.954e-83
DNAJC5G	1.27827	0.173	1.176e-41
NME9	1.27811	0.173	4.548e-49
GNA14	1.27761	0.173	1.299e-89
ALAS2	1.27747	0.174	8.201e-44
WDTC1	1.27688	0.174	1.829e-87
SLC9A1	1.27683	0.174	1.216e-84
C2orf88	1.27669	0.174	2.69e-57
LARP1	1.27665	0.174	4.064e-48
ATG10	1.27658	0.174	5.101e-71
RPGR	1.27623	0.174	2.786e-74
MLXIPL	1.27598	0.174	5.204e-84
TOPAZ1	1.27566	0.174	3.527e-100
MSRA	1.27531	0.175	3.204e-76
ARC	1.2752	0.175	6.468e-64
PEX10	1.2751	0.175	1.294e-71
DGAT2L6	1.27508	0.175	3.204e-51
RFXAP	1.27434	0.175	2.85e-54
LRCH2	1.27418	0.175	2.178e-56
TIPARP	1.27409	0.175	1.751e-61
CCNB3	1.27381	0.175	1.826e-40
TREML1	1.27346	0.176	2.774e-75
AQP12B	1.27286	0.176	1.075e-87
SMCO1	1.27277	0.176	5.764e-43
SELENBP1	1.27233	0.176	1.122e-64
ADCY3	1.27231	0.176	3.806e-26
ACMSD	1.27198	0.176	1.787e-71
NR1I3	1.27177	0.176	8.38e-78
SDHC	1.27177	0.176	1.07e-72
WNK3	1.27177	0.176	3.300e-61
APOA2	1.27177	0.176	3.276e-72
TSR2	1.27173	0.177	1.462e-85
ERCC6L2	1.27154	0.177	1.174e-71
DVL3	1.27154	0.177	3.152e-62
ALDH4A1	1.27149	0.177	5.054e-58
KLF18	1.27028	0.177	6.183e-78
NUP205	1.2701	0.177	2.848e-87
CNOT4	1.27005	0.177	1.005e-86
MARC2	1.26991	0.178	1.947e-70
FAM83H	1.26963	0.178	1.071e-85
RPL32	1.26963	0.178	9.515e-90
ANKRD31	1.26942	0.178	6.619e-64
HMGCR	1.26942	0.178	6.028e-75
MAP10	1.26926	0.178	4.774e-76
NKX2-5	1.26891	0.178	5.044e-86
CYP8B1	1.26823	0.178	1.875e-68
AGK	1.26792	0.179	1.781e-83
MED28	1.26762	0.179	4.381e-77
MSN	1.26729	0.179	2.556e-36
GNAI3	1.26694	0.179	1.543e-68
SNX12	1.26687	0.179	4.208e-86
H2AFV	1.26633	0.179	7.747e-65
CCDC183	1.26616	0.179	1.717e-46
CDCA7	1.26609	0.179	9.57e-63
FLAD1	1.26586	0.18	3.347e-64
UHMK1	1.26567	0.18	5.184e-73
MYCL	1.26567	0.18	1.906e-78
PRKAG3	1.26557	0.18	2.228e-30
GPX7	1.26555	0.18	1.827e-80
TMCO6	1.26548	0.18	3.745e-85
FCRL6	1.26545	0.18	6.373e-56
NMNAT2	1.26543	0.18	1.542e-24
SRA1	1.26543	0.18	2.035e-81
WDR55	1.26541	0.181	7.866e-81
APBB3	1.26538	0.181	6.066e-83
IK	1.26538	0.181	1.681e-84
CCR4	1.26505	0.181	9.768e-83
KHDC1	1.26484	0.181	4.484e-85
KHDC3L	1.26484	0.181	1.23e-84
DDX43	1.26482	0.181	7.774e-82
RTL8C	1.26465	0.181	2.115e-76
HOMER1	1.26404	0.182	6.978e-77
PAPD4	1.26394	0.182	3.569e-59
LMBR1	1.26392	0.182	5.473e-92
MORN1	1.26359	0.182	9.441e-67
C7orf50	1.26342	0.182	3.583e-86
NAT8L	1.2629	0.182	2.468e-69
FAM102A	1.26257	0.182	1.047e-66
SLC25A25	1.26252	0.182	1.792e-77
FAT2	1.26236	0.183	1.113e-164
ZNF236	1.26228	0.183	5.456e-37
TMEM72	1.26221	0.183	2.025e-76
SH2D3C	1.26179	0.183	6.118e-86
C7orf25	1.26164	0.183	2.903e-72
SETD7	1.26164	0.183	1.496e-81
CD38	1.26136	0.183	3.163e-85
RTP3	1.26069	0.183	5.166e-25
ENO1	1.26033	0.183	9.538e-71
CYBB	1.26019	0.184	1.653e-83
IL33	1.25981	0.184	1.072e-61
CACNA1S	1.25962	0.184	5.518e-67
BUD23	1.25959	0.184	3.601e-91
SFTA2	1.25955	0.184	2.19e-59
SLC10A4	1.2594	0.184	4.023e-75
ZAR1	1.25938	0.184	4.947e-74
IGFN1	1.25916	0.184	1.312e-58
ANKEF1	1.25914	0.185	1.91e-88
EIF4A2	1.2588	0.185	2.282e-43
CENPVL1	1.25876	0.185	7.817e-83
NONO	1.2584	0.185	1.333e-75
BICD1	1.25816	0.185	2.518e-72
E2F3	1.25669	0.185	4.734e-69
RAB29	1.25662	0.185	2.282e-55
ZXDC	1.25648	0.185	1.108e-37
TREM1	1.25585	0.186	4.579e-65
LMOD1	1.25563	0.186	1.946e-16
PKP1	1.25503	0.186	1.707e-58
NOX1	1.25491	0.186	2.495e-72
ARL13A	1.25489	0.186	8.608e-69
HAO2	1.25455	0.186	8.363e-92
RGPD8	1.25438	0.186	3.794e-83
POLR1B	1.25438	0.186	1.988e-62
TTL	1.25438	0.186	9.401e-78
RTP5	1.25419	0.187	3.609e-62
CDA	1.25411	0.187	1.375e-88
ABCC4	1.25406	0.187	1.570e-18
CAMK2N1	1.25404	0.187	6.502e-65
CD1D	1.25399	0.187	3.319e-57
SIM2	1.2539	0.187	3.659e-63
GPD1L	1.25382	0.187	1.103e-50
KRCC1	1.25356	0.187	1.014e-60
ELMOD2	1.25348	0.188	7.148e-46
ACBD3	1.25341	0.188	7.204e-80
WWC2	1.25329	0.188	1.065e-73
ATP1B1	1.25327	0.188	1.377e-53
SECISBP2	1.25302	0.188	2.234e-61
HSFX4	1.25297	0.188	4.221e-57
PPP1R26	1.25283	0.188	2.302e-74
MRPS2	1.25283	0.188	3.234e-64
ASCL5	1.25254	0.189	2.146e-66
ZNF852	1.25249	0.189	1.437e-83
ZNF445	1.25249	0.189	3.146e-86
ZNF660	1.25246	0.189	4.846e-62
ZKSCAN7	1.25246	0.189	5.702e-68
ADAMTS2	1.2521	0.189	1.447e-67
C2orf50	1.25198	0.189	2.298e-58
TBC1D31	1.25195	0.189	2.729e-49
QDPR	1.25183	0.189	1.085e-61
DIAPH1	1.25164	0.19	1.953e-59
ASAH1	1.25159	0.19	1.319e-76
NAT1	1.25152	0.19	2.990e-70
AHCYL2	1.2513	0.19	3.478e-44
QSOX2	1.2513	0.19	9.008e-87
GPSM1	1.25127	0.19	7.033e-37
LAP3	1.2512	0.19	7.476e-82
HK2	1.25096	0.19	1.783e-79
KIF2A	1.25091	0.191	3.000e-73
OST4	1.25054	0.191	9.083e-27
CLGN	1.2503	0.191	1.719e-57
TEX35	1.25025	0.191	3.330e-83
TMEM31	1.25015	0.191	2.243e-75
C5orf58	1.24993	0.191	3.671e-56
CPEB2	1.24964	0.191	4.039e-46
SHISAL2B	1.24959	0.191	1.430e-93
DAAM2	1.24942	0.192	1.798e-74
KRBOX1	1.24942	0.192	1.017e-75
GAP43	1.24876	0.192	2.212e-75
FABP3	1.24871	0.192	1.085e-60
POLA1	1.24856	0.192	2.756e-82
SSX2IP	1.24834	0.192	7.738e-64
PCYT1B	1.24827	0.192	8.453e-82
ID3	1.24817	0.192	3.777e-39
NCOR2	1.24817	0.192	3.029e-71
VRK1	1.24758	0.193	1.240e-89
EEPD1	1.2461	0.193	1.225e-105
CNMD	1.24536	0.193	1.021e-79
ADAMTS4	1.24532	0.193	2.666e-52
HSPA6	1.24524	0.193	8.052e-75
MAPRE3	1.24522	0.193	1.98e-76
LOC101059915	1.24519	0.193	1.406e-81
TMEM214	1.24517	0.193	3.849e-70
CROCC	1.24494	0.194	2.931e-81
GRAMD2B	1.24492	0.194	4.616e-66
LEFTY2	1.244	0.194	5.605e-30
PLCH2	1.24366	0.194	1.420e-75
SERINC5	1.24363	0.194	7.606e-69
SMIM10L2A	1.24334	0.194	8.055e-81
PRADC1	1.24331	0.194	3.435e-40
FBXO41	1.24329	0.194	5.026e-57
TIGIT	1.24311	0.195	1.993e-100
BOD1	1.24309	0.195	3.522e-96
PARL	1.24274	0.195	1.004e-75
MAP6D1	1.24272	0.195	7.342e-73
RNF103	1.24267	0.195	2.227e-75
RMND5A	1.24257	0.195	9.252e-56
KANK4	1.24242	0.195	7.938e-67
SUMF1	1.24229	0.195	1.687e-81
ITPR1	1.24229	0.195	1.749e-81
WNT8A	1.24162	0.196	9.791e-76
PBDC1	1.24157	0.196	9.346e-72
NFX1	1.24155	0.196	1.092e-69
LACTBL1	1.2414	0.196	1.079e-80
NRBF2	1.24105	0.196	5.264e-83
CX3CR1	1.24105	0.196	5.53e-47
FAM219A	1.24072	0.196	7.050e-59
JMY	1.24062	0.196	5.077e-47
PRKCZ	1.24057	0.197	3.885e-77
CFAP74	1.2405	0.197	6.723e-75
INSL6	1.24045	0.197	3.587e-79
RAB9A	1.2404	0.197	5.232e-79
PADI6	1.24005	0.197	1.173e-52
ANKRD46	1.23952	0.197	3.434e-51
ACAN	1.23947	0.197	1.026e-54
FAM241A	1.23935	0.197	3.958e-75
POLD2	1.2393	0.198	1.249e-62
ACHE	1.23917	0.198	5.345e-78
LYZL4	1.23912	0.198	4.588e-59
GJC3	1.2391	0.198	1.129e-57
UFSP1	1.2391	0.198	9.691e-78
ZKSCAN1	1.23907	0.198	3.480e-74
TRIM4	1.23907	0.198	2.801e-51
FOXD1	1.23905	0.198	7.276e-66
MUC3A	1.23882	0.198	8.033e-65
C8orf74	1.23865	0.199	5.807e-24
HARS2	1.23865	0.199	1.642e-63
RGSL1	1.23862	0.199	4.363e-35
TMEM177	1.23847	0.199	9.994e-81
CD2AP	1.23812	0.199	6.699e-62
OPRD1	1.23774	0.199	2.565e-73
JAK1	1.23764	0.199	1.407e-60
C4orf51	1.23752	0.199	2.677e-50
MMAA	1.23752	0.199	1.731e-79
MAP1LC3B2	1.23744	0.2	4.814e-25
RPS6KA1	1.23649	0.2	1.210e-78
IFT122	1.23623	0.2	1.442e-47
SLC6A1	1.23588	0.2	6.967e-108
CA6	1.23502	0.2	5.386e-74
SH2D1B	1.23469	0.2	1.539e-74
VASH1	1.23462	0.2	3.628e-56
UROC1	1.23449	0.201	8.666e-60
STK39	1.23434	0.201	1.365e-48
WNT2B	1.23411	0.201	5.376e-51
KCNG2	1.23399	0.201	1.682e-64
ELOVL4	1.23373	0.201	2.603e-75
BLCAP	1.2331	0.201	2.329e-66
C3orf20	1.23302	0.201	3.101e-74
ZFYVE9	1.23289	0.201	1.589e-78
TXNDC12	1.23289	0.201	2.487e-75
KTI12	1.23289	0.201	2.744e-58
FAM198A	1.23277	0.202	9.878e-40
SLC9A4	1.23269	0.202	1.488e-72
ZNF662	1.23228	0.202	7.516e-78
CAND2	1.23185	0.202	1.141e-40
LAS1L	1.23144	0.202	1.257e-66
CNR2	1.23142	0.202	2.495e-79
FMNL2	1.23137	0.202	3.801e-69
ERICH6	1.23086	0.203	4.679e-48
PF4V1	1.23073	0.203	5.889e-69
MFN2	1.2306	0.203	6.064e-65
FCN1	1.23053	0.203	1.523e-91
TUBA3D	1.22989	0.203	4.754e-67
RAB6D	1.22978	0.203	1.131e-67
SPATA18	1.22958	0.203	1.387e-27
TREX1	1.22953	0.203	4.053e-46
DENND3	1.22917	0.204	4.365e-72
IDS	1.22912	0.204	7.627e-63
HSFX1	1.22909	0.204	4.906e-56
MAGEA9	1.22907	0.204	2.68e-62
HSFX2	1.22907	0.204	6.456e-56
PTH1R	1.22848	0.204	1.121e-65
CLINT1	1.22845	0.204	6.653e-61
HTR3C	1.22814	0.204	1.021e-78
MSH2	1.22706	0.204	7.585e-61
TEX261	1.22696	0.205	2.582e-65
DUSP21	1.22686	0.205	1.278e-60
PACRGL	1.22675	0.205	4.869e-78
ESYT3	1.22665	0.205	7.953e-33
ADORA2B	1.22657	0.205	1.437e-70
CLCN1	1.22642	0.205	5.044e-42
VAX2	1.22637	0.205	2.951e-70
ARL14	1.22606	0.205	2.653e-56
KPNA4	1.22601	0.206	8.317e-69
MAP3K9	1.22601	0.206	1.920e-69
LPL	1.2257	0.206	1.625e-109
LMCD1	1.22554	0.206	1.971e-57
CAPN9	1.22474	0.206	9.828e-76
HAPLN2	1.22471	0.206	1.007e-74
HTR6	1.22417	0.206	8.27e-18
IL31RA	1.22401	0.206	1.052e-72
KLHL3	1.2235	0.207	7.487e-74
RTP1	1.2235	0.207	3.452e-73
FAM89A	1.22324	0.207	1.675e-66
PRKCD	1.22303	0.207	7.942e-38
ATXN7	1.22259	0.207	7.109e-51
TBL2	1.22173	0.207	3.250e-37
SCAP	1.22165	0.207	2.62e-49
VPS37D	1.2216	0.207	2.880e-92
FOXB2	1.22071	0.207	1.551e-74
ING2	1.22068	0.208	8.243e-34
AGBL5	1.22055	0.208	4.821e-44
OCM	1.22027	0.208	1.321e-60
RNF216	1.22024	0.208	2.076e-62
HIGD1A	1.22008	0.208	1.278e-25
NDUFB6	1.22003	0.208	1.045e-71
ITPR3	1.21937	0.208	2.245e-22
TTK	1.21937	0.208	8.445e-75
TRMT10C	1.21909	0.209	1.196e-59
SENP7	1.21906	0.209	1.307e-73
PCNP	1.21906	0.209	1.139e-57
OFD1	1.21861	0.209	2.271e-68
RAVER2	1.21835	0.209	3.812e-76
FDX1	1.21806	0.209	4.643e-40
THEM6	1.21775	0.209	2.641e-43
NOL10	1.21722	0.209	2.327e-74
ATP6V1C2	1.21714	0.209	6.766e-71
UBE2L5	1.21659	0.21	7.672e-66
SNAP25	1.21614	0.21	7.228e-36
RCN1	1.21595	0.21	5.155e-113
ZNHIT1	1.21566	0.21	3.007e-67
PIK3R1	1.21537	0.21	5.855e-35
RANBP17	1.21532	0.21	6.743e-39
FAM240A	1.21529	0.21	7.416e-76
FAM118B	1.2149	0.21	4.966e-52
TPD52L3	1.21381	0.211	3.352e-70
FRY	1.21373	0.211	1.588e-55
HNRNPA3	1.21301	0.211	4.476e-64
WISP3	1.21277	0.211	8.335e-58
ROCK1	1.21272	0.211	2.009e-61
RXRG	1.21253	0.211	2.763e-47
VHLL	1.21248	0.211	1.43e-61
CRHBP	1.2124	0.211	1.555e-66
B4GALT1	1.21229	0.212	6.178e-59
SPINK4	1.21219	0.212	5.651e-78
CHMP5	1.21208	0.212	7.685e-79
KIF20A	1.21179	0.212	3.037e-46
TRMT61B	1.21171	0.212	4.069e-61
YEATS2	1.21171	0.212	7.801e-65
SLC25A36	1.21147	0.212	8.43e-84
FXN	1.21133	0.212	7.819e-75
FOXE1	1.20976	0.212	3.349e-40
PSMA5	1.20954	0.213	2.728e-37
SLC29A4	1.20868	0.213	2.973e-59
SLC6A3	1.20868	0.213	9.456e-27
ZNF678	1.20847	0.213	8.393e-38
SMIM2	1.20823	0.213	1.808e-56
PUF60	1.20823	0.213	7.121e-72
SCRIB	1.2082	0.213	2.160e-69
NRBP2	1.20817	0.213	3.608e-73
SELE	1.20815	0.214	6.286e-71
SELL	1.20815	0.214	3.126e-65
C1orf112	1.20812	0.214	2.183e-72
PRKG1	1.20777	0.214	3.138e-77
AQP11	1.20758	0.214	4.603e-50
BMP3	1.20753	0.214	4.695e-64
RRNAD1	1.20707	0.214	6.944e-48
RPL34	1.20693	0.214	1.828e-32
SLC36A2	1.20569	0.215	2.763e-31
RUFY4	1.20534	0.215	4.266e-98
TRIM54	1.20491	0.215	8.531e-37
G0S2	1.20417	0.215	3.025e-44
RBBP8	1.20379	0.215	6.514e-66
MAP4K4	1.20347	0.215	7.695e-44
IFNA5	1.20322	0.215	7.321e-58
PSORS1C1	1.20284	0.215	6.109e-57
PRDM14	1.20265	0.215	2.674e-73
OBP2B	1.2026	0.216	3.068e-17
FCGR2C	1.20254	0.216	9.411e-49
OTC	1.20241	0.216	4.259e-73
SMARCD3	1.20241	0.216	5.740e-58
NUB1	1.20238	0.216	2.872e-78
KIF5C	1.20235	0.216	2.065e-40
OTULIN	1.20222	0.216	7.572e-53
MPC1	1.20178	0.216	3.585e-73
DCAF4L1	1.2017	0.217	4.413e-53
TOR1B	1.20156	0.217	2.230e-55
NUP50	1.20156	0.217	2.810e-44
DNTTIP2	1.2014	0.217	7.548e-57
GLDC	1.20129	0.217	5.561e-63
FAM71A	1.20126	0.217	8.991e-35
PARK7	1.20091	0.217	5.666e-21
PNPLA1	1.19995	0.217	2.507e-50
PINK1	1.19989	0.218	3.388e-61
SLC36A1	1.19959	0.218	1.648e-63
SASH1	1.19954	0.218	5.903e-70
ZNF292	1.19948	0.218	9.030e-40
FGL1	1.19937	0.218	3.261e-73
KDM4C	1.19932	0.218	5.957e-57
ACKR3	1.19932	0.218	1.535e-52
RNF183	1.19929	0.218	4.627e-57
PIGZ	1.19904	0.219	9.953e-71
NCBP2	1.19904	0.219	4.893e-68
EGR4	1.1989	0.219	4.511e-53
KLHL2	1.19882	0.219	1.879e-45
VPS54	1.19882	0.219	2.911e-69
TIE1	1.19879	0.219	2.450e-62
HSD17B4	1.19877	0.219	8.091e-70
TMEM192	1.19877	0.219	4.172e-59
MARC1	1.19863	0.219	1.120e-37
NYAP2	1.19742	0.22	5.302e-54
DDX58	1.19739	0.22	1.9e-53
TOPORS	1.19736	0.22	8.632e-67
ACOX3	1.1972	0.22	8.299e-67
NR1I2	1.19631	0.22	1.247e-33
PIK3C3	1.19601	0.22	1.285e-22
NPPC	1.19579	0.22	1.874e-59
DPY19L4	1.19573	0.22	8.299e-33
CCDC136	1.19568	0.221	9.653e-37
TMIE	1.1954	0.221	1.28e-19
CDC26	1.19537	0.221	1.447e-51
B3GNT2	1.19482	0.221	5.266e-72
CLCA2	1.1946	0.221	3.752e-72
POR	1.19401	0.221	2.606e-42
PARM1	1.19338	0.221	6.853e-80
PHF3	1.19307	0.221	2.646e-40
CCDC54	1.19304	0.221	5.134e-66
ITLN1	1.19293	0.222	4.423e-37
RIMKLA	1.19276	0.222	6.158e-64
GCNT1	1.19268	0.222	5.501e-33
SLC25A38	1.19257	0.222	2.638e-47
TRIM56	1.19229	0.222	1.980e-68
DYNC1LI1	1.19229	0.222	3.133e-38
YKT6	1.19215	0.222	1.548e-83
GIGYF1	1.19195	0.222	5.429e-68
TNRC6C	1.19167	0.223	1.288e-22
DAAM1	1.19159	0.223	3.368e-115
C7orf71	1.19128	0.223	1.451e-78
FOXJ3	1.19126	0.223	3.413e-69
OBSL1	1.19098	0.223	1.637e-69
UTP15	1.19086	0.223	1.846e-48
TMEM38B	1.19044	0.223	3.233e-57
ZNF572	1.18988	0.223	5.027e-25
ADCY1	1.18924	0.224	8.296e-42
A1CF	1.18915	0.224	6.519e-87
OSBPL10	1.18901	0.224	2.949e-66
LRRC1	1.18879	0.224	2.766e-31
ARHGEF10	1.18873	0.224	1.928e-36
ALMS1	1.18848	0.224	2.97e-66
KATNAL1	1.18842	0.224	2.294e-18
ZFYVE16	1.18817	0.224	6.119e-59
COX17	1.18814	0.224	1.273e-42
KIF26B	1.188	0.225	9.802e-60
ITLN2	1.18783	0.225	3.919e-70
CDON	1.18693	0.225	4.898e-42
CHMP2B	1.18648	0.225	1.165e-70
CCL24	1.18594	0.225	1.042e-46
NBAS	1.18557	0.225	9.572e-40
PPM1L	1.18526	0.225	2.139e-51
SPSB4	1.18523	0.225	1.778e-47
PRSS42	1.18509	0.226	6.934e-62
KLF15	1.18495	0.226	2.59e-56
RNF11	1.18475	0.226	4.290e-57
PRKAR2B	1.18446	0.226	3.026e-61
LCN1	1.18441	0.226	1.036e-54
RASSF8	1.18409	0.226	1.652e-51
SPRED1	1.18373	0.226	3.824e-77
INSL4	1.18367	0.226	7.18e-69
BUB1	1.18341	0.227	1.340e-56
ACOXL	1.18341	0.227	2.877e-55
SNRNP48	1.18324	0.227	1.168e-31
FGFR1	1.18318	0.227	5.621e-40
LRRC34	1.18301	0.227	5.340e-26
SAMD7	1.18296	0.227	3.865e-77
SLC4A3	1.1829	0.227	1.049e-57
CHPF	1.1829	0.227	1.565e-62
KDM6A	1.18221	0.227	2.624e-49
WNT3A	1.18193	0.228	7.277e-38
IFNA13	1.18156	0.228	5.101e-75
ITGB1BP2	1.18153	0.228	1.686e-62
RBPMS	1.18079	0.228	1.805e-56
NCL	1.18073	0.228	1.612e-56
POU5F1	1.18056	0.228	1.202e-62
CCHCR1	1.18053	0.228	1.829e-56
IQCA1	1.18038	0.228	4.078e-66
SHQ1	1.17993	0.229	8.582e-69
GXYLT2	1.17981	0.229	6.734e-64
LIN9	1.17978	0.229	1.63e-68
ARMC3	1.17895	0.229	1.134e-46
SUV39H1	1.17883	0.229	1.116e-63
LRFN2	1.17869	0.229	1.805e-50
APC	1.17869	0.229	8.894e-47
ARR3	1.17837	0.229	5.879e-61
MTMR9	1.17829	0.23	6.404e-142
XKR6	1.17823	0.23	2.994e-55
CWC27	1.17814	0.23	5.136e-37
NCOA7	1.1771	0.23	5.384e-62
MFN1	1.17699	0.23	8.604e-59
ZNF639	1.1769	0.23	2.278e-61
KCNMB3	1.17687	0.23	1.389e-63
FAM166B	1.17667	0.23	8.334e-62
CCDC107	1.17664	0.23	7.052e-43
ZBTB22	1.17624	0.231	2.752e-64
DAXX	1.17621	0.231	1.191e-65
WDR46	1.17621	0.231	6.613e-51
TAPBP	1.17618	0.231	8.106e-64
PHF1	1.17618	0.231	7.126e-62
KIFC1	1.17618	0.231	2.051e-65
SYNGAP1	1.17615	0.231	1.293e-58
RGL2	1.17612	0.231	2.928e-58
SLC45A3	1.176	0.232	7.953e-63
ARL15	1.17551	0.232	6.797e-13
MSL3	1.1749	0.232	1.121e-82
ARHGAP6	1.17482	0.232	5.032e-17
TPP2	1.17447	0.232	2.761e-67
IL1B	1.17441	0.232	1.585e-34
ADAM28	1.17432	0.232	2.105e-66
C9orf116	1.17432	0.232	3.011e-51
DPM2	1.17397	0.233	1.526e-54
SAYSD1	1.17368	0.233	1.781e-63
UHRF2	1.17368	0.233	9.792e-51
C8orf33	1.17322	0.233	3.352e-46
IGFBP5	1.17266	0.233	2.239e-51
NKX1-1	1.17252	0.233	3.412e-39
ADAR	1.17243	0.233	2.315e-42
RGS12	1.17158	0.233	1.392e-59
RASSF4	1.17099	0.233	9.918e-60
NCR2	1.17085	0.234	3.432e-58
ARMC2	1.17064	0.234	1.523e-45
PIGX	1.17064	0.234	3.819e-43
OCLN	1.17038	0.234	5.862e-66
PDIK1L	1.17029	0.234	9.223e-72
BEX2	1.17014	0.234	7.111e-75
MMGT1	1.17009	0.234	8.843e-12
CAPN2	1.17	0.235	1.739e-66
CAPN8	1.17	0.235	1.161e-66
TSC22D4	1.16985	0.235	4.282e-61
ZCWPW1	1.16985	0.235	4.295e-46
PPP1R35	1.16985	0.235	7.871e-53
AGFG2	1.16982	0.235	1.281e-65
FBXO24	1.16982	0.235	7.267e-58
C7orf61	1.16982	0.235	3.829e-60
STMN1	1.16979	0.235	2.151e-43
RFT1	1.16973	0.236	2.278e-46
FZD3	1.16941	0.236	2.167e-57
ELP6	1.16938	0.236	3.890e-61
NEURL3	1.16923	0.236	5.991e-37
AMIGO1	1.16897	0.236	2.462e-63
KIAA0232	1.16873	0.236	8.317e-53
BCORL1	1.1685	0.236	2.640e-69
CLCNKB	1.16835	0.236	2.371e-61
ABCB7	1.16835	0.236	1.969e-62
ZBTB17	1.16832	0.237	3.517e-62
UPRT	1.16829	0.237	1.817e-61
PADI2	1.16791	0.237	1.378e-66
PADI1	1.16785	0.237	7.121e-38
POLR1C	1.16767	0.237	4.819e-44
PABPC4	1.16741	0.237	1.481e-98
OSBPL9	1.1672	0.237	9.897e-55
SMIM10	1.16711	0.237	5.439e-63
SF3B5	1.16681	0.238	7.068e-70
CAMK2B	1.16634	0.238	1.082e-69
TREM2	1.1661	0.238	5.888e-50
CLCA4	1.16596	0.238	4.533e-49
GAD1	1.1656	0.238	8.547e-50
SERPINE1	1.16557	0.238	3.572e-47
UBE2E2	1.16536	0.238	9.048e-86
PAM	1.16483	0.238	8.928e-17
DDX41	1.16438	0.239	1.644e-62
FAM193B	1.16435	0.239	1.127e-60
DOK3	1.16435	0.239	2.394e-62
PSAT1	1.16409	0.239	1.201e-42
COMMD1	1.16364	0.239	3.818e-50
SOBP	1.16352	0.239	3.759e-58
PDSS2	1.16349	0.239	7.161e-63
B4GALT7	1.16337	0.239	3.449e-51
NDRG1	1.16328	0.239	1.921e-63
HSD3B2	1.16319	0.24	1.436e-20
[truncated: 732 more rows]

## Sheet: NucS10
gene	S11_log10FC	S11_log10FC_percentage(descending)	S11_pval
TLN1	1.77854	0	0.e+00
C19orf48	1.75112	0	0.e+00
CHMP4A	1.74774	0	0.e+00
SPATA25	1.74118	0	4.758e-182
TBX5	1.72118	0	9.005e-311
PCNA	1.71186	0.001	1.632e-310
TOMM22	1.70863	0.001	5.728e-315
MRPS24	1.69909	0.001	1.693e-306
TMEM177	1.69707	0.001	8.935e-301
LCAT	1.69439	0.001	6.805e-102
TMED4	1.6877	0.001	1.580e-276
ATF4	1.68119	0.001	2.080e-285
PSMC3IP	1.67666	0.001	6.467e-263
TMEM185B	1.67189	0.001	1.648e-274
SELENOO	1.66634	0.002	3.288e-214
APEX1	1.66314	0.002	7.274e-208
AXL	1.64344	0.002	2.497e-243
PCP2	1.64265	0.002	2.270e-254
SMARCD2	1.63755	0.002	9.835e-230
ZNF764	1.63031	0.002	5.606e-240
HASPIN	1.62861	0.002	5.862e-197
UQCR11	1.6251	0.002	6.745e-238
HINT1	1.62205	0.002	8.925e-232
POP5	1.61549	0.002	1.654e-168
ZNF319	1.61151	0.003	5.416e-208
EIF2B2	1.61069	0.003	8.769e-180
ISYNA1	1.60959	0.003	8.568e-223
OVOL3	1.60702	0.003	6.121e-227
COL4A2-AS2	1.60406	0.003	3.502e-190
TM9SF1	1.59517	0.003	2.371e-210
EMC4	1.59231	0.003	4.124e-197
RANGAP1	1.59004	0.003	8.582e-221
USP35	1.58207	0.003	1.383e-162
LAMB2	1.57893	0.004	2.196e-201
JOSD1	1.5785	0.004	2.829e-195
S1PR1	1.57603	0.004	1.699e-206
GNB3	1.57229	0.004	2.923e-206
ARL16	1.5693	0.004	2.629e-204
TMEM173	1.56665	0.004	1.067e-197
PLAUR	1.55895	0.004	1.396e-153
SEC61G	1.55805	0.004	3.059e-142
ORAOV1	1.55607	0.004	2.368e-180
SYDE1	1.55495	0.005	3.394e-191
KDELR1	1.55436	0.005	2.104e-211
MPI	1.554	0.005	1.567e-151
GGN	1.554	0.005	2.108e-185
LRRC4	1.55079	0.005	1.718e-181
GRHPR	1.55055	0.005	7.586e-123
OPN1SW	1.55018	0.005	5.493e-180
NECAP2	1.54273	0.005	5.221e-171
TGFB1	1.54153	0.005	2.824e-161
TMEM129	1.53527	0.005	6.593e-181
NDUFB8	1.53471	0.006	3.506e-177
ADAMTSL4	1.53216	0.006	2.535e-180
MLX	1.52992	0.006	7.059e-140
MRPL18	1.52916	0.006	1.171e-155
FRMD8	1.52656	0.006	1.961e-171
MAP1A	1.5219	0.006	5.207e-165
CDPF1	1.52043	0.006	1.406e-169
ACTA2	1.52026	0.006	3.901e-164
GPAA1	1.51826	0.006	1.57e-172
TMEM60	1.51713	0.007	7.950e-175
MCAM	1.51636	0.007	1.839e-168
PPM1M	1.51627	0.007	2.584e-154
MED11	1.51556	0.007	1.297e-173
SRSF6	1.51456	0.007	3.280e-185
PHETA2	1.51339	0.007	3.538e-165
COL7A1	1.51271	0.007	3.911e-129
SMIM26	1.5116	0.007	8.843e-172
SLC39A1	1.51032	0.007	1.936e-169
ZNF324	1.51022	0.008	5.798e-157
NAT9	1.50792	0.008	2.915e-165
CDT1	1.50786	0.008	3.096e-170
C17orf51	1.50673	0.008	3.317e-149
NDUFA3	1.50587	0.008	1.090e-141
PPP1R12C	1.50557	0.008	6.687e-142
RBX1	1.50469	0.008	7.668e-164
PRNP	1.50397	0.008	2.094e-146
KCNG1	1.50316	0.008	3.344e-128
TMBIM1	1.50117	0.009	5.556e-130
SCYL1	1.5005	0.009	4.918e-151
TRIB3	1.49967	0.009	3.335e-113
PITRM1	1.49597	0.009	3.182e-115
TMEM42	1.49593	0.009	1.138e-162
NMB	1.49427	0.009	5.271e-162
CSNK1G2	1.49073	0.009	2.226e-104
SPATA2	1.49037	0.009	2.011e-200
TPRN	1.49007	0.009	2.198e-122
SMUG1	1.48976	0.009	9.972e-134
TNFAIP1	1.48694	0.01	4.369e-170
FLNC	1.48693	0.01	2.915e-147
TADA2B	1.48688	0.01	1.973e-102
ZNF747	1.48488	0.01	2.843e-159
ELOF1	1.48262	0.01	7.576e-177
SLC12A4	1.48233	0.01	2.639e-150
ABHD11	1.48017	0.01	1.323e-155
PLIN2	1.47894	0.01	5.235e-151
CCDC97	1.47821	0.01	1.658e-175
THAP3	1.47577	0.011	5.611e-150
BCKDK	1.47573	0.011	4.968e-140
NR2C2AP	1.47317	0.011	2.214e-153
TXN2	1.4709	0.011	1.687e-126
RHOG	1.47072	0.011	8.878e-150
ATG9A	1.47015	0.011	1.160e-140
RPUSD2	1.46997	0.011	2.524e-142
DBN1	1.46773	0.011	1.009e-130
MRPL49	1.46666	0.011	1.127e-106
PRELID3B	1.46601	0.012	4.781e-149
RAB35	1.46383	0.012	1.319e-104
TMEM240	1.46154	0.012	1.939e-147
SMPD1	1.46117	0.012	6.742e-148
FAM160B2	1.45915	0.012	2.744e-134
LRRC47	1.45599	0.012	9.095e-101
RPL30	1.45596	0.012	2.324e-138
RER1	1.4481	0.012	1.238e-181
ZNF469	1.4475	0.012	2.718e-137
RPL32	1.44473	0.012	7.182e-142
EIF2B5	1.44437	0.013	6.23e-99
MRAS	1.44411	0.013	2.260e-108
ANXA6	1.44289	0.013	1.97e-80
RPL7	1.44254	0.013	7.638e-141
GGNBP2	1.44239	0.013	6.421e-130
RAB11FIP5	1.44168	0.013	1.389e-126
TMEM109	1.44113	0.013	2.324e-132
PLP2	1.43906	0.013	3.172e-133
UBR4	1.43906	0.013	3.8e-108
VOPP1	1.43829	0.014	5.455e-118
TFDP1	1.43631	0.014	7.754e-118
JCAD	1.43516	0.014	1.037e-126
CISH	1.43487	0.014	1.608e-135
KCTD7	1.43363	0.014	1.183e-115
MIEN1	1.43321	0.014	3.116e-137
BTN2A1	1.43207	0.014	2.8e-165
AKAP17A	1.43128	0.014	1.098e-127
TMA7	1.43057	0.014	3.196e-111
ZNF687	1.42961	0.015	4.317e-144
ITGA5	1.42933	0.015	4.554e-133
C11orf98	1.42869	0.015	1.677e-135
QARS	1.42758	0.015	6.678e-147
CISD3	1.42509	0.015	2.576e-132
CDIP1	1.42467	0.015	2.367e-68
TPRA1	1.42377	0.015	1.397e-113
MYD88	1.42372	0.015	2.553e-133
CAMTA2	1.42229	0.015	8.769e-99
XRCC6	1.42203	0.016	4.217e-100
NEXN	1.42076	0.016	3.065e-93
LENG1	1.42067	0.016	1.025e-128
CSTB	1.42004	0.016	3.681e-132
PSMD6	1.41875	0.016	4.921e-112
ZNF805	1.41249	0.016	1.38e-89
MAFF	1.41217	0.016	2.929e-123
ZC3H7B	1.40936	0.016	4.492e-120
DHRS1	1.40822	0.016	2.632e-116
FAM107B	1.4081	0.016	2.233e-123
GOLGA3	1.40719	0.017	2.195e-133
NECTIN2	1.40678	0.017	5.458e-102
CDC20	1.40623	0.017	2.86e-130
TTC36	1.40547	0.017	7.089e-112
ZNF133	1.40499	0.017	2.472e-85
TOLLIP	1.40403	0.017	1.039e-93
TMEM251	1.40331	0.017	5.729e-126
CDCA3	1.40245	0.017	5.889e-130
FADS1	1.40156	0.017	2.548e-104
RUSC1	1.40054	0.018	1.694e-122
ZBED1	1.40047	0.018	5.069e-120
C14orf132	1.39919	0.018	3.236e-105
CANT1	1.39851	0.018	1.452e-104
CLP1	1.39825	0.018	3.688e-142
FSCN1	1.3974	0.018	1.580e-123
RPS3A	1.39723	0.018	8.907e-120
SCARA3	1.39669	0.018	4.422e-109
TMEM204	1.39662	0.018	5.937e-109
NDUFB7	1.39506	0.019	1.356e-115
SERPINB6	1.39393	0.019	4.098e-111
ORMDL3	1.39391	0.019	7.999e-123
BIRC2	1.3921	0.019	1.963e-110
RPL26L1	1.39157	0.019	5.196e-101
NISCH	1.38954	0.019	1.497e-97
RPL37A	1.38902	0.019	4.119e-121
MOGS	1.38783	0.019	6.745e-146
VAMP2	1.38605	0.019	5.728e-120
PRSS53	1.38532	0.019	6.013e-113
IRGQ	1.38527	0.02	3.386e-188
TIMP3	1.3852	0.02	1.301e-104
UHRF1	1.38457	0.02	1.030e-133
LAMP1	1.38421	0.02	2.198e-106
MSANTD3	1.38391	0.02	6.684e-109
P4HTM	1.38385	0.02	1.255e-121
IKBIP	1.37976	0.02	2.032e-112
ZNF408	1.3786	0.02	5.242e-143
ZNF264	1.37632	0.02	2.230e-80
SDHAF2	1.37499	0.021	6.738e-106
UQCR10	1.37462	0.021	2.525e-116
SOGA1	1.37429	0.021	3.353e-119
CREB3L1	1.37411	0.021	4.207e-111
TRABD2A	1.37236	0.021	2.485e-94
ORMDL2	1.37127	0.021	3.092e-159
LMBR1L	1.37029	0.021	5.909e-113
TWF2	1.37012	0.021	8.176e-114
DVL1	1.36938	0.021	3.592e-104
PRRX2	1.36698	0.022	4.881e-88
NIP7	1.36599	0.022	2.568e-110
GPN2	1.36361	0.022	8.089e-102
RNF25	1.36342	0.022	8.145e-113
GTPBP2	1.36224	0.022	3.866e-202
ZSCAN22	1.36152	0.022	1.24e-104
SERP1	1.36144	0.022	7.086e-112
ZNHIT3	1.36116	0.022	1.902e-111
CTSZ	1.36099	0.022	2.418e-106
SMIM12	1.35942	0.023	9.923e-162
PHLDB1	1.3593	0.023	3.33e-102
HYPK	1.35891	0.023	2.041e-111
TSPO	1.35845	0.023	3.667e-111
TICAM1	1.3582	0.023	1.588e-99
SSR2	1.35818	0.023	2.739e-96
ASPHD1	1.35782	0.023	5.942e-111
POLR3D	1.3575	0.023	8.435e-172
METTL23	1.35326	0.023	4.787e-128
LEAP2	1.35319	0.023	6.202e-80
IRF1	1.35211	0.024	1.208e-107
ELK3	1.35151	0.024	5.245e-102
TNIP2	1.35104	0.024	2.743e-96
TXNDC17	1.35081	0.024	7.073e-109
SLC50A1	1.35069	0.024	7.939e-108
SLC25A5	1.34939	0.024	6.531e-108
CASC3	1.34904	0.024	3.136e-127
MYDGF	1.34706	0.024	3.137e-109
JTB	1.34696	0.024	8.834e-108
SRRM5	1.34684	0.025	1.523e-195
TUBB6	1.34676	0.025	2.941e-105
C1orf74	1.34606	0.025	2.974e-105
MICAL1	1.34343	0.025	1.154e-94
CPTP	1.34333	0.025	6.817e-106
UBB	1.3423	0.025	3.228e-106
ULBP3	1.34211	0.025	9.661e-104
TRIM28	1.34181	0.025	1.474e-100
TSC22D1	1.3407	0.025	5.667e-105
CACNB3	1.34011	0.026	1.675e-96
SF3B2	1.33774	0.026	1.529e-40
DAPK3	1.33764	0.026	1.423e-105
SMDT1	1.33604	0.026	1.811e-111
ZNHIT1	1.33558	0.026	1.068e-101
SNAPC5	1.33548	0.026	1.243e-60
FLII	1.33443	0.026	6.206e-108
CCDC84	1.33369	0.026	3.483e-32
AMDHD2	1.33367	0.026	5.764e-100
GOSR2	1.33339	0.026	7.935e-104
ZNF419	1.33278	0.027	6.758e-102
IL4R	1.33181	0.027	7.645e-111
FKBP10	1.33171	0.027	9.164e-102
TRMT2A	1.33133	0.027	4.427e-101
CSF1	1.3309	0.027	5.820e-103
AMPD2	1.33088	0.027	1.739e-104
FLCN	1.32999	0.027	3.530e-100
NRAS	1.3294	0.027	3.833e-76
S100A16	1.32921	0.027	1.224e-102
KANK2	1.32783	0.028	5.196e-146
NFIC	1.3265	0.028	1.481e-95
MIEF1	1.32603	0.028	5.054e-130
CARHSP1	1.32603	0.028	2.834e-105
E4F1	1.32543	0.028	2.562e-100
TCTA	1.32504	0.028	4.093e-101
RNF152	1.32457	0.028	6.032e-64
ATP5MC1	1.32422	0.028	5.646e-124
TBC1D20	1.32348	0.028	1.649e-67
PMM1	1.32286	0.029	4.617e-95
DUSP14	1.32168	0.029	2.17e-94
TMEM14C	1.32149	0.029	8.147e-110
WSB2	1.32125	0.029	4.836e-66
DMAP1	1.32071	0.029	8.549e-100
ADD1	1.32015	0.029	6.929e-90
MYO1C	1.31996	0.029	2.246e-100
ARRDC3	1.31819	0.029	2.616e-45
MYLK	1.31668	0.029	5.419e-97
ANKRD13A	1.31612	0.03	5.876e-75
PRDM1	1.31572	0.03	2.102e-89
ETV3	1.31503	0.03	3.341e-79
RNF41	1.31364	0.03	8.919e-47
CNP	1.31269	0.03	2.323e-107
ARID5A	1.31254	0.03	3.988e-94
MGST3	1.31214	0.03	1.864e-68
BSG	1.31144	0.03	9.823e-97
DERL2	1.31023	0.03	1.436e-108
LMNB2	1.30991	0.03	4.329e-86
PVR	1.30809	0.031	9.026e-108
UBE2S	1.30801	0.031	5.547e-95
SPNS1	1.30617	0.031	3.742e-91
FAM57A	1.30578	0.031	2.572e-83
PQLC1	1.3041	0.031	1.277e-78
RFXANK	1.30322	0.031	1.089e-79
DCTN2	1.3032	0.031	1.092e-112
OGFR	1.30149	0.031	2.624e-94
PLIN3	1.3002	0.031	2.052e-73
MAP3K12	1.29968	0.032	2.529e-72
GYPC	1.29955	0.032	1.578e-86
ZNF24	1.29944	0.032	6.731e-137
PRICKLE2	1.29883	0.032	4.906e-90
TUBB3	1.29842	0.032	9.346e-89
MTERF1	1.29818	0.032	1.507e-54
BANF1	1.29798	0.032	2.687e-94
SLC25A6	1.29778	0.032	3.375e-88
OMG	1.29664	0.032	6.590e-94
TMCO3	1.29627	0.033	3.414e-76
H6PD	1.29576	0.033	1.981e-83
ERCC1	1.29559	0.033	1.023e-38
ZNF74	1.29557	0.033	1.549e-90
BRK1	1.29482	0.033	4.935e-135
CCM2	1.29387	0.033	4.267e-87
RASA3	1.29378	0.033	1.15e-88
CIART	1.29299	0.033	4.337e-92
LEMD2	1.2929	0.033	1.859e-109
ITGA3	1.29237	0.033	8.575e-88
CLIP2	1.29208	0.034	5.217e-72
COPA	1.29148	0.034	3.567e-96
C19orf70	1.29064	0.034	2.986e-92
SPTY2D1OS	1.29017	0.034	4.593e-92
COL5A1	1.28992	0.034	2.368e-83
GORASP1	1.2899	0.034	1.159e-91
FRMD4A	1.2895	0.034	3.37e-59
TMEM208	1.28912	0.034	6.040e-78
B2M	1.28856	0.034	1.326e-91
ZNF543	1.28751	0.035	2.478e-87
SDF4	1.28639	0.035	1.433e-158
LIX1L	1.28457	0.035	1.402e-85
CERS2	1.28348	0.035	2.711e-83
SHARPIN	1.28328	0.035	1.727e-90
URGCP	1.28303	0.035	2.048e-84
CERK	1.2823	0.035	4.597e-77
PGBD4	1.28151	0.035	3.464e-90
C11orf95	1.28012	0.035	1.055e-89
DCTN3	1.28001	0.036	3.571e-87
TPGS1	1.27907	0.036	1.628e-77
SCARF2	1.279	0.036	1.813e-88
SIRPA	1.27889	0.036	6.636e-75
LOC100505549	1.27843	0.036	5.198e-80
CORO1B	1.27717	0.036	6.881e-87
OXSM	1.27706	0.036	3.573e-62
CSRNP1	1.27699	0.036	2.314e-55
IFNGR2	1.27607	0.036	1.085e-81
IL15RA	1.27605	0.037	1.899e-58
ZNF428	1.27423	0.037	1.260e-95
SCAMP3	1.27402	0.037	7.900e-85
GNA11	1.27365	0.037	1.691e-84
KPNA2	1.27333	0.037	1.11e-85
P3H4	1.2733	0.037	2.803e-86
APOBEC3C	1.27326	0.037	1.920e-87
TWIST2	1.273	0.037	2.937e-66
SIGMAR1	1.27217	0.037	6.327e-88
IBA57	1.27035	0.037	1.608e-93
TUBGCP6	1.27033	0.038	8.083e-82
GALE	1.2701	0.038	2.515e-85
PRAF2	1.26958	0.038	3.682e-86
DZIP1L	1.26937	0.038	3.369e-42
RPS24	1.26879	0.038	8.784e-81
WTIP	1.26837	0.038	2.032e-79
MED19	1.26788	0.038	5.021e-85
ARHGAP22	1.26762	0.038	2.466e-74
RIN1	1.26703	0.038	1.383e-86
CDC37	1.26691	0.039	4.054e-106
EPHB2	1.26663	0.039	6.773e-69
SMIM20	1.2664	0.039	6.911e-70
ADH5	1.26637	0.039	6.417e-73
IGF2BP1	1.26576	0.039	1.724e-78
SIN3B	1.26555	0.039	1.399e-60
AP1M1	1.2655	0.039	1.909e-74
FTSJ1	1.26491	0.039	1.920e-80
TSPAN17	1.26468	0.039	1.323e-62
ZNF692	1.26411	0.04	1.253e-113
SCUBE3	1.26383	0.04	1.329e-65
NAA10	1.26262	0.04	2.084e-139
GJC2	1.26259	0.04	4.476e-85
REXO1	1.26224	0.04	2.163e-44
DDT	1.26021	0.04	6.533e-85
AP1S1	1.25892	0.04	2.728e-83
IL18BP	1.25871	0.04	1.354e-84
RBM24	1.25739	0.04	3.204e-80
MYL6B	1.25679	0.04	6.878e-84
FUOM	1.25677	0.041	5.431e-84
CDC42SE1	1.25657	0.041	8.479e-81
ABHD14B	1.25506	0.041	1.177e-83
CD274	1.25438	0.041	1.046e-82
PSENEN	1.25365	0.041	1.737e-83
CLDN12	1.25232	0.041	2.335e-77
RPL36A	1.25227	0.041	6.226e-83
HUS1B	1.25193	0.041	3.701e-61
FPGS	1.25144	0.041	9.812e-103
CWC25	1.24993	0.042	1.618e-68
NXN	1.24846	0.042	7.283e-37
PSMD8	1.24829	0.042	3.413e-108
ADAM19	1.2481	0.042	1.286e-70
SCAF1	1.24655	0.042	2.352e-93
TIMM17A	1.24578	0.042	1.367e-72
PLEKHM2	1.24544	0.042	4.012e-66
INO80E	1.24536	0.042	3.222e-37
GTSE1	1.24524	0.042	7.590e-68
MOSPD3	1.24267	0.043	5.266e-81
DCLRE1B	1.24252	0.043	1.794e-67
TAPBP	1.24239	0.043	4.892e-92
ATP5MC3	1.24217	0.043	2.606e-72
ZNF384	1.24212	0.043	1.497e-73
RPL4	1.24155	0.043	1.328e-48
CES2	1.24145	0.043	2.674e-80
CIB1	1.24142	0.043	9.057e-81
ACTR1A	1.2408	0.043	5.079e-74
CCNF	1.24042	0.044	3.906e-74
ARL6IP5	1.23965	0.044	4.534e-80
ZBTB49	1.239	0.044	2.131e-84
C19orf12	1.23875	0.044	2.719e-77
PRKAG2	1.23872	0.044	1.059e-63
PHYKPL	1.23779	0.044	1.139e-77
ANKLE2	1.23777	0.044	7.476e-90
GPX8	1.23774	0.044	6.573e-80
AMPD3	1.23769	0.044	8.915e-74
GTF2H4	1.23707	0.044	3.492e-79
RPL35A	1.23691	0.045	2.079e-77
PIP4K2B	1.23691	0.045	1.571e-63
TNS1	1.23676	0.045	1.670e-63
SNPH	1.23621	0.045	4.056e-53
POLDIP2	1.23437	0.045	7.847e-97
SYNC	1.23426	0.045	6.563e-70
GPR18	1.23419	0.045	3.021e-79
CCNL2	1.23391	0.045	3.466e-168
MIB2	1.23368	0.045	5.969e-68
DNASE1	1.23289	0.046	4.669e-77
MOB3A	1.23282	0.046	4.635e-64
MKL1	1.23277	0.046	1.336e-54
CDH11	1.23251	0.046	5.581e-63
ABHD8	1.23162	0.046	1.932e-62
PCGF2	1.23134	0.046	1.718e-74
MAT2A	1.23109	0.046	1.725e-78
PRR13	1.23088	0.046	2.036e-46
PYCR3	1.22943	0.046	4.907e-74
CCDC9	1.2294	0.047	7.504e-103
C1orf174	1.22917	0.047	1.144e-86
UAP1	1.2284	0.047	1.452e-65
TRABD	1.2267	0.047	2.358e-77
HS3ST3B1	1.22598	0.047	2.379e-64
PELI3	1.22539	0.047	2.759e-64
ZNF160	1.2249	0.047	2.702e-66
ST5	1.22471	0.047	5.445e-56
FBRS	1.22438	0.047	6.368e-77
C19orf25	1.22427	0.048	1.635e-75
PSMD9	1.22427	0.048	1.194e-71
MRC2	1.22363	0.048	1.966e-61
ST3GAL2	1.22272	0.048	2.553e-58
FAM196A	1.22246	0.048	1.938e-60
FBLN5	1.22209	0.048	2.514e-61
RAD51D	1.22123	0.048	3.638e-63
CGGBP1	1.2204	0.048	1.24e-72
MAP4	1.22034	0.048	1.801e-69
H3F3A	1.22	0.048	2.439e-66
SOD2	1.2173	0.049	2.312e-82
LARP6	1.21696	0.049	6.856e-70
SLC25A11	1.21688	0.049	1.398e-75
PRR34	1.21656	0.049	1.4e-75
ARHGEF2	1.21611	0.049	2.862e-74
NRBP2	1.21545	0.049	2.900e-74
NIPAL3	1.21487	0.049	3.786e-64
HSBP1L1	1.21439	0.049	3.49e-75
OXA1L	1.21426	0.049	1.167e-80
ZNF213	1.2137	0.05	1.116e-49
ZNF689	1.21296	0.05	4.140e-71
RPL36AL	1.21261	0.05	1.101e-74
HOXB7	1.21243	0.05	1.33e-74
ADAM9	1.21224	0.05	1.623e-69
RFTN1	1.2112	0.05	9.069e-50
CD99	1.21115	0.05	3.112e-67
ATXN7L3	1.21115	0.05	1.693e-100
MRI1	1.21096	0.05	3.454e-70
RPS13	1.21045	0.051	2.263e-74
GPATCH3	1.21018	0.051	4.135e-72
GLT8D1	1.20938	0.051	1.473e-62
LAMB1	1.20833	0.051	5.187e-57
RIN2	1.20823	0.051	2.831e-67
R3HDM4	1.20769	0.051	1.555e-72
COQ4	1.20769	0.051	2.88e-62
NHP2	1.20745	0.051	1.409e-73
DGAT1	1.20623	0.051	1.136e-71
SMTN	1.20548	0.051	2.864e-72
ZFP62	1.2039	0.052	8.589e-75
PDK1	1.20339	0.052	1.085e-71
USP19	1.2033	0.052	3.831e-76
GRN	1.20311	0.052	3.984e-68
PIGV	1.20254	0.052	1.453e-71
GMPPB	1.20213	0.052	1.235e-72
SRRD	1.20039	0.052	3.247e-40
JMJD7	1.1997	0.052	1.01e-53
DOT1L	1.19948	0.052	3.763e-74
BCL7B	1.19945	0.053	2.13e-150
MYO9B	1.19907	0.053	1.426e-72
SRC	1.19885	0.053	3.302e-69
CTIF	1.19789	0.053	5.597e-71
TAF5L	1.19761	0.053	2.072e-73
NTAN1	1.19758	0.053	3.944e-64
ABHD17A	1.19723	0.053	1.694e-71
DRAM1	1.19703	0.053	6.498e-60
TANGO2	1.19637	0.053	1.585e-67
ATP5MC2	1.19631	0.054	2.795e-74
RPL29	1.19557	0.054	1.694e-71
RELT	1.19537	0.054	8.148e-41
ETHE1	1.19474	0.054	7.271e-66
SLC22A17	1.19471	0.054	4.354e-68
ZKSCAN1	1.19371	0.054	6.676e-46
PPCDC	1.19321	0.054	1.869e-45
ARFGAP3	1.19112	0.054	9.111e-48
AGPAT3	1.19047	0.054	3.883e-69
ATP8B1	1.18929	0.055	7.477e-69
XAB2	1.1891	0.055	1.277e-69
PIGC	1.18831	0.055	4.398e-70
HOMER3	1.18811	0.055	5.986e-78
UROD	1.18808	0.055	4.176e-70
CTSB	1.18763	0.055	5.12e-77
SPAG7	1.18755	0.055	1.395e-60
SMIM4	1.18673	0.055	1.370e-73
INPP5E	1.18653	0.055	1.116e-72
TST	1.18503	0.055	5.48e-69
NUTF2	1.18432	0.056	3.376e-40
ALAS1	1.18424	0.056	5.064e-68
CAPN10	1.18421	0.056	7.999e-92
WNT5B	1.18279	0.056	7.140e-67
SPSB1	1.1827	0.056	1.127e-61
NID2	1.17915	0.056	1.555e-61
GAS6	1.17901	0.056	1.660e-76
PLAG1	1.17878	0.056	1.786e-58
ILVBL	1.17731	0.056	3.081e-112
MRPS17	1.17676	0.057	3.465e-92
PODNL1	1.17589	0.057	2.434e-67
GLMP	1.17571	0.057	9.470e-68
KIFC3	1.17531	0.057	1.225e-57
BCAT1	1.17464	0.057	4.657e-45
TNIP1	1.174	0.057	3.158e-59
TLDC1	1.17357	0.057	6.096e-70
COX7A2	1.17354	0.057	2.548e-48
TMEM106C	1.1726	0.057	1.15e-66
C8orf58	1.17173	0.058	6.277e-67
SORBS3	1.17173	0.058	3.897e-67
SRSF5	1.17099	0.058	2.666e-94
MED29	1.17091	0.058	1.924e-38
MRPL23	1.1707	0.058	1.965e-66
CAPNS1	1.17058	0.058	9.351e-66
ZSWIM4	1.16926	0.058	4.031e-35
SEMA4C	1.1685	0.058	1.340e-81
EVA1A	1.16829	0.058	1.817e-51
SNX19	1.16788	0.058	1.882e-49
ZNF473	1.16667	0.059	9.582e-62
LMF2	1.16602	0.059	9.836e-66
SLC27A1	1.16563	0.059	1.625e-61
TMEM140	1.16447	0.059	1.074e-65
RIPOR1	1.16364	0.059	4.786e-42
DPF2	1.16358	0.059	5.578e-103
PIGQ	1.16286	0.059	4.567e-65
NACC2	1.16283	0.059	9.864e-37
TGOLN2	1.16209	0.059	3.835e-44
MZT2B	1.16176	0.06	5.717e-63
AKT2	1.16176	0.06	3.7e-77
C12orf65	1.16146	0.06	1.077e-52
RBMS2	1.16128	0.06	4.944e-58
PIP5K1C	1.16116	0.06	5.052e-46
BCS1L	1.16026	0.06	2.066e-66
TRIAP1	1.16011	0.06	6.637e-120
ZNF707	1.15966	0.06	2.040e-60
ZNF224	1.15891	0.06	1.684e-62
WARS	1.15839	0.061	1.669e-58
HDAC1	1.15764	0.061	1.597e-48
NLE1	1.15712	0.061	4.791e-63
FURIN	1.156	0.061	5.239e-64
SUV39H1	1.15528	0.061	1.619e-58
RPL6	1.155	0.061	5.420e-64
EEF1G	1.15458	0.061	5.615e-57
RNF145	1.15433	0.061	2.223e-55
CHCHD5	1.15381	0.061	1.519e-63
PPP1R15B	1.15375	0.062	3.761e-74
SGSM3	1.15369	0.062	1.164e-54
PUSL1	1.15336	0.062	8.531e-64
ZNF197	1.1529	0.062	2.249e-61
CNN2	1.15266	0.062	5.395e-67
MAP1B	1.15256	0.062	1.66e-43
TIMP2	1.15183	0.062	7.846e-54
TRIM46	1.15057	0.062	3.085e-60
TOR3A	1.14999	0.062	9.521e-49
STARD13	1.1482	0.062	2.077e-59
HECTD3	1.14789	0.063	4.539e-62
FAM210B	1.14752	0.063	1.281e-62
BAG1	1.14678	0.063	1.479e-56
PHF19	1.14523	0.063	6.422e-59
TOP3B	1.14501	0.063	3.466e-45
PPM1D	1.14457	0.063	5.026e-55
TRIM68	1.14408	0.063	1.659e-61
ZFX	1.14301	0.063	1.316e-50
HOXB6	1.14258	0.063	3.088e-45
EIF3F	1.1423	0.064	1.968e-99
DOHH	1.14161	0.064	4.593e-61
ACD	1.13997	0.064	9.918e-84
HDAC5	1.13982	0.064	1.987e-30
H2AFZ	1.13931	0.064	2.654e-61
ZNF518B	1.13748	0.064	1.602e-59
LONP1	1.13701	0.064	3.607e-38
MAP2K7	1.13688	0.064	4.904e-65
OSMR	1.13516	0.064	9.231e-61
MYO10	1.13478	0.065	3.147e-48
AP2A2	1.13466	0.065	8.569e-61
MED17	1.13405	0.065	1.585e-34
NARF	1.1336	0.065	2.558e-32
ZNF548	1.13348	0.065	3.107e-59
S100A11	1.13303	0.065	2.505e-60
ALKAL2	1.13274	0.065	3.173e-45
RASSF1	1.13245	0.065	2.549e-90
P4HA2	1.13236	0.065	2.098e-47
ARRDC1	1.13204	0.065	1.467e-52
APBB1	1.13171	0.066	4.711e-55
CD81	1.13107	0.066	3.745e-65
ATP2B4	1.13046	0.066	1.596e-58
ARMC5	1.12966	0.066	1.949e-59
GALT	1.12937	0.066	8.587e-60
SACS	1.12911	0.066	3.059e-36
GATD1	1.12879	0.066	1.676e-69
TMEM106A	1.12778	0.066	1.096e-53
WDR83	1.12733	0.066	2.774e-58
COX6B1	1.12723	0.067	1.553e-39
GPC1	1.12678	0.067	6.887e-42
COASY	1.12574	0.067	7.542e-70
SLC38A7	1.12545	0.067	6.141e-57
UBXN6	1.12512	0.067	6.079e-58
RPUSD1	1.12441	0.067	1.141e-50
GNPTG	1.12441	0.067	3.248e-72
FAM114A1	1.1231	0.067	1.708e-50
TMX2	1.12281	0.067	7.741e-43
DIEXF	1.12277	0.068	7.077e-52
CAPN2	1.12261	0.068	7.092e-59
NCK2	1.12241	0.068	1.01e-43
C19orf67	1.12218	0.068	1.603e-58
RNF187	1.12202	0.068	1.732e-58
GPR161	1.12182	0.068	1.220e-34
TTYH3	1.12117	0.068	1.941e-54
FKRP	1.12097	0.068	1.356e-56
ECE1	1.12077	0.068	5.578e-43
KIAA0895L	1.11972	0.069	4.043e-58
RNF213	1.11959	0.069	6.324e-39
ATAD3B	1.11893	0.069	3.857e-51
POLR2M	1.11873	0.069	2.315e-49
DIP2C	1.11817	0.069	1.586e-58
SRM	1.11813	0.069	9.235e-93
SNIP1	1.11777	0.069	1.211e-58
APEH	1.11744	0.069	9.766e-64
NPRL2	1.11571	0.069	1.665e-57
SNX9	1.11554	0.069	6.942e-44
COLGALT1	1.11548	0.07	2.362e-20
LAMTOR4	1.11541	0.07	2.001e-78
MBOAT7	1.11491	0.07	1.404e-24
LEPROT	1.11458	0.07	3.670e-56
AKIRIN1	1.11434	0.07	2.334e-61
ZNF552	1.11408	0.07	1.564e-55
SIK2	1.11374	0.07	8.355e-48
MZT2A	1.1125	0.07	1.262e-52
COL4A1	1.11247	0.07	7.61e-53
YBEY	1.11234	0.071	3.669e-57
MAP2K2	1.11227	0.071	1.032e-66
DVL3	1.11143	0.071	2.527e-49
EME2	1.11025	0.071	9.524e-57
SEC24A	1.11008	0.071	5.93e-57
RNF185	1.10951	0.071	2.491e-45
KLF7	1.10921	0.071	2.991e-69
MAPK8IP3	1.10911	0.071	1.404e-38
STAT2	1.10887	0.071	2.051e-48
GSDME	1.10884	0.072	5.083e-46
WLS	1.10833	0.072	3.63e-54
NAIF1	1.10809	0.072	2.350e-60
GPR182	1.10796	0.072	1.491e-56
BOK	1.10772	0.072	1.303e-54
PLEKHF1	1.10768	0.072	5.277e-44
NPR3	1.10633	0.072	6.694e-42
PCBP4	1.10612	0.072	6.749e-55
SUN2	1.10592	0.072	2.308e-41
TRMU	1.10432	0.072	1.842e-57
SLFN5	1.10367	0.073	1.337e-50
URM1	1.10356	0.073	1.105e-52
ABCC4	1.10322	0.073	7.854e-46
NEIL2	1.10302	0.073	1.895e-51
ADAMTS2	1.10154	0.073	1.192e-48
CD3EAP	1.10133	0.073	4.819e-54
GRINA	1.10089	0.073	2.156e-55
LYL1	1.10089	0.073	6.156e-55
FAM220A	1.10085	0.073	6.525e-42
LUZP1	1.09999	0.074	2.093e-38
HDLBP	1.09989	0.074	1.481e-158
AP2A1	1.09958	0.074	3.723e-62
RTCA	1.09951	0.074	1.057e-49
CCDC43	1.09937	0.074	3.220e-54
ZNF778	1.09885	0.074	1.398e-49
ANKRD54	1.09871	0.074	6.977e-55
ZGPAT	1.09795	0.074	1.949e-40
ADORA2B	1.09792	0.074	5.625e-52
MTMR11	1.09778	0.075	4.025e-55
SPPL2B	1.09778	0.075	4.338e-48
SLC25A51	1.0976	0.075	2.83e-49
METRNL	1.09694	0.075	1.428e-56
TRIM62	1.09677	0.075	3.367e-37
CALHM5	1.09642	0.075	6.124e-54
VGLL3	1.09628	0.075	1.017e-48
CLMP	1.09608	0.075	2.61e-51
C16orf58	1.09541	0.075	5.888e-45
CTSW	1.09531	0.076	9.845e-65
SERPINE2	1.09524	0.076	7.361e-32
SEPT1	1.09506	0.076	1.708e-54
KLF11	1.09472	0.076	3.534e-45
EVC	1.09426	0.076	5.413e-46
NFKBIB	1.09416	0.076	2.133e-54
EHD2	1.09409	0.076	6.008e-46
STT3A	1.09402	0.076	1.087e-47
CTHRC1	1.09353	0.076	2.487e-54
TSR3	1.09325	0.076	2.047e-54
SEC14L2	1.09293	0.077	8.46e-25
FOXK1	1.09279	0.077	6.391e-70
AIFM2	1.09244	0.077	1.41e-53
GEMIN4	1.09177	0.077	4.095e-128
BIVM	1.09167	0.077	2.613e-40
SELENOS	1.09146	0.077	1.617e-80
PTDSS2	1.09086	0.077	4.109e-51
ZNF44	1.09047	0.077	3.854e-45
ZNF205	1.09036	0.077	1.725e-53
RBBP6	1.09022	0.078	7.043e-71
UCKL1	1.0893	0.078	1.082e-119
ALOX12	1.08807	0.078	3.712e-57
BCL6	1.08764	0.078	7.228e-31
NDE1	1.08736	0.078	4.911e-44
MED25	1.08732	0.078	1.181e-41
ZFAND2B	1.08732	0.078	1.994e-53
ACAP3	1.08718	0.078	3.615e-53
YPEL5	1.08672	0.078	4.385e-48
GNAT2	1.08661	0.079	3.974e-53
F2R	1.08636	0.079	1.385e-53
TMED9	1.08597	0.079	3.078e-53
ANTXR1	1.08565	0.079	4.754e-43
NCAPH2	1.08547	0.079	3.095e-69
GAK	1.08533	0.079	3.319e-32
C21orf58	1.08393	0.079	2.050e-44
CNPY4	1.08225	0.079	1.127e-65
C1orf109	1.08207	0.079	4.596e-52
NOC2L	1.08138	0.079	2.901e-70
EPAS1	1.0811	0.08	6.346e-53
AGPAT2	1.08052	0.08	1.782e-51
FAM118A	1.08037	0.08	1.509e-37
SIDT2	1.08034	0.08	1.11e-35
TWSG1	1.08001	0.08	1.713e-46
TNFRSF11B	1.07998	0.08	2.137e-50
COL12A1	1.07994	0.08	7.812e-45
TEX264	1.07965	0.08	6.555e-34
PPP1CA	1.07943	0.08	2.939e-52
MAP6D1	1.07915	0.081	2.898e-52
SLFN11	1.07878	0.081	1.901e-50
CMTM3	1.07835	0.081	1.978e-51
THOC6	1.07817	0.081	5.180e-52
STIMATE	1.07806	0.081	9.369e-52
SETD1B	1.07751	0.081	4.044e-61
GYS1	1.07708	0.081	5.356e-19
PMP22	1.07693	0.081	2.893e-46
TMEM94	1.07628	0.081	4.312e-46
TMEM189	1.07606	0.082	4.504e-48
SFXN3	1.07551	0.082	3.129e-51
FGFR1	1.07551	0.082	5.718e-50
POMGNT1	1.07511	0.082	3.662e-45
FOXN3	1.07405	0.082	6.156e-50
TIPRL	1.07372	0.082	7.308e-52
CYHR1	1.07302	0.082	5.46e-51
CARD19	1.07298	0.082	5.437e-59
MNT	1.0728	0.082	4.728e-49
GPRIN1	1.07258	0.083	4.350e-36
FZR1	1.07207	0.083	5.165e-47
HFE	1.07203	0.083	3.063e-51
NCS1	1.0717	0.083	3.147e-32
SLFN12	1.07148	0.083	2.75e-43
ZBTB21	1.07126	0.083	3.641e-71
APIP	1.07044	0.083	1.586e-40
JAG1	1.07019	0.083	4.904e-55
BIRC5	1.07015	0.083	4.182e-58
RPL18A	1.06948	0.083	5.970e-51
RHOBTB1	1.06922	0.084	6.309e-39
RPS6KA4	1.06893	0.084	2.046e-49
HSP90AA1	1.06889	0.084	5.969e-51
SMAD4	1.068	0.084	3.560e-41
ETV6	1.06625	0.084	9.786e-45
YARS2	1.06539	0.084	1.328e-35
G6PD	1.06536	0.084	1.169e-31
C16orf45	1.06517	0.084	3.467e-46
LIMA1	1.06468	0.084	3.406e-40
PDHB	1.06465	0.085	5.197e-49
CDR2L	1.06341	0.085	2.079e-48
IFIT5	1.06326	0.085	5.579e-50
TMEM43	1.06315	0.085	6.946e-56
NOP14	1.063	0.085	5.910e-62
CCDC80	1.063	0.085	5.358e-45
IRF2	1.06285	0.085	5.106e-33
SH2D4A	1.06254	0.085	8.107e-32
DDAH2	1.06254	0.085	5.125e-50
GNB4	1.06243	0.086	5.417e-42
ARL8A	1.06051	0.086	2.919e-62
CHST3	1.06047	0.086	3.623e-48
KIRREL1	1.06043	0.086	1.536e-46
MRM2	1.0604	0.086	1.471e-119
ZNF362	1.05953	0.086	9.952e-45
PRPSAP1	1.05937	0.086	5.216e-44
SAMD11	1.05918	0.086	7.545e-47
PAQR7	1.0585	0.086	3.389e-37
PLEKHA2	1.05835	0.086	5.725e-45
ZNF175	1.0582	0.087	1.306e-45
UBAP2	1.05763	0.087	4.564e-112
CTDP1	1.05759	0.087	3.388e-37
SLC25A15	1.05744	0.087	1.091e-47
TBC1D22A	1.05706	0.087	1.778e-33
RAB43	1.0569	0.087	4.036e-77
TNPO2	1.0566	0.087	7.706e-99
TOM1	1.05649	0.087	8.614e-47
FBXO42	1.05645	0.087	4.603e-48
TALDO1	1.05549	0.088	4.712e-53
CLTB	1.05515	0.088	7.333e-47
DCTD	1.0548	0.088	4.722e-68
RPL10	1.05373	0.088	1.797e-42
UBXN1	1.05331	0.088	7.04e-49
LMNA	1.05331	0.088	4.301e-42
ZNF701	1.05292	0.088	1.101e-45
SH2B3	1.05285	0.088	2.683e-49
TCF4	1.05208	0.088	8.900e-39
BSDC1	1.05154	0.089	1.225e-46
KIF3B	1.05077	0.089	7.771e-44
PARVA	1.05053	0.089	1.855e-41
ZNF512	1.04972	0.089	6.91e-44
ZNF618	1.04964	0.089	3.457e-41
C1orf198	1.04941	0.089	2.171e-64
PLEKHG2	1.04899	0.089	2.190e-67
AKAP12	1.04895	0.089	4.239e-38
KLHL21	1.04801	0.089	1.256e-117
PPARD	1.0477	0.09	1.179e-29
GOLT1B	1.04755	0.09	5.276e-60
STAT3	1.04727	0.09	2.963e-29
MIS12	1.04696	0.09	3.357e-151
LPAR1	1.04599	0.09	8.249e-42
PTP4A2	1.04556	0.09	4.112e-71
MOCS3	1.0454	0.09	1.059e-47
ZSCAN20	1.04536	0.09	1.502e-45
NOL4L	1.04415	0.09	4.015e-43
PEAK3	1.04403	0.09	9.660e-48
BRD2	1.04309	0.091	1.471e-47
RGS12	1.04273	0.091	4.546e-27
KMT2B	1.04214	0.091	3.222e-45
UHMK1	1.0421	0.091	2.752e-63
CDC16	1.04183	0.091	7.771e-31
THAP4	1.04155	0.091	6.160e-26
GLIPR1	1.04147	0.091	2.905e-43
FBH1	1.04048	0.091	3.020e-67
POLE3	1.04009	0.091	3.8e-47
ZNF672	1.04005	0.092	2.031e-51
CDCA5	1.03906	0.092	3.378e-250
DEF8	1.03874	0.092	1.977e-41
TSHZ3	1.03862	0.092	2.944e-45
FAM214B	1.03858	0.092	9.405e-45
TYMP	1.0383	0.092	1.13e-46
MRPL24	1.03826	0.092	7.072e-95
E2F4	1.03822	0.092	7.652e-56
PCGF3	1.03739	0.092	9.110e-40
EEF1B2	1.03715	0.093	6.715e-47
WDR81	1.03647	0.093	1.482e-46
FLNB	1.03583	0.093	2.656e-42
TTC7A	1.03519	0.093	5.252e-37
CTTNBP2NL	1.03507	0.093	4.873e-36
IL1B	1.03463	0.093	1.920e-46
ENG	1.0333	0.093	6.208e-45
GTPBP1	1.03306	0.093	5.856e-40
BLOC1S6	1.03278	0.093	3.006e-43
HDAC4	1.0323	0.093	1.702e-21
ZNF250	1.03145	0.094	1.043e-36
ECHDC2	1.03129	0.094	3.880e-45
DLC1	1.03096	0.094	1.629e-57
YARS	1.03028	0.094	6.659e-43
PIDD1	1.03011	0.094	6.552e-46
LDHB	1.02983	0.094	2.141e-33
MED7	1.02975	0.094	1.562e-70
GTF2F1	1.02942	0.094	6.776e-53
TNC	1.0293	0.094	6.814e-38
CHRNG	1.02918	0.095	7.812e-46
POLL	1.0291	0.095	2.433e-45
SAC3D1	1.02865	0.095	1.257e-45
FAM196B	1.02833	0.095	2.866e-34
RCN1	1.02796	0.095	6.116e-56
PCED1A	1.02747	0.095	1.855e-45
GLYCTK	1.02706	0.095	2.002e-45
TAF13	1.0267	0.095	1.686e-83
SMOX	1.02641	0.095	5.18e-39
LITAF	1.02625	0.096	3.222e-37
NUDC	1.02621	0.096	6.444e-60
TRIM3	1.02612	0.096	8.592e-43
CLDN11	1.02559	0.096	3.834e-42
RAB13	1.02531	0.096	2.203e-80
DUSP18	1.02518	0.096	4.195e-44
LTBR	1.02391	0.096	7.134e-40
MPZL1	1.02342	0.096	1.172e-25
HNRNPUL2	1.02338	0.096	7.357e-52
NXPE3	1.02317	0.097	4.645e-26
LRIG3	1.02292	0.097	6.339e-39
DDA1	1.02173	0.097	9.067e-44
CPT1A	1.02028	0.097	8.729e-33
DKK3	1.01995	0.097	2.322e-35
ST3GAL3	1.01874	0.097	1.196e-35
TRAPPC3	1.01808	0.097	1.199e-06
CSK	1.01803	0.097	9.310e-40
TMEM181	1.01766	0.097	2.731e-29
GRK5	1.01699	0.097	1.156e-37
LAMC1	1.01645	0.098	7.253e-38
AFAP1	1.01641	0.098	3.131e-44
PLSCR3	1.01636	0.098	2.983e-44
LSM2	1.01632	0.098	4.083e-44
RECQL	1.01595	0.098	3.33e-30
THBS2	1.01565	0.098	1.449e-42
SMIM11A	1.0146	0.098	4.807e-44
CEP295NL	1.01439	0.098	2.746e-15
RAD9A	1.01364	0.098	2.856e-42
PXDN	1.01351	0.099	1.969e-42
FARP1	1.01317	0.099	1.993e-39
ZNF266	1.01237	0.099	2.15e-41
TCAF1	1.01136	0.099	4.259e-43
EMP3	1.01132	0.099	1.051e-43
GALNT2	1.01072	0.099	2.245e-43
CSTF2T	1.01055	0.099	9.011e-38
MCRIP1	1.01034	0.099	8.509e-42
GON7	1.01009	0.099	3.418e-34
FAT1	1.00988	0.1	1.013e-60
C7orf25	1.00975	0.1	1.949e-43
DENND5A	1.00958	0.1	1.309e-34
TNS3	1.00903	0.1	7.084e-57
AHNAK	1.00894	0.1	2.603e-32
ZNF628	1.00852	0.1	1.183e-42
PFDN2	1.0083	0.1	1.149e-50
PPP6R2	1.00817	0.1	3.489e-48
KDM4B	1.00775	0.1	9.308e-20
ABLIM3	1.00745	0.1	1.045e-39
LY6E	1.00732	0.101	2.930e-43
GLS2	1.00681	0.101	5.847e-36
ODF3	1.00642	0.101	3.796e-43
RRP7A	1.00608	0.101	7.535e-43
VPS29	1.006	0.101	2.172e-35
EGFR	1.00578	0.101	1.880e-43
OSR1	1.00531	0.101	8.733e-43
GSTK1	1.00527	0.101	1.536e-42
STX2	1.00527	0.101	1.809e-29
SLC25A24	1.00424	0.102	1.047e-38
SZT2	1.00393	0.102	2.509e-17
DNAL4	1.00329	0.102	4.09e-34
BID	1.00325	0.102	3.923e-22
CYB5R3	1.00312	0.102	9.110e-40
RNPEPL1	1.00294	0.102	8.629e-43
CNKSR3	1.0029	0.102	3.297e-38
PPP1R18	1.00264	0.102	9.604e-43
MUL1	1.00247	0.102	8.143e-91
DDR2	1.00238	0.103	6.993e-32
CHMP1B	1.00225	0.103	1.295e-42
LRWD1	1.00225	0.103	1.146e-42
SPOUT1	1.00195	0.103	1.207e-33
ZNF625	1.00173	0.103	4.968e-42
ABRACL	1.0013	0.103	1.403e-35
ANKRD33B	1.00117	0.103	1.261e-28

[truncated: 1 more sheets: NucS11]
